# Supplementary material for: Crystal structure and Hirshfeld surface analysis of 1-(2,4-di­chloro­benz­yl)-5-methyl-N-(thio­phene-2-sulfon­yl)-1H-pyrazole-3-carboxamide
Source: Acta Crystallogr E Crystallogr Commun. 2018 Apr 27;74(Pt 5):747–51. doi: 10.1107/S2056989018006242 (PMC5947501; doi:10.1107/S2056989018006242)
Supplement: Supplementary file 1 [file e-74-00747-sup1.cif]

##############################################################################
#                                                                            #
# This CIF contains the data in a paper accepted for publication in          #
# Acta Crystallographica Section E. It conforms to the requirements of       #
# Notes for Authors for Acta Crystallographica Section E, and has been       #
# peer reviewed under the auspices of the IUCr Commission on Journals.       #
#                                                                            #
# Full details of the Crystallographic Information File format               #
# are given in the paper "The Crystallographic Information File (CIF):       #
# a New Standard Archive File for Crystallography" by S. R. Hall, F. H.      #
# Allen and I. D. Brown [Acta Cryst. (1991), A47, 655-685].                  #
#                                                                            #
# The current version of the core CIF dictionary is obtainable from          #
# ftp://ftp.iucr.org/pub/cif_core.dic.                                       #
#                                                                            #
# Software is freely available for graphical display of the structure(s)     #
# in this CIF. For information consult the CIF software page                 #
# http://www.iucr.org/resources/cif/software.                                #
#                                                                            #
# This file may be used for bona fide research purposes within the           #
# scientific community so long as proper attribution is given to the journal # 
# article from which it was obtained.                                        #
#                                                                            #
##############################################################################
data_global
_audit_creation_method     'PLATON <TABLE ACC> option'
_journal_date_recd_electronic     2018-04-18
_journal_date_accepted     2018-04-24
_journal_name_full     'Acta Crystallographica, Section E'
_journal_year     2018
_journal_volume     74
_journal_issue      5
_journal_page_first     747
_journal_page_last     751
_journal_paper_category     GO
_journal_paper_doi     10.1107/S2056989018006242
_journal_coeditor_code     RZ5232
_publ_contact_author_name
;
Abdullah Aydin
;
_publ_contact_author_address
;
   Department of Mathematics and Science Education,
   Faculty of Education,
   Kastamonu University,
   37200 Kastamonu,
   Turkey
;
_publ_contact_author_email     'aaydin@kastamonu.edu.tr '
_publ_contact_author_fax     '+90-366-2123353'
_publ_contact_author_phone     '+90-366-2803310'
_publ_section_title
;\
Crystal structure and Hirshfeld surface analysis of
1-(2,4-dichlorobenzyl)-5-methyl-<i>N</i>-(thiophene-2-sulfonyl)-1<i>H</i>-\
pyrazole-3-carboxamide
;
loop_
    _publ_author_name
    _publ_author_address
    'Abdullah Aydin'
;
   Department of Mathematics and Science Education,
   Faculty of Education,
   Kastamonu University,
   37200 Kastamonu,
   Turkey
;
    'Mehmet Akkurt'
;
   Department of Physics,
   Faculty of Sciences,
   Erciyes University,
   38039 Kayseri,
   Turkey
;
    'Zehra Tugce Gur'
;
  Department of Pharmaceutical Chemistry,
   Faculty of Pharmacy,
   Gazi University,
   06330 Ankara,
   Turkey
;
    'Erden Banoglu'
;
   Department of Pharmaceutical Chemistry,
   Faculty of Pharmacy,
   Gazi University,
   06330 Ankara,
   Turkey
;
_publ_section_synopsis
;
In the crystal, pairs of molecules are linked by N---H...O and C---H...O
hydrogen bonds, forming inversion dimers with graph-set notation
<i>R</i>^2^~2~(8) and <i>R</i>^2^~1~(11), which are connected by C---H...O
hydrogen-bonding interactions into ribbons parallel to (100). The ribbons are
further connected into a three-dimensional network by C---H...\p interactions
and \p--\p stacking interactions between benzene and the thiophene rings.
;
data_I
_database_code_depnum_ccdc_archive 'CCDC 1839201'
_chemical_name_systematic
;\
1-(2,4-Dichlorobenzyl)-5-methyl-<i>N</i>-(thiophene-2-sulfonyl)-\
1<i>H</i>-pyrazole-3-carboxamide
;
_chemical_name_common     ?
_chemical_formula_moiety     'C16 H13 Cl2 N3 O3 S2'
_chemical_formula_sum     'C16 H13 Cl2 N3 O3 S2'
_chemical_formula_structural     ?
_chemical_formula_iupac     'C16 H13 Cl2 N3 O3 S2'
_chemical_formula_weight     430.31
_chemical_melting_point     ?
_symmetry_cell_setting     triclinic
_symmetry_space_group_name_H-M     'P -1'
_symmetry_space_group_name_Hall     '-P 1'
loop_
    _space_group_symop_id
    _space_group_symop_operation_xyz
    1 x,y,z
    2 -x,-y,-z
_cell_length_a     8.2706(4)
_cell_length_b     8.7726(4)
_cell_length_c     13.6433(7)
_cell_angle_alpha     76.091(2)
_cell_angle_beta     74.610(2)
_cell_angle_gamma     87.970(2)
_cell_volume     925.98(8)
_cell_formula_units_Z     2
_cell_measurement_reflns_used     9888
_cell_measurement_theta_min     2.39
_cell_measurement_theta_max     28.32
_cell_measurement_temperature     296(2)
_cell_special_details
;
;
_exptl_crystal_description     prism
_exptl_crystal_colour     'translucent light white'
_exptl_crystal_size_max     0.985
_exptl_crystal_size_mid     0.675
_exptl_crystal_size_min     0.516
_exptl_crystal_size_rad     ?
_exptl_crystal_density_diffrn     1.543
_exptl_crystal_density_meas     ?
_exptl_crystal_density_method     'Not Measured'
_exptl_crystal_F_000     440
_exptl_absorpt_coefficient_mu     0.598
_exptl_absorpt_correction_type     multi-scan
_exptl_absorpt_process_details
;
(SADABS; Bruker, 2007)
;
_exptl_absorpt_correction_T_min     0.60
_exptl_absorpt_correction_T_max     0.75
_exptl_special_details
;
;
_diffrn_ambient_temperature     296(2)
_diffrn_radiation_type     'MoK\a'
_diffrn_radiation_wavelength     0.71073
_diffrn_radiation_source     'sealed tube'
_diffrn_radiation_monochromator     'graphite'
_diffrn_measurement_device_type     'Bruker APEXII CCD'
_diffrn_measurement_method     '\f and \w scans'
_diffrn_detector_area_resol_mean     ?
_diffrn_reflns_number     19595
_diffrn_reflns_av_R_equivalents     0.0242
_diffrn_reflns_theta_min     1.60
_diffrn_reflns_theta_max     28.35
_diffrn_reflns_theta_full     25.24
_diffrn_measured_fraction_theta_max     0.994
_diffrn_measured_fraction_theta_full     0.998
_diffrn_reflns_limit_h_min     -10
_diffrn_reflns_limit_h_max     11
_diffrn_reflns_limit_k_min     -11
_diffrn_reflns_limit_k_max     11
_diffrn_reflns_limit_l_min     -17
_diffrn_reflns_limit_l_max     18
_diffrn_reflns_reduction_process
;
;
_diffrn_standards_number     0
_diffrn_standards_interval_count     ?
_diffrn_standards_decay_%     ?
_refine_special_details
;
 Refinement on F^2^ for ALL reflections except those
 flagged by the user for potential systematic errors.
 Weighted R-factors wR and all goodnesses of fit S
 are based on F^2^, conventional R-factors R are based
 on F, with F set to zero for negative F^2^. The
 observed criterion of F^2^ > 2sigma(F^2^) is used only
 for calculating -R-factor-obs etc. and is not
 relevant to the choice of reflections for refinement.
 R-factors based on F^2^ are statistically about twice
 as large as those based on F, and R-factors based on
 ALL data will be even larger.
;
_reflns_number_total     4598
_reflns_number_gt     4134
_reflns_threshold_expression     I>2\s(I)
_refine_ls_structure_factor_coef     Fsqd
_refine_ls_matrix_type     full
_refine_ls_R_factor_all     0.0610
_refine_ls_R_factor_gt     0.0561
_refine_ls_wR_factor_gt     0.1500
_refine_ls_wR_factor_ref     0.1554
_refine_ls_goodness_of_fit_ref     1.030
_refine_ls_restrained_S_all     1.043
_refine_ls_number_reflns     4598
_refine_ls_number_parameters     216
_refine_ls_number_restraints     14
_refine_ls_number_constraints     ?
_refine_ls_hydrogen_treatment     mixed
_refine_ls_weighting_scheme     calc
_refine_ls_weighting_details
              'w=1/[\s^2^(Fo^2^)+(0.0820P)^2^+0.8819P] where P=(Fo^2^+2Fc^2^)/3'
_atom_sites_solution_hydrogens     mixed
_atom_sites_solution_primary     ?
_atom_sites_solution_secondary     ?
_refine_ls_shift/su_max     0.000
_refine_ls_shift/su_mean     0.000
_refine_diff_density_max     1.199
_refine_diff_density_min     -0.818
_refine_ls_extinction_method     'none'
_refine_ls_abs_structure_details     ?
_refine_ls_abs_structure_Flack     .
loop_
    _atom_type_symbol
    _atom_type_description
    _atom_type_scat_dispersion_real
    _atom_type_scat_dispersion_imag
    _atom_type_scat_source
    C C 0.0033 0.0016 ' International Tables Vol C Tables 4.2.6.8 and 6.1.1.4'
    H H 0.0000 0.0000 ' International Tables Vol C Tables 4.2.6.8 and 6.1.1.4'
    Cl Cl 0.1484 0.1585 ' International Tables Vol C Tables 4.2.6.8 and 6.1.1.4'
    N N 0.0061 0.0033 ' International Tables Vol C Tables 4.2.6.8 and 6.1.1.4'
    O O 0.0106 0.0060 ' International Tables Vol C Tables 4.2.6.8 and 6.1.1.4'
    S S 0.1246 0.1234 ' International Tables Vol C Tables 4.2.6.8 and 6.1.1.4'
_computing_data_collection
;
APEX2 (Bruker, 2007)
;
_computing_cell_refinement
;
SAINT (Bruker, 2007)
;
_computing_data_reduction
;
SAINT (Bruker, 2007)
;
_computing_structure_solution
;
SHELXT-2014 (Sheldrick, 2015<i>a</i>)
;
_computing_structure_refinement
;
SHELXL-2014 (Sheldrick, 2015<i>b</i>)
;
_computing_molecular_graphics
;
ORTEP-3 for Windows (Farrugia, 2012)
;
_computing_publication_material
;
PLATON (Spek, 2009) and WinGX (Farrugia, 2012)
;
loop_
    _atom_site_type_symbol
    _atom_site_label
    _atom_site_fract_x
    _atom_site_fract_y
    _atom_site_fract_z
    _atom_site_U_iso_or_equiv
    _atom_site_adp_type
    _atom_site_calc_flag
    _atom_site_occupancy
    _atom_site_disorder_assembly
    _atom_site_disorder_group
    C C1 1.0018(3) 0.5302(5) 0.6433(2) 0.0643(8) Uani d 1 . .
    H H1 1.109594 0.540142 0.650187 0.077 Uiso calc 1 A 1
    C C2 0.9085(4) 0.6538(4) 0.6217(3) 0.0615(8) Uani d 1 . .
    H H2 0.943899 0.757761 0.609474 0.074 Uiso calc 1 B 1
    C C3 0.7555(6) 0.6082(6) 0.6199(4) 0.0426(11) Uani d 0.762(3) C 1
    H H3 0.670625 0.678061 0.610153 0.051 Uiso calc 0.762(3) C 1
    S S1 0.91332(19) 0.35743(15) 0.65722(17) 0.0492(3) Uani d 0.762(3) C 1
    C C3A 0.901(2) 0.382(2) 0.655(2) 0.0426(11) Uani d 0.238(3) C 2
    H H3A 0.933907 0.278893 0.670858 0.051 Uiso calc 0.238(3) C 2
    S S1A 0.7356(7) 0.6272(6) 0.6034(4) 0.0492(3) Uani d 0.238(3) C 2
    C C4 0.7359(3) 0.4413(3) 0.63434(16) 0.0334(4) Uani d 1 . .
    C C5 0.7050(3) 0.1354(2) 0.52207(17) 0.0330(4) Uani d 1 . .
    C C6 0.7152(3) 0.0968(2) 0.42142(16) 0.0313(4) Uani d 1 . .
    C C7 0.8307(3) 0.0022(3) 0.37032(19) 0.0375(5) Uani d 1 . .
    H H7 0.916655 -0.053427 0.393564 0.045 Uiso calc 1 . .
    C C8 0.7892(3) 0.0094(3) 0.27811(18) 0.0361(4) Uani d 1 . .
    C C9 0.8648(4) -0.0637(4) 0.1890(2) 0.0529(6) Uani d 1 . .
    H H9A 0.794588 -0.150751 0.192409 0.079 Uiso calc 1 . .
    H H9B 0.974150 -0.100242 0.193074 0.079 Uiso calc 1 . .
    H H9C 0.874250 0.012686 0.124042 0.079 Uiso calc 1 . .
    C C10 0.5646(3) 0.1512(3) 0.19870(18) 0.0397(5) Uani d 1 . .
    H H10A 0.448790 0.169220 0.231841 0.048 Uiso calc 1 C 1
    H H10B 0.565068 0.066145 0.164493 0.048 Uiso calc 1 C 1
    C C11 0.6400(5) 0.2998(3) 0.1159(2) 0.0466(3) Uani d 0.762(3) C 1
    C C12 0.6577(4) 0.4311(3) 0.15290(16) 0.0466(3) Uani d 0.762(3) C 1
    H H12 0.629582 0.423813 0.224578 0.056 Uiso calc 0.762(3) C 1
    C C13 0.7173(4) 0.5732(3) 0.08277(18) 0.0466(3) Uani d 0.762(3) C 1
    H H13 0.729125 0.660962 0.107532 0.056 Uiso calc 0.762(3) C 1
    C C14 0.7593(4) 0.5840(2) -0.02436(17) 0.0466(3) Uani d 0.762(3) C 1
    C C15 0.7416(5) 0.4528(3) -0.06137(17) 0.0466(3) Uani d 0.762(3) C 1
    H H15 0.769664 0.460061 -0.133046 0.056 Uiso calc 0.762(3) C 1
    C C16 0.6819(6) 0.3107(3) 0.0088(3) 0.0466(3) Uani d 0.762(3) C 1
    Cl Cl1 0.8269(3) 0.7564(2) -0.11887(17) 0.0835(5) Uani d 0.762(3) C 1
    Cl Cl2 0.6424(5) 0.1501(4) -0.0388(2) 0.0805(7) Uani d 0.762(3) C 1
    C C11A 0.6465(15) 0.3022(11) 0.1193(7) 0.0466(3) Uani d 0.238(3) C 2
    C C12A 0.7063(12) 0.4320(11) 0.1423(5) 0.0466(3) Uani d 0.238(3) C 2
    H H12A 0.696770 0.433593 0.211501 0.056 Uiso calc 0.238(3) C 2
    C C13A 0.7802(12) 0.5595(9) 0.0618(6) 0.0466(3) Uani d 0.238(3) C 2
    H H13A 0.820202 0.646324 0.077136 0.056 Uiso calc 0.238(3) C 2
    C C14A 0.7945(12) 0.5571(9) -0.0417(5) 0.0466(3) Uani d 0.238(3) C 2
    C C15A 0.7347(15) 0.4273(11) -0.0646(6) 0.0466(3) Uani d 0.238(3) C 2
    H H15A 0.744229 0.425767 -0.133838 0.056 Uiso calc 0.238(3) C 2
    C C16A 0.6608(17) 0.2999(11) 0.0159(9) 0.0466(3) Uani d 0.238(3) C 2
    Cl Cl1A 0.8896(10) 0.7355(9) -0.1136(7) 0.0835(5) Uani d 0.238(3) C 2
    Cl Cl2A 0.6826(18) 0.1514(15) -0.0300(9) 0.0805(7) Uani d 0.238(3) C 2
    N N1 0.6005(2) 0.2605(2) 0.53833(15) 0.0363(4) Uani d 1 . .
    H H1N 0.571(4) 0.317(3) 0.4869(18) 0.044 Uiso d 1 . .
    N N2 0.6550(2) 0.1036(2) 0.27928(14) 0.0340(4) Uani d 1 . .
    N N3 0.6080(2) 0.1593(2) 0.36579(14) 0.0334(4) Uani d 1 . .
    O O1 0.5273(2) 0.2101(2) 0.73271(13) 0.0479(4) Uani d 1 . .
    O O2 0.4310(2) 0.4460(2) 0.62514(13) 0.0412(4) Uani d 1 . .
    O O3 0.7814(2) 0.0698(2) 0.58384(14) 0.0473(4) Uani d 1 . .
    S S2 0.55880(6) 0.33499(6) 0.64141(4) 0.03159(15) Uani d 1 . .
loop_
    _atom_site_aniso_label
    _atom_site_aniso_U_11
    _atom_site_aniso_U_22
    _atom_site_aniso_U_33
    _atom_site_aniso_U_12
    _atom_site_aniso_U_13
    _atom_site_aniso_U_23
    Cl1 0.1094(16) 0.0562(7) 0.0754(7) -0.0290(10) -0.0317(10) 0.0150(5)
    Cl1A 0.1094(16) 0.0562(7) 0.0754(7) -0.0290(10) -0.0317(10) 0.0150(5)
    Cl2 0.144(2) 0.0649(5) 0.0438(7) -0.0339(10) -0.0276(8) -0.0255(5)
    Cl2A 0.144(2) 0.0649(5) 0.0438(7) -0.0339(10) -0.0276(8) -0.0255(5)
    S1 0.0461(5) 0.0507(7) 0.0605(6) 0.0166(4) -0.0260(4) -0.0205(6)
    S1A 0.0461(5) 0.0507(7) 0.0605(6) 0.0166(4) -0.0260(4) -0.0205(6)
    S2 0.0325(3) 0.0336(3) 0.0302(3) 0.0020(2) -0.0086(2) -0.0102(2)
    O1 0.0609(11) 0.0441(9) 0.0348(8) -0.0091(8) -0.0098(7) -0.0038(7)
    O2 0.0342(8) 0.0474(9) 0.0468(9) 0.0105(7) -0.0122(7) -0.0204(7)
    O3 0.0556(10) 0.0487(10) 0.0485(10) 0.0187(8) -0.0304(8) -0.0160(8)
    N1 0.0458(10) 0.0360(9) 0.0336(9) 0.0126(8) -0.0186(8) -0.0135(7)
    N2 0.0386(9) 0.0332(8) 0.0323(9) 0.0031(7) -0.0116(7) -0.0099(7)
    N3 0.0366(9) 0.0338(8) 0.0330(9) 0.0061(7) -0.0125(7) -0.0108(7)
    C1 0.0361(12) 0.105(3) 0.0567(17) -0.0026(14) -0.0139(11) -0.0267(17)
    C2 0.0577(16) 0.0581(17) 0.0667(19) -0.0200(14) -0.0091(14) -0.0164(14)
    C3 0.0345(19) 0.0394(19) 0.051(2) -0.0035(14) -0.0204(15) 0.0060(15)
    C3A 0.0345(19) 0.0394(19) 0.051(2) -0.0035(14) -0.0204(15) 0.0060(15)
    C4 0.0306(9) 0.0381(10) 0.0336(10) 0.0034(8) -0.0096(7) -0.0122(8)
    C5 0.0344(10) 0.0310(9) 0.0369(10) 0.0036(7) -0.0137(8) -0.0103(8)
    C6 0.0332(9) 0.0285(9) 0.0344(10) 0.0027(7) -0.0119(8) -0.0088(8)
    C7 0.0361(10) 0.0351(10) 0.0468(12) 0.0078(8) -0.0157(9) -0.0158(9)
    C8 0.0372(10) 0.0317(10) 0.0411(11) 0.0031(8) -0.0091(8) -0.0139(8)
    C9 0.0538(14) 0.0576(15) 0.0525(15) 0.0090(12) -0.0087(12) -0.0298(13)
    C10 0.0471(12) 0.0413(11) 0.0348(11) -0.0009(9) -0.0173(9) -0.0094(9)
    C11 0.0639(8) 0.0396(6) 0.0367(6) -0.0054(6) -0.0098(5) -0.0130(5)
    C11A 0.0639(8) 0.0396(6) 0.0367(6) -0.0054(6) -0.0098(5) -0.0130(5)
    C12 0.0639(8) 0.0396(6) 0.0367(6) -0.0054(6) -0.0098(5) -0.0130(5)
    C12A 0.0639(8) 0.0396(6) 0.0367(6) -0.0054(6) -0.0098(5) -0.0130(5)
    C13 0.0639(8) 0.0396(6) 0.0367(6) -0.0054(6) -0.0098(5) -0.0130(5)
    C13A 0.0639(8) 0.0396(6) 0.0367(6) -0.0054(6) -0.0098(5) -0.0130(5)
    C14 0.0639(8) 0.0396(6) 0.0367(6) -0.0054(6) -0.0098(5) -0.0130(5)
    C14A 0.0639(8) 0.0396(6) 0.0367(6) -0.0054(6) -0.0098(5) -0.0130(5)
    C15 0.0639(8) 0.0396(6) 0.0367(6) -0.0054(6) -0.0098(5) -0.0130(5)
    C15A 0.0639(8) 0.0396(6) 0.0367(6) -0.0054(6) -0.0098(5) -0.0130(5)
    C16 0.0639(8) 0.0396(6) 0.0367(6) -0.0054(6) -0.0098(5) -0.0130(5)
    C16A 0.0639(8) 0.0396(6) 0.0367(6) -0.0054(6) -0.0098(5) -0.0130(5)
_geom_special_details
;
 Bond distances, angles etc. have been calculated using the
 rounded fractional coordinates. All su's are estimated
 from the variances of the (full) variance-covariance matrix.
 The cell esds are taken into account in the estimation of
 distances, angles and torsion angles
;
loop_
    _geom_bond_atom_site_label_1
    _geom_bond_atom_site_label_2
    _geom_bond_site_symmetry_1
    _geom_bond_site_symmetry_2
    _geom_bond_distance
    _geom_bond_publ_flag
    Cl1 C14 . . 1.733(3) yes
    Cl1A C14A . . 1.723(12) yes
    Cl2 C16 . . 1.760(5) yes
    Cl2A C16A . . 1.561(17) yes
    S1 C4 . . 1.688(3) yes
    S1 C1 . . 1.654(4) yes
    S1A C4 . . 1.583(6) yes
    S1A C2 . . 1.550(7) yes
    S2 O2 . . 1.4362(18) yes
    S2 N1 . . 1.641(2) yes
    S2 C4 . . 1.733(3) yes
    S2 O1 . . 1.4184(18) yes
    O3 C5 . . 1.210(3) yes
    N1 C5 . . 1.396(3) yes
    N2 N3 . . 1.343(3) yes
    N2 C8 . . 1.359(3) yes
    N2 C10 . . 1.461(3) yes
    N3 C6 . . 1.336(3) yes
    C1 C2 . . 1.329(5) no
    C1 C3A . . 1.522(19) no
    N1 H1N . . 0.84(3) no
    C2 C3 . . 1.349(6) no
    C3 C4 . . 1.439(6) no
    C3A C4 . . 1.516(19) no
    C5 C6 . . 1.472(3) no
    C6 C7 . . 1.399(3) no
    C7 C8 . . 1.376(3) no
    C8 C9 . . 1.491(4) no
    C10 C11A . . 1.540(10) no
    C10 C11 . . 1.530(4) no
    C11 C12 . . 1.391(4) no
    C11 C16 . . 1.390(5) no
    C11A C16A . . 1.389(15) no
    C11A C12A . . 1.391(14) no
    C12 C13 . . 1.390(4) no
    C12A C13A . . 1.390(11) no
    C13 C14 . . 1.390(3) no
    C13A C14A . . 1.391(10) no
    C14 C15 . . 1.390(3) no
    C14A C15A . . 1.390(13) no
    C15 C16 . . 1.390(4) no
    C15A C16A . . 1.390(14) no
    C1 H1 . . 0.9300 no
    C2 H2 . . 0.9300 no
    C3 H3 . . 0.9300 no
    C3A H3A . . 0.9300 no
    C7 H7 . . 0.9300 no
    C9 H9A . . 0.9600 no
    C9 H9C . . 0.9600 no
    C9 H9B . . 0.9600 no
    C10 H10A . . 0.9700 no
    C10 H10B . . 0.9700 no
    C12 H12 . . 0.9300 no
    C12A H12A . . 0.9300 no
    C13 H13 . . 0.9300 no
    C13A H13A . . 0.9300 no
    C15 H15 . . 0.9300 no
    C15A H15A . . 0.9300 no
loop_
    _geom_angle_atom_site_label_1
    _geom_angle_atom_site_label_2
    _geom_angle_atom_site_label_3
    _geom_angle_site_symmetry_1
    _geom_angle_site_symmetry_2
    _geom_angle_site_symmetry_3
    _geom_angle
    _geom_angle_publ_flag
    C1 S1 C4 . . . 91.91(16) yes
    C2 S1A C4 . . . 96.3(4) yes
    O1 S2 N1 . . . 108.73(10) yes
    O1 S2 C4 . . . 108.83(11) yes
    O1 S2 O2 . . . 120.05(10) yes
    O2 S2 C4 . . . 107.17(12) yes
    N1 S2 C4 . . . 107.33(10) yes
    O2 S2 N1 . . . 104.06(10) yes
    S2 N1 C5 . . . 126.32(16) yes
    N3 N2 C8 . . . 112.91(18) yes
    N3 N2 C10 . . . 119.06(18) yes
    C8 N2 C10 . . . 128.01(19) yes
    N2 N3 C6 . . . 104.17(16) yes
    S1 C1 C2 . . . 115.5(2) yes
    C2 C1 C3A . . . 108.6(7) no
    S2 N1 H1N . . . 113.9(18) no
    C5 N1 H1N . . . 118.5(18) no
    C1 C2 C3 . . . 110.9(4) no
    S1A C2 C1 . . . 118.7(4) yes
    C2 C3 C4 . . . 113.7(4) no
    C1 C3A C4 . . . 104.5(12) no
    S1 C4 C3 . . . 107.9(3) yes
    S2 C4 C3A . . . 129.1(7) yes
    S1A C4 S2 . . . 119.4(3) yes
    S2 C4 C3 . . . 128.3(3) yes
    S1 C4 S2 . . . 123.50(17) yes
    S1A C4 C3A . . . 111.6(8) yes
    O3 C5 C6 . . . 124.5(2) yes
    O3 C5 N1 . . . 122.7(2) yes
    N1 C5 C6 . . . 112.78(19) yes
    C5 C6 C7 . . . 128.2(2) no
    N3 C6 C7 . . . 111.90(19) yes
    N3 C6 C5 . . . 119.91(19) yes
    C6 C7 C8 . . . 104.9(2) no
    C7 C8 C9 . . . 131.6(3) no
    N2 C8 C9 . . . 122.3(2) yes
    N2 C8 C7 . . . 106.1(2) yes
    N2 C10 C11A . . . 110.0(5) yes
    N2 C10 C11 . . . 113.2(2) yes
    C10 C11 C12 . . . 116.2(2) no
    C10 C11 C16 . . . 123.7(3) no
    C12 C11 C16 . . . 120.0(2) no
    C10 C11A C12A . . . 126.4(7) no
    C10 C11A C16A . . . 113.6(8) no
    C12A C11A C16A . . . 120.0(9) no
    C11 C12 C13 . . . 120.0(2) no
    C11A C12A C13A . . . 120.0(7) no
    C12 C13 C14 . . . 120.0(2) no
    C12A C13A C14A . . . 120.0(8) no
    Cl1 C14 C13 . . . 123.98(18) yes
    Cl1 C14 C15 . . . 115.95(18) yes
    C13 C14 C15 . . . 120.0(2) no
    Cl1A C14A C13A . . . 104.5(7) yes
    Cl1A C14A C15A . . . 135.5(6) yes
    C13A C14A C15A . . . 120.0(7) no
    C14 C15 C16 . . . 120.0(2) no
    C14A C15A C16A . . . 120.0(8) no
    Cl2 C16 C11 . . . 120.2(3) yes
    Cl2 C16 C15 . . . 119.6(3) yes
    C11 C16 C15 . . . 120.0(3) no
    C11A C16A C15A . . . 120.0(10) no
    Cl2A C16A C11A . . . 126.3(10) yes
    Cl2A C16A C15A . . . 107.6(9) yes
    S1 C1 H1 . . . 122.00 no
    C2 C1 H1 . . . 122.00 no
    C3A C1 H1 . . . 129.00 no
    S1A C2 H2 . . . 116.00 no
    C1 C2 H2 . . . 125.00 no
    C3 C2 H2 . . . 125.00 no
    C2 C3 H3 . . . 123.00 no
    C4 C3 H3 . . . 123.00 no
    C4 C3A H3A . . . 128.00 no
    C1 C3A H3A . . . 128.00 no
    C8 C7 H7 . . . 128.00 no
    C6 C7 H7 . . . 128.00 no
    C8 C9 H9A . . . 109.00 no
    H9A C9 H9B . . . 109.00 no
    C8 C9 H9B . . . 110.00 no
    C8 C9 H9C . . . 110.00 no
    H9B C9 H9C . . . 109.00 no
    H9A C9 H9C . . . 109.00 no
    N2 C10 H10B . . . 109.00 no
    C11 C10 H10A . . . 109.00 no
    C11A C10 H10A . . . 110.00 no
    C11A C10 H10B . . . 111.00 no
    C11 C10 H10B . . . 109.00 no
    N2 C10 H10A . . . 109.00 no
    H10A C10 H10B . . . 108.00 no
    C13 C12 H12 . . . 120.00 no
    C11 C12 H12 . . . 120.00 no
    C13A C12A H12A . . . 120.00 no
    C11A C12A H12A . . . 120.00 no
    C14 C13 H13 . . . 120.00 no
    C12 C13 H13 . . . 120.00 no
    C14A C13A H13A . . . 120.00 no
    C12A C13A H13A . . . 120.00 no
    C16 C15 H15 . . . 120.00 no
    C14 C15 H15 . . . 120.00 no
    C14A C15A H15A . . . 120.00 no
    C16A C15A H15A . . . 120.00 no
loop_
    _geom_torsion_atom_site_label_1
    _geom_torsion_atom_site_label_2
    _geom_torsion_atom_site_label_3
    _geom_torsion_atom_site_label_4
    _geom_torsion_site_symmetry_1
    _geom_torsion_site_symmetry_2
    _geom_torsion_site_symmetry_3
    _geom_torsion_site_symmetry_4
    _geom_torsion
    _geom_torsion_publ_flag
    C1 S1 C4 S2 . . . . -176.25(16) no
    C1 S1 C4 C3 . . . . -2.0(3) no
    C4 S1 C1 C2 . . . . -0.1(3) no
    O1 S2 N1 C5 . . . . -44.1(2) no
    O2 S2 N1 C5 . . . . -173.15(18) no
    C4 S2 N1 C5 . . . . 73.5(2) no
    O2 S2 C4 S1 . . . . 175.63(16) no
    N1 S2 C4 S1 . . . . -73.11(18) no
    O1 S2 C4 C3 . . . . -128.6(3) no
    O2 S2 C4 C3 . . . . 2.6(3) no
    N1 S2 C4 C3 . . . . 113.9(3) no
    O1 S2 C4 S1 . . . . 44.39(19) no
    S2 N1 C5 C6 . . . . 179.75(16) no
    S2 N1 C5 O3 . . . . -2.0(3) no
    C8 N2 C10 C11 . . . . -88.0(3) no
    C8 N2 N3 C6 . . . . -0.6(2) no
    N3 N2 C8 C7 . . . . 0.7(3) no
    N3 N2 C10 C11 . . . . 90.2(2) no
    C10 N2 C8 C7 . . . . 178.9(2) no
    C10 N2 N3 C6 . . . . -179.01(19) no
    C10 N2 C8 C9 . . . . -0.8(4) no
    N3 N2 C8 C9 . . . . -179.1(2) no
    N2 N3 C6 C5 . . . . 178.40(18) no
    N2 N3 C6 C7 . . . . 0.3(2) no
    S1 C1 C2 C3 . . . . 2.4(4) no
    C1 C2 C3 C4 . . . . -4.0(5) no
    C2 C3 C4 S1 . . . . 3.8(5) no
    C2 C3 C4 S2 . . . . 177.7(3) no
    O3 C5 C6 C7 . . . . -12.2(4) no
    N1 C5 C6 N3 . . . . -11.7(3) no
    N1 C5 C6 C7 . . . . 166.0(2) no
    O3 C5 C6 N3 . . . . 170.1(2) no
    N3 C6 C7 C8 . . . . 0.1(3) no
    C5 C6 C7 C8 . . . . -177.8(2) no
    C6 C7 C8 C9 . . . . 179.3(3) no
    C6 C7 C8 N2 . . . . -0.5(3) no
    N2 C10 C11 C12 . . . . -55.0(4) no
    N2 C10 C11 C16 . . . . 128.4(4) no
    C10 C11 C12 C13 . . . . -176.8(3) no
    C16 C11 C12 C13 . . . . 0.0(6) no
    C10 C11 C16 Cl2 . . . . 2.2(6) no
    C10 C11 C16 C15 . . . . 176.6(4) no
    C12 C11 C16 Cl2 . . . . -174.4(3) no
    C12 C11 C16 C15 . . . . 0.0(7) no
    C11 C12 C13 C14 . . . . 0.0(5) no
    C12 C13 C14 Cl1 . . . . 177.4(3) no
    C12 C13 C14 C15 . . . . 0.0(5) no
    Cl1 C14 C15 C16 . . . . -177.6(3) no
    C13 C14 C15 C16 . . . . 0.0(6) no
    C14 C15 C16 Cl2 . . . . 174.4(3) no
    C14 C15 C16 C11 . . . . 0.0(7) no
loop_
    _geom_hbond_atom_site_label_D
    _geom_hbond_atom_site_label_H
    _geom_hbond_atom_site_label_A
    _geom_hbond_site_symmetry_A
    _geom_hbond_distance_DH
    _geom_hbond_distance_HA
    _geom_hbond_distance_DA
    _geom_hbond_angle_DHA
    _geom_hbond_publ_flag
    N1 H1N N3 . 0.84(3) 2.35(3) 2.694(3) 105(2) no
    N1 H1N O2 2_666 0.84(3) 2.27(3) 3.029(3) 150(3) yes
    C7 H7 O3 2_756 0.93 2.59 3.437(3) 152 yes
    C10 H10B Cl2 . 0.97 2.60 3.134(4) 115 yes
    C10 H10B Cl2A . 0.97 2.50 3.012(12) 112 yes
    C10 H10B O1 2_656 0.97 2.52 3.141(3) 122 yes
    C12 H12 N3 . 0.93 2.61 3.224(3) 124 yes
    C12 H12 O2 2_666 0.93 2.51 3.348(3) 150 yes
    C15 H15 Cg1 1_554 0.93 2.97 3.893(3) 174 yes
    C15A H15A Cg1 1_554 0.93 2.95 3.836(8) 159 yes
_shelx_hkl_file
;
  -1   0   0 2372.16   61.39
  -1   0   0 2860.91   59.89
  -1   0   0 2734.93   59.29
  -1   0   0 2842.62   59.29
   1   0   0 2675.43   59.39
   1   0   0 2291.87   59.29
   1   0   0 2393.46   59.49
   1   0   0 2814.82   59.29
   1   0   0 2637.44   63.29
   1   0   0 2403.86   59.59
  -2   0   0 1773.52   39.10
  -2   0   0 1623.14   38.70
   2   0   0 1683.53   38.30
   2   0   0 1654.53   38.40
   2   0   0 1680.63   38.20
   2   0   0 1575.34   38.80
   2   0   0 1698.63   38.30
   2   0   0 1735.03   38.90
  -3   0   0    5.60    0.40
  -3   0   0    7.20    0.70
   3   0   0    6.00    0.30
   3   0   0    6.40    0.40
   3   0   0    6.30    0.70
   3   0   0    6.20    0.40
  -4   0   0   53.59    1.60
  -4   0   0   55.99    2.10
   4   0   0   50.79    2.50
   4   0   0   53.39    1.50
   4   0   0   51.89    1.60
   4   0   0   54.59    1.50
  -5   0   0    4.60    0.50
  -5   0   0    7.00    0.60
  -5   0   0    4.50    0.40
   5   0   0    4.40    0.40
   5   0   0    4.00    0.60
   5   0   0    4.60    1.00
   5   0   0    3.30    0.40
   5   0   0    3.80    0.40
  -6   0   0  286.67    7.30
  -6   0   0  273.57    7.30
   6   0   0  276.27    6.90
   6   0   0  284.17    6.90
   6   0   0  285.67    7.40
   6   0   0  288.07    8.10
   6   0   0  286.77    8.70
  -7   0   0   66.19    2.10
  -7   0   0   63.19    2.20
   7   0   0   62.79    1.70
   7   0   0   60.59    1.90
   7   0   0   63.39    3.20
   7   0   0   62.49    3.70
   7   0   0   63.19    1.90
  -8   0   0   38.10    1.70
  -8   0   0   40.60    1.70
   8   0   0   39.00    1.50
   8   0   0   42.70    2.90
   8   0   0   40.30    3.50
   8   0   0   40.00    1.60
  -9   0   0   37.90    1.80
   9   0   0   38.20    1.70
   9   0   0   39.50    1.60
   9   0   0   39.10    2.20
   9   0   0   38.20    3.00
 -10   0   0    3.60    0.80
  10   0   0    2.50    0.80
  10   0   0    3.10    0.70
  10   0   0    3.60    0.70
  10   0   0    2.00    1.00
  10  -1   0   10.90    1.10
  10  -1   0   11.30    1.10
  10  -1   0   10.40    1.10
  10  -1   0   11.20    1.10
 -10   1   0   10.30    1.10
   9  -1   0   -0.70    0.80
   9  -1   0    0.70    1.30
   9  -1   0   -1.20    0.40
   9  -1   0   -0.20    0.90
  -9   1   0    0.40    0.60
  -9   1   0    0.40    0.60
   8  -1   0   14.60    1.30
   8  -1   0   13.60    2.10
   8  -1   0   16.80    1.20
   8  -1   0   15.20    2.50
  -8   1   0   13.60    1.10
  -8   1   0   14.70    1.00
   7  -1   0   88.09    2.50
   7  -1   0   87.69    2.60
   7  -1   0   88.19    2.30
   7  -1   0   84.29    2.50
   7  -1   0   87.99    2.80
  -7   1   0   86.29    4.10
  -7   1   0   87.29    2.60
   6  -1   0  605.94   15.50
   6  -1   0  604.14   14.30
   6  -1   0  607.74   14.30
   6  -1   0  588.54   14.20
   6  -1   0  626.74   14.50
  -6   1   0  597.64   14.20
  -6   1   0  590.84   15.10
   5  -1   0    1.30    0.20
   5  -1   0    1.30    0.30
   5  -1   0    1.30    0.30
   5  -1   0    1.00    0.30
   5  -1   0    1.90    0.40
  -5   1   0    0.90    0.20
  -5   1   0    1.10    0.20
  -5   1   0    1.70    2.70
  -5   1   0    0.80    0.30
   4  -1   0  361.76    8.80
   4  -1   0  370.36    8.80
   4  -1   0  369.56   10.00
   4  -1   0  372.66    8.80
   4  -1   0  370.86    9.20
  -4   1   0  373.96    8.80
  -4   1   0  383.56    9.00
  -4   1   0  376.16    8.90
  -4   1   0  372.76    8.70
   3  -1   0 2421.96   60.69
   3  -1   0 2679.83   59.79
   3  -1   0 2625.74   60.29
   3  -1   0 2580.14   60.49
   3  -1   0 2681.73   62.79
   3  -1   0 2603.04   60.69
  -3   1   0 2710.83   59.79
  -3   1   0 2663.73   59.79
  -3   1   0 2619.44   59.99
  -3   1   0 2616.34   60.59
   2  -1   0 4823.82  105.99
   2  -1   0 4601.74  105.99
   2  -1   0 4395.36  106.39
   2  -1   0 4463.65  113.49
   2  -1   0 4213.18  106.79
   2  -1   0 5085.09  105.99
  -2   1   0 4717.63  106.79
  -2   1   0 5055.69  106.39
  -2   1   0 4478.55  105.99
   1  -1   0 2927.21   67.89
   1  -1   0 3140.39   67.49
   1  -1   0 3016.30   67.49
   1  -1   0 2913.41   67.49
   1  -1   0 2896.51   67.49
  -1   1   0 3163.98   67.49
  -1   1   0 2851.31   67.89
  -1   1   0 2925.11   70.89
  -1   1   0 2821.62   67.89
  -1   1   0 2969.30   67.49
   0  -1   0  476.25   11.20
   0  -1   0  518.35   11.20
   0   1   0  476.75   11.20
   0   1   0  478.45   11.10
   0   1   0  490.55   11.20
  -1  -1   0 1959.20   44.60
  -1  -1   0 1981.70   44.60
   1   1   0 1902.31   45.10
  -2  -1   0 9999.00  206.78
   2   1   0 8510.35  210.48
   2   1   0 9064.59  206.38
   2   1   0 8412.76  207.48
   2   1   0 9426.26  209.68
   2   1   0 9441.16  211.58
   2   1   0 8312.97  205.38
  -3  -1   0  832.92   20.80
   3   1   0  874.61   20.50
   3   1   0  859.21   19.70
   3   1   0  835.62   19.70
   3   1   0  876.11   19.80
   3   1   0  872.21   20.40
  -4  -1   0  160.68    3.60
  -4  -1   0  153.68    3.80
  -4  -1   0  153.98    3.90
   4   1   0  154.28    3.80
   4   1   0  157.18    3.80
   4   1   0  151.08    3.80
   4   1   0  153.58    3.80
  -5  -1   0  249.58    7.50
  -5  -1   0  260.47    5.90
  -5  -1   0  248.08    5.90
   5   1   0  259.17    6.20
   5   1   0  252.57    7.20
   5   1   0  257.17    6.10
   5   1   0  254.47    7.30
   5   1   0  245.18    6.20
  -6  -1   0  175.58    4.60
   6   1   0  182.78    5.20
   6   1   0  173.28    4.40
   6   1   0  178.68    4.50
   6   1   0  174.38    4.50
  -7  -1   0    6.60    0.70
   7   1   0    7.90    0.70
   7   1   0    7.20    0.60
   7   1   0    8.70    1.90
   7   1   0    8.10    0.70
   7   1   0    7.30    0.50
  -8  -1   0   26.20    1.40
   8   1   0   25.60    1.40
   8   1   0   24.90    1.20
   8   1   0   27.10    2.40
   8   1   0   25.80    1.10
  -9  -1   0   56.59    2.20
   9   1   0   53.29    3.90
   9   1   0   54.19    3.10
   9   1   0   54.09    2.40
   9   1   0   52.29    2.40
 -10  -1   0    6.60    1.00
  10   1   0    7.70    0.80
  10   1   0    7.90    1.00
  10   1   0    7.20    0.90
  10   1   0    8.80    1.10
  10  -2   0   -0.40    0.60
   9  -2   0    4.40    1.10
   9  -2   0    4.30    0.70
  -9   2   0    4.50    0.70
  -9   2   0    3.70    0.60
   8  -2   0    1.90    1.10
   8  -2   0    2.50    0.60
   8  -2   0    2.50    0.50
   8  -2   0    2.20    1.60
  -8   2   0    2.20    0.60
  -8   2   0    2.30    0.50
   7  -2   0   11.00    1.00
   7  -2   0   13.30    2.30
   7  -2   0   14.20    1.00
   7  -2   0   15.40    1.40
   7  -2   0   13.60    0.90
  -7   2   0   11.20    1.60
  -7   2   0   12.80    0.90
   6  -2   0   30.30    1.30
   6  -2   0   30.20    1.40
   6  -2   0   27.20    1.20
   6  -2   0   29.80    1.00
   6  -2   0   29.50    1.20
  -6   2   0   28.00    1.20
  -6   2   0   29.40    2.30
   5  -2   0   42.30    1.30
   5  -2   0   41.10    1.20
   5  -2   0   41.20    1.30
   5  -2   0   43.10    1.40
   5  -2   0   45.70    1.60
  -5   2   0   41.00    1.40
  -5   2   0   50.59   10.20
  -5   2   0   41.70    1.40
   4  -2   0  613.54   14.30
   4  -2   0  614.34   14.80
   4  -2   0  584.54   14.90
   4  -2   0  609.44   14.30
   4  -2   0  623.74   14.30
  -4   2   0  640.54   14.30
  -4   2   0  623.94   14.30
  -4   2   0  627.14   14.30
  -4   2   0  598.64   14.50
   3  -2   0  890.01   20.90
   3  -2   0  883.81   20.90
   3  -2   0  903.01   21.50
   3  -2   0  867.41   21.30
   3  -2   0  933.41   20.90
   3  -2   0  898.01   20.90
  -3   2   0  928.81   22.00
  -3   2   0  939.81   20.80
  -3   2   0  930.01   20.90
   2  -2   0   11.00    1.20
   2  -2   0   12.00    0.50
   2  -2   0   11.50    0.40
   2  -2   0   11.50    0.80
   2  -2   0   11.00    0.50
   2  -2   0   11.10    0.50
  -2   2   0   12.30    0.40
  -2   2   0   12.30    0.40
  -2   2   0   12.80    0.90
   1  -2   0   62.39    1.60
  -1   2   0   66.49    1.50
  -1   2   0   63.19    1.60
  -1   2   0   63.39    1.60
  -1   2   0   65.99    1.60
  -1   2   0   62.79    1.60
  -1   2   0   62.29    1.60
   0  -2   0   77.09    1.90
   0  -2   0   73.09    1.90
   0   2   0   73.79    1.80
   0   2   0   76.99    2.00
   0   2   0   73.99    1.90
   0   2   0   76.39    1.80
  -1  -2   0 4975.30  114.19
  -1  -2   0 5000.70  115.29
  -1  -2   0 4877.81  114.19
  -1  -2   0 5199.78  114.29
  -2  -2   0 4668.63  109.59
  -2  -2   0 4981.80  108.99
   2   2   0 4692.23  110.19
  -3  -2   0  296.57    7.40
   3   2   0  304.77    7.40
   3   2   0  311.87    7.30
   3   2   0  341.27    8.00
   3   2   0  307.77    8.80
   3   2   0  325.27   10.30
  -4  -2   0  913.81   21.10
   4   2   0  879.11   21.10
   4   2   0  960.60   21.00
   4   2   0  906.11   20.90
   4   2   0  893.11   21.00
   4   2   0  906.31   20.90
  -5  -2   0    3.30    0.50
   5   2   0    3.00    0.40
   5   2   0    4.00    0.40
   5   2   0    3.10    0.30
   5   2   0    3.60    0.40
  -6  -2   0   32.10    1.30
   6   2   0   30.10    1.10
   6   2   0   29.90    1.20
   6   2   0   30.00    1.20
   6   2   0   29.70    1.10
  -7  -2   0    1.70    0.60
   7   2   0    2.50    1.30
   7   2   0    2.00    0.40
   7   2   0    3.20    0.50
   7   2   0    2.50    0.90
  -8  -2   0   57.59    2.20
   8   2   0   60.29    4.50
   8   2   0   59.19    4.10
   8   2   0   60.89    2.20
   8   2   0   60.29    1.90
  -9  -2   0    0.50    0.70
   9   2   0    1.10    0.60
   9   2   0    1.60    0.50
   9   2   0    0.50    0.50
   9   2   0    0.80    0.70
 -10  -2   0    0.20    0.70
  10   2   0   -0.60    0.70
  10   2   0   -0.40    0.60
  10   2   0   -0.40    1.10
  10   2   0   -0.70    0.90
  10  -3   0    0.30    0.70
   9  -3   0   69.39    2.50
   8  -3   0   16.90    1.50
  -8   3   0   19.90    2.30
   7  -3   0   41.10    3.10
   7  -3   0   41.30    2.70
   7  -3   0   39.90    1.50
   7  -3   0   42.40    3.40
   7  -3   0   38.00    1.90
  -7   3   0   38.50    1.50
  -7   3   0   41.40    3.00
   6  -3   0  143.19    3.80
   6  -3   0  144.89    5.80
   6  -3   0  140.39    3.70
   6  -3   0  143.79    5.30
   6  -3   0  143.29    6.30
  -6   3   0  139.99    3.70
  -6   3   0  145.79    3.70
   5  -3   0    5.90    1.30
   5  -3   0    5.60    0.80
   5  -3   0    5.00    0.50
   5  -3   0    5.10    0.50
  -5   3   0    5.60    1.10
  -5   3   0    5.70    0.60
  -5   3   0    5.60    0.50
   4  -3   0  492.25   13.00
   4  -3   0  474.65   12.20
   4  -3   0  471.65   11.80
   4  -3   0  470.95   12.80
   4  -3   0  478.15   11.10
   4  -3   0  458.15   11.20
  -4   3   0  493.15   12.00
  -4   3   0  473.05   11.10
  -4   3   0  473.35   11.10
   3  -3   0  118.19    3.00
   3  -3   0  126.79    3.00
   3  -3   0  118.09    4.50
   3  -3   0  117.49    3.10
   3  -3   0  120.29    3.00
   3  -3   0  121.49    4.10
  -3   3   0  123.09    3.00
  -3   3   0  126.99    3.20
  -3   3   0  123.39    3.00
   2  -3   0  131.29    3.10
   2  -3   0  123.19    4.00
   2  -3   0  126.59    3.10
   2  -3   0  127.29    3.10
   2  -3   0  120.09    3.00
   2  -3   0  124.69    3.10
  -2   3   0  131.49    3.00
  -2   3   0  128.69    3.10
  -2   3   0  126.79    3.00
  -2   3   0  117.49    3.00
   1  -3   0    4.10    0.50
   1  -3   0    3.90    0.40
   1  -3   0    5.20    0.40
  -1   3   0    3.60    0.20
  -1   3   0    3.50    0.20
  -1   3   0    4.00    0.60
  -1   3   0    4.60    0.20
  -1   3   0    3.60    0.30
   0  -3   0   23.90    1.40
   0   3   0   23.00    0.60
   0   3   0   23.80    0.70
   0   3   0   23.90    0.80
   0   3   0   22.70    0.60
  -1  -3   0 3542.95   83.49
  -1  -3   0 3791.12   82.19
  -1  -3   0 3520.45   82.19
  -1  -3   0 3560.74   82.99
  -2  -3   0  361.86    8.60
  -2  -3   0  372.36    8.60
  -2  -3   0  370.66    8.50
  -2  -3   0  359.86    8.60
  -3  -3   0 1422.66   31.90
  -3  -3   0 1361.06   32.00
   3   3   0 1395.66   31.90
   3   3   0 1381.26   31.90
   3   3   0 1385.06   32.00
   3   3   0 1390.16   31.90
  -4  -3   0   22.90    1.00
   4   3   0   25.60    0.70
   4   3   0   22.60    1.90
   4   3   0   23.50    0.80
   4   3   0   22.80    0.90
   4   3   0   24.90    0.70
  -5  -3   0  181.28    4.80
   5   3   0  187.98    4.60
   5   3   0  197.28    5.20
   5   3   0  191.58    4.50
   5   3   0  181.48    5.80
   5   3   0  190.08    4.70
  -6  -3   0   83.79    2.60
   6   3   0   86.89    3.60
   6   3   0   90.09    2.70
   6   3   0   84.99    2.50
   6   3   0   81.79    2.50
  -7  -3   0    1.40    0.50
   7   3   0    0.10    0.40
   7   3   0    0.50    0.40
   7   3   0    1.20    0.30
   7   3   0    1.00    0.80
  -8  -3   0   59.39    2.30
   8   3   0   56.99    1.90
   8   3   0   59.09    2.90
   8   3   0   59.49    2.30
  -9  -3   0    9.00    1.10
   9   3   0    6.90    0.70
   9   3   0    7.00    1.00
   9   3   0    6.60    4.00
   9   3   0    8.60    0.70
 -10  -3   0   19.30    1.60
  10   3   0   22.40    1.40
  10   3   0   17.90    1.50
  10   3   0   22.00    2.10
  10   3   0   19.50    1.80
  10  -4   0    3.00    2.30
   9  -4   0    3.30    1.10
   8  -4   0   74.79    2.90
  -8   4   0   72.19    4.30
   7  -4   0   19.70    0.90
   7  -4   0   18.00    2.30
  -7   4   0   17.60    1.70
   6  -4   0  213.68    5.30
   6  -4   0  211.98    8.20
  -6   4   0  220.48    5.70
  -6   4   0  225.48    5.80
   5  -4   0   23.10    1.50
   5  -4   0   23.90    0.90
   5  -4   0   24.40    1.00
   5  -4   0   23.60    1.80
   5  -4   0   24.90    1.40
  -5   4   0   24.20    1.10
  -5   4   0   23.20    2.20
   4  -4   0  235.18    7.20
   4  -4   0  233.28    5.60
   4  -4   0  221.98    5.60
   4  -4   0  222.98    5.40
   4  -4   0  222.08    5.60
   4  -4   0  229.08    5.90
  -4   4   0  215.98    5.60
  -4   4   0  226.08    5.50
  -4   4   0  231.98    5.50
   3  -4   0  769.82   17.10
   3  -4   0  729.43   18.50
   3  -4   0  714.23   17.20
   3  -4   0  730.63   17.10
   3  -4   0  722.33   17.10
   3  -4   0  732.33   17.80
  -3   4   0  746.13   17.10
  -3   4   0  751.42   18.70
  -3   4   0  766.82   17.20
   2  -4   0   89.99    2.40
   2  -4   0   97.39    2.30
   2  -4   0   91.89    2.30
   2  -4   0   89.49    2.40
   2  -4   0   89.89    2.40
  -2   4   0   92.69    2.40
  -2   4   0   92.39    3.40
  -2   4   0   91.29    3.30
  -1   4   0   23.40    1.10
  -1   4   0   22.80    0.70
  -1   4   0   22.00    0.70
  -1   4   0   23.20    0.80
  -1   4   0   22.90    0.70
   0  -4   0  721.93   16.60
   0  -4   0  699.53   16.50
   0   4   0  750.02   16.30
   0   4   0  734.83   16.40
   0   4   0  725.63   16.60
   0   4   0  622.24   16.30
   0   4   0  733.23   16.60
   0   4   0  727.23   16.40
  -1  -4   0  955.10   21.70
  -1  -4   0  933.11   21.70
  -1  -4   0  938.31   21.70
  -2  -4   0    9.40    1.40
  -2  -4   0    5.80    0.60
  -2  -4   0    6.00    0.60
  -3  -4   0  701.73   16.50
  -3  -4   0  672.23   16.10
   3   4   0  695.33   16.10
  -4  -4   0  135.09    3.50
   4   4   0  130.99    3.40
   4   4   0  140.99    3.80
   4   4   0  128.19    4.60
   4   4   0  129.89    3.20
  -5  -4   0  614.74   14.80
   5   4   0  634.54   17.30
   5   4   0  617.64   15.10
   5   4   0  618.64   14.50
   5   4   0  611.24   16.80
   5   4   0  662.23   26.60
  -6  -4   0  148.49    4.10
   6   4   0  149.59    4.30
   6   4   0  152.48    4.10
   6   4   0  151.18    5.40
   6   4   0  147.09    4.00
  -7  -4   0   14.70    1.10
   7   4   0   15.80    1.10
   7   4   0   15.70    2.10
   7   4   0   15.30    0.80
   7   4   0   14.50    1.00
  -8  -4   0    1.70    0.70
   8   4   0    0.60    0.40
   8   4   0   -0.10    0.70
   8   4   0    0.20    0.50
  -9  -4   0   31.00    1.80
   9   4   0   31.40    1.50
   9   4   0   28.40    2.60
   9   4   0   29.30    2.70
   9   4   0   26.20    3.30
   9  -5   0   88.19    3.10
   8  -5   0   -0.40    0.60
  -8   5   0    0.10    0.60
   7  -5   0   -0.40    0.50
   7  -5   0   -0.10    0.30
  -7   5   0   -0.90    0.60
   6  -5   0  161.98    4.20
   6  -5   0  162.78    4.50
  -6   5   0  164.78    4.20
  -6   5   0  169.78    4.30
   5  -5   0   23.10    1.10
   5  -5   0   24.80    1.10
  -5   5   0   23.80    1.00
  -5   5   0   23.10    1.10
   4  -5   0    0.00    0.30
   4  -5   0    0.00    0.30
  -4   5   0   -0.20    0.30
  -4   5   0   -0.10    0.20
   3  -5   0  236.38    7.30
   3  -5   0  228.28    5.70
  -3   5   0  235.98    5.70
  -3   5   0  238.78    5.70
   2  -5   0   87.39    2.40
   2  -5   0   85.79    2.30
  -2   5   0   90.19    2.40
  -2   5   0   87.09    3.30
  -2   5   0   87.89    3.30
  -2   5   0   88.79    3.30
  -2   5   0  100.29    2.20
  -2   5   0   86.79    2.30
   1  -5   0  889.91   20.80
   1  -5   0  873.11   20.80
  -1   5   0  898.01   20.70
  -1   5   0  908.91   21.40
  -1   5   0  932.51   20.80
  -1   5   0  865.61   20.70
  -1   5   0  915.91   20.70
  -1   5   0  926.81   20.70
   0  -5   0   -0.20    0.40
   0  -5   0    1.30    0.40
   0  -5   0    0.40    0.30
   0   5   0    0.20    0.30
   0   5   0    0.00    0.30
   0   5   0    0.00    0.30
   0   5   0    0.40    0.20
   0   5   0    0.20    0.20
   0   5   0    0.30    0.20
  -1  -5   0  232.78    5.70
  -1  -5   0  238.78    5.70
  -1  -5   0  234.18    5.70
   1   5   0  234.38    5.70
   1   5   0  237.78    5.50
   1   5   0  232.58    5.40
   1   5   0  234.98    6.10
  -2  -5   0    8.80    1.30
  -2  -5   0   10.70    0.60
  -2  -5   0    8.20    0.90
  -3  -5   0 1967.20   45.80
  -3  -5   0 2004.20   45.80
  -3  -5   0 2016.30   47.30
   3   5   0 1990.50   48.40
  -4  -5   0  330.57    8.10
  -4  -5   0  332.37    8.20
   4   5   0  322.47   10.20
   4   5   0  347.87    8.80
   4   5   0  341.67    7.80
   4   5   0  327.17    8.10
  -5  -5   0   17.50    1.10
   5   5   0   18.10    1.30
   5   5   0   17.90    0.80
   5   5   0   19.00    2.70
   5   5   0   17.50    0.90
  -6  -5   0   16.30    1.20
   6   5   0   15.90    1.10
   6   5   0   15.80    1.40
   6   5   0   14.40    1.70
   6   5   0   16.70    0.70
  -7  -5   0   93.79    3.00
   7   5   0   90.59    2.90
   7   5   0   94.89    2.80
   7   5   0   93.49    3.80
   7   5   0   93.09    2.50
  -8  -5   0   14.10    1.30
   8   5   0   12.40    1.20
   8   5   0   11.00    0.90
   8   5   0   11.10    0.80
   9   5   0    0.80    1.00
   9   5   0   -0.30    0.70
   9   5   0    0.80    1.10
   9  -6   0   59.29    3.00
   8  -6   0    3.40    0.80
  -8   6   0    3.00    0.60
   7  -6   0    1.50    0.60
   7  -6   0    1.90    0.50
  -7   6   0    1.20    0.40
   6  -6   0   17.40    0.90
   6  -6   0   17.20    1.10
  -6   6   0   17.70    1.20
  -6   6   0   16.40    1.30
   5  -6   0   37.00    3.50
   5  -6   0   38.30    2.10
  -5   6   0   37.50    1.60
  -5   6   0   33.50    8.50
   4  -6   0    3.60    0.50
   4  -6   0    3.70    0.50
  -4   6   0    2.60    0.40
  -4   6   0    3.70    1.20
   3  -6   0  154.48    3.90
   3  -6   0  154.78    4.00
  -3   6   0  158.18    4.00
  -3   6   0  151.68    3.90
   2  -6   0   13.90    1.20
   2  -6   0   12.80    0.70
  -2   6   0   15.20    1.10
  -2   6   0   14.10    1.10
   1  -6   0   37.20    1.40
   1  -6   0   41.20    1.30
  -1   6   0   37.40    1.50
  -1   6   0   37.50    1.40
  -1   6   0   36.00    2.10
   0  -6   0   21.70    1.20
   0  -6   0   20.00    1.30
   0  -6   0   20.90    0.90
   0   6   0   23.00    0.70
   0   6   0   22.90    0.90
   0   6   0   21.80    0.80
   0   6   0   21.40    0.70
   0   6   0   21.80    0.80
   0   6   0   21.70    0.80
  -1  -6   0  951.70   22.00
  -1  -6   0  938.71   22.10
  -1  -6   0  931.91   22.00
   1   6   0  965.60   21.80
   1   6   0  947.21   22.00
   1   6   0  950.00   21.70
   1   6   0  957.50   21.90
  -2  -6   0 1253.87   30.90
  -2  -6   0 1271.97   29.60
  -2  -6   0 1287.47   29.80
   2   6   0 1311.47   29.40
   2   6   0 1288.67   29.70
   2   6   0 1283.87   29.60
  -3  -6   0  178.58    4.50
  -3  -6   0  176.58    4.60
  -3  -6   0  177.48    6.10
   3   6   0  178.58    4.60
  -4  -6   0  249.38    8.20
   4   6   0  242.08    6.20
   4   6   0  245.28    5.90
   4   6   0  253.27    6.60
   5   6   0   51.39    1.90
   5   6   0   54.19    1.50
   5   6   0   53.59    2.70
   6   6   0   19.60    1.70
   6   6   0   18.90    0.70
   6   6   0   19.10    0.90
   6   6   0   20.40    1.80
   7   6   0    4.90    2.60
   7   6   0    5.00    0.50
   7   6   0    6.20    0.80
   7   6   0    4.90    1.00
   8   6   0   92.79    3.00
   8   6   0   83.39    3.70
   8   6   0   83.39    3.70
   8  -7   0    5.70    0.90
   7  -7   0    3.00    1.80
   7  -7   0    2.90    1.40
   6  -7   0   45.80    2.10
   6  -7   0   45.30    1.80
  -6   7   0   47.90    4.00
   5  -7   0    0.40    0.50
   5  -7   0    0.00    0.40
  -5   7   0   -0.80    0.50
   4  -7   0   50.09    1.80
   4  -7   0   50.49    2.80
  -4   7   0   47.80    2.40
   3  -7   0  124.99    3.40
   3  -7   0  123.69    3.30
  -3   7   0  122.69    3.60
   2  -7   0  150.78    5.00
   2  -7   0  153.18    4.00
  -2   7   0  147.89    5.30
   1  -7   0  435.56   10.70
   1  -7   0  455.65   11.20
  -1   7   0  454.65   11.90
   0  -7   0   62.99    2.00
   0  -7   0   61.79    1.90
   0  -7   0   58.79    2.10
   0   7   0   59.69   11.40
   0   7   0   60.79    2.30
  -1  -7   0    3.90    0.70
  -1  -7   0    4.80    1.10
  -1  -7   0    3.70    0.50
   1   7   0    4.80    0.50
   1   7   0    4.90    0.30
   1   7   0    4.80    0.60
   1   7   0    5.30    0.50
   1   7   0    4.90    0.30
   1   7   0    5.30    0.60
  -2  -7   0  204.68    5.20
  -2  -7   0  203.58    7.40
  -2  -7   0  209.58    7.30
   2   7   0  207.08    5.20
   2   7   0  201.38    5.30
   2   7   0  207.88    4.80
   2   7   0  206.78    4.90
  -3  -7   0  229.68    8.20
  -3  -7   0  230.08    5.70
  -3  -7   0  229.28    5.80
   3   7   0  230.68    5.80
   3   7   0  224.58    6.30
   3   7   0  234.28    5.90
   3   7   0  228.28    5.40
  -4  -7   0  172.88    5.10
   4   7   0  167.08    4.90
   4   7   0  166.18    4.10
   5   7   0   77.89    4.60
   5   7   0   77.19    2.90
   5   7   0   72.59    2.00
   6   7   0    1.50    0.30
   6   7   0    2.30    0.90
   6   7   0    1.70    0.30
   6   7   0    1.40    0.60
   7   7   0    2.00    0.40
   7   7   0    3.40    0.70
   7   7   0    2.90    0.90
   8   7   0    3.20    0.50
   8   7   0    2.00    0.90
   8   7   0    1.90    0.80
   7  -8   0    1.10    0.70
   7  -8   0    0.50    0.70
   6  -8   0   25.90    1.50
   6  -8   0   26.80    1.30
  -6   8   0   29.40    3.70
   5  -8   0   46.00    1.90
   5  -8   0   47.70    1.80
  -5   8   0   47.60    1.80
   4  -8   0   15.80    1.10
   4  -8   0   15.30    1.00
  -4   8   0   15.30    1.20
   3  -8   0    0.00    0.60
   3  -8   0    0.20    0.50
  -3   8   0    0.30    0.40
   2  -8   0    0.20    0.50
   2  -8   0   -0.50    0.50
  -2   8   0    1.60    0.50
   1  -8   0  107.19    3.80
   1  -8   0  110.39    5.20
   1  -8   0  108.99    3.10
  -1   8   0  111.79    3.70
   0  -8   0    0.80    0.40
   0  -8   0   -0.20    0.40
   0  -8   0    0.70    0.50
   0   8   0    1.00    0.30
  -1  -8   0   97.79    4.00
  -1  -8   0   98.49    5.10
  -1  -8   0   98.19    2.80
   1   8   0   98.29    3.10
   1   8   0   94.49    2.50
  -2  -8   0   44.10    1.60
  -2  -8   0   45.90    2.00
  -2  -8   0   45.60    1.70
   2   8   0   46.10    1.20
   2   8   0   45.60    1.60
   2   8   0   45.40    1.40
  -3  -8   0    7.90    0.70
  -3  -8   0    9.40    0.90
  -3  -8   0    8.70    1.20
   3   8   0    9.60    0.90
   3   8   0   10.20    0.60
   3   8   0   10.40    0.90
  -4  -8   0    7.70    1.10
   4   8   0   11.20    2.50
   4   8   0   10.00    0.90
   4   8   0    8.80    0.60
  -5  -8   0   83.89    2.80
   5   8   0   84.69    2.70
   5   8   0   82.59    2.40
   5   8   0   86.49    5.70
   5   8   0   85.89    2.90
   6   8   0   77.39    3.70
   6   8   0   75.39    2.70
   6   8   0   73.19    2.30
   6   8   0   77.09    2.60
   6   8   0   79.69    2.90
   7   8   0    8.10    0.60
   7   8   0    8.10    1.00
   7   8   0    9.40    0.80
   7   8   0    8.50    1.10
   6  -9   0    1.40    0.70
   6  -9   0   -0.30    1.10
  -6   9   0    0.80    1.60
   5  -9   0   17.60    1.40
   5  -9   0   17.60    1.40
  -5   9   0   20.00    1.20
   4  -9   0    4.60    1.60
   4  -9   0    5.30    0.80
  -4   9   0    5.80    1.80
   3  -9   0   76.99    2.40
   3  -9   0   74.79    2.50
  -3   9   0   70.29    2.20
   2  -9   0    0.00    1.00
   2  -9   0    1.10    0.70
  -2   9   0    0.60    0.40
   1  -9   0   32.30    1.40
   1  -9   0   32.10    1.90
   1  -9   0   32.70    1.40
  -1   9   0   30.30    1.20
   0  -9   0  132.89    6.00
   0  -9   0  132.19    3.80
   0  -9   0  133.89    3.60
   0   9   0  131.39    4.40
  -1  -9   0   16.80    1.20
  -1  -9   0   15.40    1.10
  -1  -9   0   14.30    1.40
   1   9   0   14.50    0.80
  -2  -9   0    5.50    0.70
  -2  -9   0    5.60    0.90
  -2  -9   0    5.30    1.70
   2   9   0    4.30    0.90
   2   9   0    4.80    0.40
  -3  -9   0    2.60    1.60
  -3  -9   0    3.10    0.70
   3   9   0    3.00    0.70
   3   9   0    5.00    0.40
   3   9   0    3.70    0.70
   3   9   0    3.10    0.80
  -4  -9   0   40.70    3.70
   4   9   0   37.50    1.70
   4   9   0   37.90    3.50
   4   9   0   35.30    1.30
  -5  -9   0    7.80    0.90
   5   9   0    6.60    0.80
   5   9   0    8.00    1.00
   5   9   0    6.60    0.90
   5   9   0    6.60    1.50
   6   9   0    0.30    2.00
   6   9   0    0.80    0.60
   6   9   0    0.40    0.40
   6   9   0    0.60    0.30
   6   9   0   -1.20    0.80
   5 -10   0    4.40    0.90
   5 -10   0    3.80    0.70
  -5  10   0    5.40    3.30
   4 -10   0   15.20    1.30
   4 -10   0   14.90    1.30
  -4  10   0   16.40    1.40
   3 -10   0    1.80    1.60
   3 -10   0    1.40    1.50
  -3  10   0    2.30    0.60
   2 -10   0   -0.30    1.50
   2 -10   0   -1.00    0.50
   2 -10   0   -0.10    0.60
  -2  10   0   -0.50    0.40
   1 -10   0    1.00    0.60
   1 -10   0    0.60    0.60
   1 -10   0    1.40    0.60
  -1  10   0   -0.70    0.80
   0 -10   0   97.99    3.30
   0 -10   0   98.59    3.40
   0 -10   0  100.79    3.00
   0  10   0   94.99    3.00
  -1 -10   0    9.00    0.90
  -1 -10   0    8.90    2.30
  -1 -10   0   11.80    1.40
   1  10   0    7.80    0.70
  -2 -10   0   51.19    2.00
  -2 -10   0   51.49    2.10
  -2 -10   0   53.09    4.00
   2  10   0   48.80    1.50
   2  10   0   46.50    1.70
  -3 -10   0    7.20    1.00
  -3 -10   0    7.40    0.90
   3  10   0    7.50    1.30
   3  10   0    6.40    0.90
   3  10   0    8.20    0.50
  -4 -10   0    5.00    1.40
   4  10   0    5.00    1.00
   4  10   0    4.80    0.90
   4  10   0    4.90    0.40
   3 -11   0    7.80    2.00
   3 -11   0    8.80    1.00
   2 -11   0   29.50    1.60
   2 -11   0   31.50    2.40
   2 -11   0   28.80    1.80
  -2  11   0   25.00    2.00
   1 -11   0   19.70    1.50
   1 -11   0   18.20    3.20
   1 -11   0   16.30    1.90
  -1  11   0   14.60    1.30
   0 -11   0    2.90    1.90
   0 -11   0    2.60    1.30
   0 -11   0    2.60    0.70
   0  11   0    1.90    0.50
  -1 -11   0   12.50    3.10
  -1 -11   0    7.70    0.90
  -1 -11   0   13.50    1.30
   1  11   0    7.80    0.70
  -2 -11   0   28.30    1.60
  -2 -11   0   24.50    3.90
  -2 -11   0   30.80    1.60
   2  11   0   21.00    1.70
   1  11  -1   -0.30    0.40
  -1 -11   1    0.30    1.00
  -1 -11   1   -0.30    1.00
  -1 -11   1   -0.40    0.60
   0  11  -1    0.90    0.80
   0 -11   1    0.40    1.00
   0 -11   1    1.20    0.60
   0 -11   1    0.70    0.60
  -1  11  -1   16.90    2.10
   1 -11   1   22.90    2.00
   1 -11   1   22.00    1.50
   1 -11   1   20.60    1.40
   2 -11   1   -0.30    0.60
   2 -11   1    0.20    0.60
   2 -11   1    0.30    0.60
   4  10  -1   -0.20    1.80
   4  10  -1    0.00    0.30
  -4 -10   1   -0.30    0.60
   3  10  -1   13.30    1.30
   3  10  -1   14.40    0.60
   3  10  -1   11.70    1.20
  -3 -10   1   12.90    1.30
  -3 -10   1   15.10    1.20
   2  10  -1    2.50    0.40
   2  10  -1    2.00    0.60
  -2 -10   1    1.60    1.70
  -2 -10   1    1.10    0.70
  -2 -10   1    2.80    1.70
   1  10  -1   35.80    1.70
  -1 -10   1   39.20    1.80
  -1 -10   1   36.10    3.90
  -1 -10   1   38.60    1.70
   0  10  -1    0.80    0.40
   0 -10   1    0.50    1.20
   0 -10   1    1.30    0.60
   0 -10   1    0.80    1.00
  -1  10  -1   97.39    3.00
   1 -10   1  102.59    3.10
   1 -10   1  102.79    3.20
   1 -10   1  106.69    3.20
  -2  10  -1    2.40    0.50
   2 -10   1    3.60    1.00
   2 -10   1    3.00    0.70
   2 -10   1    2.50    0.80
  -3  10  -1   -0.10    0.50
   3 -10   1    1.30    1.40
   3 -10   1   -0.30    0.80
  -4  10  -1   16.10    2.60
   4 -10   1   18.10    1.30
   4 -10   1   17.20    1.40
  -5  10  -1    7.70    0.80
   5 -10   1    7.40    1.20
   5 -10   1    7.40    1.00
   5   9  -1   91.69    2.80
   5   9  -1   98.39    3.70
   5   9  -1  103.89    3.30
   5   9  -1   97.19    3.40
  -5  -9   1  103.39    5.50
   4   9  -1    0.70    1.80
   4   9  -1   -0.20    0.30
   4   9  -1    0.60    0.70
  -4  -9   1    0.50    0.60
   3   9  -1   13.80    0.60
   3   9  -1   12.50    1.10
  -3  -9   1   15.50    1.20
  -3  -9   1   14.30    2.30
  -3  -9   1   12.70    1.10
   2   9  -1   87.19    2.20
   2   9  -1   80.79    3.20
  -2  -9   1   90.69    2.80
  -2  -9   1   89.49    4.60
  -2  -9   1   89.99    2.70
   1   9  -1    4.30    0.90
  -1  -9   1    4.70    0.70
  -1  -9   1    4.90    0.70
  -1  -9   1    5.20    0.80
   0   9  -1   14.20    1.40
   0  -9   1   15.30    1.00
   0  -9   1   16.00    1.10
   0  -9   1   16.60    1.10
  -1   9  -1   29.70    1.90
   1  -9   1   32.30    1.50
   1  -9   1   30.90    3.00
   1  -9   1   28.80    1.30
  -2   9  -1    5.90    1.20
   2  -9   1    6.70    0.70
   2  -9   1    7.30    1.90
  -3   9  -1   14.30    1.40
   3  -9   1   13.20    1.30
   3  -9   1   13.00    1.10
  -4   9  -1   65.59    3.20
   4  -9   1   70.49    2.40
   4  -9   1   68.19    4.40
  -5   9  -1    0.80    0.50
   5  -9   1   -0.30    0.70
   5  -9   1    0.50    0.90
  -6   9  -1   36.60    3.00
   6  -9   1   38.00    1.90
   6  -9   1   33.90    1.60
   6   8  -1   17.00    1.30
   6   8  -1   16.80    0.70
   6   8  -1   15.10    3.30
   6   8  -1   15.50    1.20
   5   8  -1    0.80    0.70
   5   8  -1    2.20    1.50
   5   8  -1    1.50    0.40
   4   8  -1    3.10    0.40
   4   8  -1    2.10    1.00
   4   8  -1    3.10    0.70
  -4  -8   1    2.00    0.60
   3   8  -1   39.30    1.60
  -3  -8   1   38.40    2.10
  -3  -8   1   41.10    1.50
  -3  -8   1   40.70    1.60
   2   8  -1  111.69    3.10
   2   8  -1  109.29    3.00
  -2  -8   1  108.09    3.10
  -2  -8   1  108.59    4.20
  -2  -8   1  108.79    3.40
   1   8  -1    1.30    0.40
   1   8  -1    0.90    0.30
  -1  -8   1    1.00    0.40
  -1  -8   1    0.80    0.40
  -1  -8   1    0.90    0.50
   0   8  -1   40.10    2.20
   0  -8   1   40.50    1.60
   0  -8   1   39.50    1.50
   0  -8   1   39.10    1.50
  -1   8  -1  209.08    5.10
   1  -8   1  201.08    6.70
   1  -8   1  209.38    8.40
   1  -8   1  207.38    5.40
  -2   8  -1  152.28    3.90
   2  -8   1  154.08    4.10
   2  -8   1  152.08    5.20
  -3   8  -1  312.77    7.80
   3  -8   1  321.07    8.00
   3  -8   1  326.47    8.00
  -4   8  -1   12.20    1.10
   4  -8   1   14.60    1.00
   4  -8   1   13.20    1.10
  -5   8  -1   20.30    1.10
   5  -8   1   17.60    2.40
   5  -8   1   22.70    1.40
  -6   8  -1   11.50    1.70
   6  -8   1   13.70    1.10
   6  -8   1   14.10    1.30
   7  -8   1    5.70    0.70
   7  -8   1    5.70    0.90
   7   7  -1   47.60    1.50
   7   7  -1   47.00    2.80
   7   7  -1   53.39    2.00
   6   7  -1   -0.40    0.50
   6   7  -1   -0.10    1.30
   6   7  -1    0.00    0.30
   6   7  -1    0.00    1.30
   5   7  -1  210.08    7.50
   5   7  -1  200.88    5.00
   5   7  -1  206.88    5.70
   4   7  -1   78.69    4.40
  -4  -7   1   79.99    3.60
  -3  -7   1    0.30    0.40
  -3  -7   1    0.90    0.40
  -3  -7   1    2.10    1.20
   2   7  -1    2.60    0.30
   2   7  -1    2.20    0.40
  -2  -7   1    1.00    0.40
  -2  -7   1    1.40    0.90
  -2  -7   1    2.20    0.40
   1   7  -1    1.60    0.20
   1   7  -1    1.10    0.40
   1   7  -1    1.20    0.20
   1   7  -1    1.70    0.30
  -1  -7   1    1.70    0.40
  -1  -7   1    1.60    1.10
  -1  -7   1    0.60    0.90
   0   7  -1    4.40    0.50
   0  -7   1    4.40    0.50
   0  -7   1    3.30    0.50
   0  -7   1    4.20    0.80
  -1   7  -1   42.50    1.30
   1  -7   1   41.80    2.10
   1  -7   1   44.50    2.50
  -2   7  -1    1.60    0.40
   2  -7   1    1.30    0.50
   2  -7   1    2.70    0.50
  -3   7  -1  290.17    7.00
   3  -7   1  288.07    7.20
   3  -7   1  296.27    9.60
  -4   7  -1  139.59    3.80
   4  -7   1  143.29    3.90
   4  -7   1  141.69    3.80
  -5   7  -1   66.69    2.10
   5  -7   1   66.99    2.30
   5  -7   1   68.69    2.10
  -6   7  -1    4.40    0.80
   6  -7   1    3.70    0.70
   6  -7   1    3.10    0.60
   7  -7   1   39.80    2.90
   7  -7   1   39.60    3.90
   8  -7   1   13.30    1.40
   8  -7   1   12.10    1.50
   8   6  -1    8.20    1.00
   8   6  -1    8.60    0.90
   8   6  -1    8.90    0.80
   7   6  -1    3.10    0.40
   7   6  -1    3.10    0.90
   7   6  -1    3.30    0.80
  -7  -6   1    3.10    0.70
   6   6  -1   89.69    2.90
   6   6  -1   84.69    2.30
   6   6  -1   84.29    3.30
   6   6  -1   87.49    2.80
  -6  -6   1   93.89    2.90
   5   6  -1  128.49    3.30
   5   6  -1  127.69    3.50
   5   6  -1  124.09    3.50
  -5  -6   1  127.79    3.60
   4   6  -1  166.78    6.90
  -4  -6   1  151.38    4.10
  -4  -6   1  148.49    4.10
  -3  -6   1  273.87    6.90
  -3  -6   1  288.67    6.80
  -3  -6   1  283.27    7.00
  -3  -6   1  282.47    6.90
  -2  -6   1  429.56   12.00
  -2  -6   1  421.46   10.10
  -2  -6   1  422.76   10.30
   1   6  -1  162.88    3.80
   1   6  -1  159.68    4.10
   1   6  -1  159.38    4.10
   1   6  -1  168.28    4.30
  -1  -6   1  163.38    6.00
  -1  -6   1  163.88    4.10
  -1  -6   1  159.18    5.70
   0   6  -1  319.87    8.90
   0   6  -1  332.57    7.50
   0   6  -1  324.27    7.70
   0   6  -1  328.57    7.70
   0   6  -1  331.17    7.60
   0   6  -1  321.47    7.60
   0  -6   1  321.07    7.80
   0  -6   1  320.87    7.80
   0  -6   1  323.07    7.80
  -1   6  -1    2.90    0.30
  -1   6  -1    1.80    0.30
  -1   6  -1    2.10    0.30
  -1   6  -1    1.90    0.60
   1  -6   1    1.30    0.50
   1  -6   1    1.90    0.40
  -2   6  -1   33.40    1.10
   2  -6   1   31.90    1.30
   2  -6   1   32.80    1.70
  -3   6  -1   30.10    1.10
   3  -6   1   30.30    1.20
   3  -6   1   30.20    1.20
  -4   6  -1    1.90    0.80
   4  -6   1    1.80    0.40
   4  -6   1    1.90    0.40
  -5   6  -1    4.20    0.70
   5  -6   1    3.80    0.50
   5  -6   1    5.90    1.80
  -6   6  -1  110.39    3.00
  -6   6  -1  106.79    4.40
   6  -6   1  104.99    5.20
   6  -6   1  105.69    3.10
  -7   6  -1    6.10    1.70
   7  -6   1    5.30    0.80
   7  -6   1    6.60    1.70
  -8   6  -1    1.10    0.90
   8  -6   1    1.90    0.70
   8  -6   1    1.80    1.50
   9  -6   1   12.20    1.40
   9   5  -1   18.10    1.50
   9   5  -1   20.50    1.20
   9   5  -1   19.50    1.50
  -9  -5   1   23.40    1.80
   8   5  -1   50.19    1.70
   8   5  -1   49.00    2.00
   8   5  -1   52.89    2.70
  -8  -5   1   53.69    2.30
   7   5  -1   13.10    0.90
   7   5  -1   12.10    1.10
   7   5  -1   12.20    0.80
  -7  -5   1   11.00    1.20
   6   5  -1   19.90    1.00
   6   5  -1   19.20    1.30
   6   5  -1   19.20    1.10
   6   5  -1   19.80    1.20
  -6  -5   1   19.80    1.30
   5   5  -1   72.89    2.00
   5   5  -1   76.59    2.40
   5   5  -1   73.29    3.00
  -5  -5   1   76.49    2.40
   4   5  -1   35.50    1.30
   4   5  -1   37.40    1.30
  -4  -5   1   38.20    1.60
  -4  -5   1   35.90    1.40
  -3  -5   1   23.70    1.30
  -3  -5   1   24.90    1.10
  -3  -5   1   24.90    0.90
  -3  -5   1   24.40    1.20
  -2  -5   1   36.30    2.30
  -2  -5   1   37.20    1.30
  -2  -5   1   37.40    1.20
  -2  -5   1   35.60    1.30
   1   5  -1  110.79    2.90
  -1  -5   1  110.79    2.80
  -1  -5   1  109.99    4.30
  -1  -5   1  110.59    3.00
   0   5  -1  109.59    2.80
   0   5  -1  107.99    2.60
   0   5  -1  108.69    3.70
   0   5  -1  109.39    2.80
   0   5  -1  110.59    3.40
   0  -5   1  110.99    2.90
   0  -5   1  109.29    4.50
   0  -5   1  107.09    2.90
  -1   5  -1  362.16    8.90
  -1   5  -1  370.26    8.40
  -1   5  -1  360.76    8.70
  -1   5  -1  352.46    8.40
  -1   5  -1  361.76    8.50
  -1   5  -1  368.46    8.40
   1  -5   1  347.17    9.80
   1  -5   1  364.56    8.60
  -2   5  -1  193.78    4.70
  -2   5  -1  196.48    5.30
  -2   5  -1  198.78    4.70
  -2   5  -1  200.98    4.80
  -2   5  -1  192.98    4.80
   2  -5   1  194.78    4.80
   2  -5   1  196.18    4.80
  -3   5  -1  255.37    6.70
  -3   5  -1  246.88    7.20
   3  -5   1  248.58    6.00
   3  -5   1  248.58    6.10
  -4   5  -1   86.79    3.80
  -4   5  -1   85.69    2.30
   4  -5   1   84.59    2.40
   4  -5   1   85.79    2.30
  -5   5  -1   65.39    3.70
  -5   5  -1   64.19    1.80
   5  -5   1   59.89    2.00
   5  -5   1   60.99    1.80
  -6   5  -1   31.10    1.50
  -6   5  -1   30.30    1.80
   6  -5   1   31.70    1.60
   6  -5   1   30.30    1.30
  -7   5  -1    0.10    0.40
   7  -5   1    0.90    0.50
   7  -5   1    0.60    0.50
  -8   5  -1   22.50    1.80
   8  -5   1   22.80    1.30
   8  -5   1   22.90    1.50
   9  -5   1   37.00    1.90
   9   4  -1    0.70    0.60
   9   4  -1   -1.10    0.80
   9   4  -1    0.10    0.40
   9   4  -1    0.50    0.50
  -9  -4   1    0.20    0.70
   8   4  -1   19.60    2.10
   8   4  -1   20.50    1.40
   8   4  -1   22.90    1.10
   8   4  -1   23.00    1.50
  -8  -4   1   21.10    1.40
   7   4  -1    2.20    0.60
   7   4  -1    2.10    0.70
   7   4  -1    2.30    0.60
  -7  -4   1    2.00    0.60
   6   4  -1    2.40    0.90
   6   4  -1    2.70    0.40
   6   4  -1    2.80    0.60
   6   4  -1    4.00    0.80
  -6  -4   1    2.90    0.60
   5   4  -1  787.62   18.60
   5   4  -1  775.32   18.50
   5   4  -1  778.92   18.70
   5   4  -1  866.91   18.60
   5   4  -1  817.42   18.70
  -5  -4   1  778.62   18.80
   4   4  -1  164.58    4.20
   4   4  -1  158.48    3.90
   4   4  -1  164.78    4.20
   4   4  -1  177.78    4.60
  -4  -4   1  163.38    4.30
   3   4  -1  301.77    7.80
  -3  -4   1  295.07    7.20
  -3  -4   1  301.77    7.20
  -2  -4   1  239.68    7.10
  -2  -4   1  240.18    5.70
  -2  -4   1  237.98    5.70
  -2  -4   1  232.38    6.30
  -1  -4   1   32.60    1.30
  -1  -4   1   33.30    1.30
  -1  -4   1   33.90    1.90
  -1  -4   1   34.40    1.00
   0   4  -1  162.98    4.10
   0   4  -1  174.58    4.30
   0   4  -1  164.68    4.00
   0  -4   1  164.38    4.10
   0  -4   1  168.28    4.00
  -1   4  -1  379.76    8.40
  -1   4  -1  363.16    8.50
  -1   4  -1  373.46   12.20
  -1   4  -1  356.26    8.60
   1  -4   1  365.06    9.30
   1  -4   1  351.36    8.50
  -2   4  -1   76.49    2.40
  -2   4  -1   72.69    1.90
  -2   4  -1   71.39    2.60
   2  -4   1   79.19    2.20
   2  -4   1   74.59    1.90
   2  -4   1   73.49    3.30
   2  -4   1   73.99    2.00
  -3   4  -1  192.98    4.50
  -3   4  -1  189.18    4.80
   3  -4   1  187.28    4.60
   3  -4   1  184.48    4.60
  -4   4  -1   11.60    0.90
  -4   4  -1   10.30    0.60
   4  -4   1   10.90    1.40
   4  -4   1   10.10    1.00
   4  -4   1   12.00    1.60
   4  -4   1   11.20    0.60
   4  -4   1   12.80    0.60
  -5   4  -1    5.80    0.50
  -5   4  -1    4.70    0.40
   5  -4   1    5.50    0.50
   5  -4   1    4.40    0.70
  -6   4  -1   63.99    2.00
  -6   4  -1   65.79    3.40
   6  -4   1   63.19    1.80
   6  -4   1   62.79    4.20
  -7   4  -1    3.60    0.80
   7  -4   1    3.50    0.50
   7  -4   1    5.30    0.90
  -8   4  -1   18.20    2.30
   8  -4   1   18.70    1.00
   8  -4   1   19.00    1.30
   9  -4   1   76.59    2.70
  10  -4   1    6.00    1.90
   9   3  -1   29.90    2.10
   9   3  -1   26.80    1.60
   9   3  -1   28.50    1.40
   9   3  -1   30.50    2.20
  -9  -3   1   29.20    1.90
   8   3  -1   24.60    1.10
   8   3  -1   25.50    2.50
   8   3  -1   25.80    1.20
   8   3  -1   25.00    3.50
  -8  -3   1   23.50    1.50
   7   3  -1   10.30    0.80
   7   3  -1   10.90    1.00
   7   3  -1   11.00    1.00
  -7  -3   1   13.60    1.10
   6   3  -1   17.90    0.80
   6   3  -1   18.90    1.00
   6   3  -1   18.30    1.00
   6   3  -1   17.30    1.00
  -6  -3   1   18.40    1.10
   5   3  -1   44.20    1.30
   5   3  -1   46.80    1.90
   5   3  -1   42.90    1.80
   5   3  -1   44.00    1.60
   5   3  -1   45.40    1.30
  -5  -3   1   45.60    1.60
   4   3  -1    6.20    0.40
   4   3  -1    8.80    0.40
   4   3  -1    7.80    0.80
   4   3  -1    6.80    1.30
  -4  -3   1    7.10    0.70
   3   3  -1 4386.86  100.39
   3   3  -1 4330.27  102.19
  -3  -3   1 4477.95  102.89
  -2  -3   1   14.60    0.80
  -2  -3   1   12.00    1.10
  -2  -3   1   16.60    0.70
  -2  -3   1   17.70    1.20
  -1  -3   1  287.37    6.80
  -1  -3   1  282.57    6.80
  -1  -3   1  295.67    6.80
  -1  -3   1  287.57    6.80
   0   3  -1 1858.21   43.20
   0   3  -1 1867.11   42.90
   0  -3   1 1863.41   43.60
   0  -3   1 1979.00   43.40
   0  -3   1 1833.62   44.10
  -1   3  -1  597.44   14.50
  -1   3  -1  614.84   13.60
  -1   3  -1  591.34   13.60
  -1   3  -1  606.84   13.60
  -1   3  -1  577.44   13.60
  -1   3  -1  591.74   14.30
   1  -3   1  572.94   14.70
   1  -3   1  593.94   13.70
  -2   3  -1  513.65   12.00
  -2   3  -1  523.55   12.00
  -2   3  -1  514.95   12.10
  -2   3  -1  542.55   12.10
  -2   3  -1  506.55   12.00
   2  -3   1  534.95   13.20
   2  -3   1  507.05   12.30
   2  -3   1  517.55   12.00
   2  -3   1  525.35   12.10
  -3   3  -1  552.04   13.90
  -3   3  -1  531.05   12.50
  -3   3  -1  545.15   12.60
   3  -3   1  550.74   12.60
   3  -3   1  544.55   12.80
   3  -3   1  551.54   12.60
   3  -3   1  540.45   13.30
   3  -3   1  537.35   12.60
   3  -3   1  539.75   12.70
  -4   3  -1  479.15   12.60
  -4   3  -1  464.55   10.90
  -4   3  -1  480.35   11.10
   4  -3   1  467.85   12.60
   4  -3   1  487.35   11.10
   4  -3   1  464.55   11.10
   4  -3   1  471.35   11.10
   4  -3   1  466.45   11.70
   4  -3   1  477.45   11.10
  -5   3  -1  160.08    4.20
  -5   3  -1  147.49    3.80
  -5   3  -1  161.18    5.50
   5  -3   1  164.38    5.30
   5  -3   1  153.48    4.00
   5  -3   1  162.28    3.90
   5  -3   1  157.28    4.10
   5  -3   1  150.98    4.10
  -6   3  -1  437.36   11.30
  -6   3  -1  453.35   10.40
  -6   3  -1  409.26   10.20
   6  -3   1  423.76   10.50
   6  -3   1  429.46   10.50
   6  -3   1  425.86   11.70
   6  -3   1  427.66   12.50
   6  -3   1  438.36   10.20
  -7   3  -1   19.80    2.30
  -7   3  -1   18.20    1.00
   7  -3   1   22.20    1.70
   7  -3   1   19.50    2.60
  -8   3  -1   54.99    3.50
   8  -3   1   55.29    4.10
   8  -3   1   50.99    2.00
   9  -3   1    1.10    0.90
  10  -3   1    0.40    0.70
  10   2  -1    1.70    0.80
  10   2  -1    1.50    1.10
  10   2  -1    1.80    0.60
  10   2  -1    1.50    0.90
 -10  -2   1    1.20    0.80
   9   2  -1   19.60    1.30
   9   2  -1   19.90    2.90
   9   2  -1   19.80    1.20
   9   2  -1   18.00    2.30
  -9  -2   1   18.20    1.50
   8   2  -1   89.09    3.20
   8   2  -1   87.19    2.70
   8   2  -1   84.99    2.60
   8   2  -1   84.09    2.50
  -8  -2   1   85.59    2.90
   7   2  -1    0.40    0.40
   7   2  -1    0.40    0.40
   7   2  -1    0.30    0.50
   7   2  -1    0.40    0.50
  -7  -2   1    0.20    0.50
   6   2  -1  241.28    5.80
   6   2  -1  229.28    5.70
   6   2  -1  230.68    5.70
   6   2  -1  232.38    5.70
  -6  -2   1  233.18    5.90
   5   2  -1    0.50    0.30
   5   2  -1    0.60    0.20
   5   2  -1    0.70    0.30
   5   2  -1    0.60    0.30
  -5  -2   1    0.70    0.40
   4   2  -1   27.40    1.40
   4   2  -1   43.60    6.50
   4   2  -1   25.50    1.70
   4   2  -1   25.40    0.80
   4   2  -1   25.80    1.00
   3   2  -1   11.10    0.60
   3   2  -1    9.90    0.80
   3   2  -1   12.40    0.50
   3   2  -1   11.70    0.40
  -2  -2   1  238.58    5.60
  -2  -2   1  236.78    6.90
  -2  -2   1  236.58    5.60
  -1  -2   1 6207.58  137.69
  -1  -2   1 6096.19  137.49
  -1  -2   1 6011.20  136.99
  -1  -2   1 5682.83  137.29
   0   2  -1   35.30    0.90
   0  -2   1   32.90    0.90
   0  -2   1   34.50    0.90
   0  -2   1   31.70    0.90
  -1   2  -1   81.49    1.90
  -1   2  -1   80.59    1.90
  -1   2  -1   81.49    2.00
  -1   2  -1   84.59    2.50
  -1   2  -1   78.09    2.00
   1  -2   1   83.29    1.90
   1  -2   1   80.29    2.00
   1  -2   1   78.19    1.90
   1  -2   1   80.49    1.90
  -2   2  -1 2083.49   49.70
  -2   2  -1 2124.69   49.70
  -2   2  -1 2122.79   48.70
  -2   2  -1 2102.59   49.60
  -2   2  -1 2210.48   50.69
   2  -2   1 2093.29   49.40
   2  -2   1 2281.57   49.30
   2  -2   1 2150.58   49.60
   2  -2   1 2051.69   50.09
   2  -2   1 2030.80   48.70
   2  -2   1 2258.87   49.20
  -3   2  -1   16.60    1.20
  -3   2  -1   16.10    0.70
  -3   2  -1   15.50    0.70
   3  -2   1   17.60    0.80
   3  -2   1   16.20    1.20
   3  -2   1   16.20    0.70
   3  -2   1   17.40    0.70
  -4   2  -1  505.35   12.30
  -4   2  -1  482.85   11.30
  -4   2  -1  499.75   11.50
   4  -2   1  482.35   11.40
   4  -2   1  484.05   11.40
   4  -2   1  488.55   11.40
   4  -2   1  483.05   12.20
   4  -2   1  475.65   11.40
  -5   2  -1   32.70    2.10
  -5   2  -1   31.90    1.90
  -5   2  -1   32.50    1.10
   5  -2   1   31.00    1.00
   5  -2   1   29.70    1.20
   5  -2   1   31.90    1.50
   5  -2   1   32.10    1.10
   5  -2   1   30.50    1.10
  -6   2  -1  755.32   17.90
  -6   2  -1  776.42   17.90
   6  -2   1  776.22   18.00
   6  -2   1  775.12   18.00
   6  -2   1  761.82   18.10
   6  -2   1  771.12   17.80
   6  -2   1  768.32   17.90
  -7   2  -1   98.49    4.20
  -7   2  -1   93.19    2.70
   7  -2   1   98.79    3.20
   7  -2   1   98.79    2.80
   7  -2   1   96.89    4.80
   7  -2   1   98.99    4.10
   7  -2   1   97.99    4.10
  -8   2  -1   29.50    1.40
  -8   2  -1   30.00    1.40
   8  -2   1   30.20    1.40
   8  -2   1   30.60    1.50
   8  -2   1   31.80    1.50
   8  -2   1   30.90    1.30
   8  -2   1   31.50    1.10
  -9   2  -1    4.10    0.80
  -9   2  -1    3.40    0.50
   9  -2   1    5.80    0.80
  10  -2   1    0.80    0.70
  10   1  -1    0.50    0.70
  10   1  -1   -0.50    0.50
  10   1  -1    0.10    0.90
  10   1  -1   -0.20    0.60
 -10  -1   1    0.30    0.70
   9   1  -1   12.90    1.00
   9   1  -1   13.00    1.10
   9   1  -1   14.60    1.20
   9   1  -1   15.40    1.10
  -9  -1   1   14.60    1.30
   8   1  -1    7.30    0.70
   8   1  -1    8.00    1.80
   8   1  -1   10.00    0.90
   8   1  -1    9.30    0.90
  -8  -1   1    8.00    0.90
   7   1  -1   20.70    1.00
   7   1  -1   18.40    1.10
   7   1  -1   19.40    0.90
   7   1  -1   18.20    1.10
  -7  -1   1   18.00    1.30
   6   1  -1   82.69    2.30
   6   1  -1   83.19    2.20
   6   1  -1   73.09    9.50
   6   1  -1   79.79    2.30
   6   1  -1   79.89    2.90
  -6  -1   1   83.09    2.50
   5   1  -1   62.19    1.80
   5   1  -1   62.59    2.00
   5   1  -1   60.39    3.20
   5   1  -1   61.79    1.70
   5   1  -1   63.09    2.90
   5   1  -1   60.79    1.80
  -5  -1   1   58.49    1.90
   4   1  -1    1.20    0.20
   4   1  -1    1.00    0.50
   4   1  -1    1.00    0.20
   4   1  -1    1.20    0.20
   4   1  -1    0.60    0.30
  -4  -1   1    1.00    0.30
   3   1  -1    0.40    0.20
   3   1  -1    0.50    0.20
   3   1  -1    0.80    0.10
   3   1  -1    2.00    0.40
   3   1  -1    0.80    0.40
  -3  -1   1    0.40    0.20
   2   1  -1  489.15   11.20
   2   1  -1  488.35   11.50
   2   1  -1  484.45   11.40
   2   1  -1  507.95   11.20
   2   1  -1  477.05   11.20
   2   1  -1  478.65   12.20
   2   1  -1  489.45   11.30
  -2  -1   1  470.55   11.30
  -1  -1   1 2315.37   53.59
  -1  -1   1 2258.37   52.49
  -1  -1   1 2345.17   53.19
   0  -1   1   13.50    0.40
   0  -1   1   11.60    0.40
   0  -1   1   11.40    0.40
  -1   1  -1 3800.32  101.69
  -1   1  -1 4239.98   97.19
  -1   1  -1 4870.01   97.39
  -1   1  -1 3997.40  102.49
  -1   1  -1 4419.56   97.49
   1  -1   1 4180.78   96.89
   1  -1   1 4249.47   97.49
  -2   1  -1 3876.61   90.89
  -2   1  -1 3953.10   91.49
  -2   1  -1 4379.66   90.79
   2  -1   1 3837.82   91.39
   2  -1   1 4021.00   90.79
   2  -1   1 3929.01   90.79
   2  -1   1 4387.46   91.49
   2  -1   1 3752.52   91.69
   2  -1   1 3714.63   91.49
  -3   1  -1 1176.88   26.00
  -3   1  -1 1092.09   26.80
  -3   1  -1 1105.29   27.10
   3  -1   1 1125.29   26.10
   3  -1   1 1063.29   26.10
   3  -1   1 1194.48   26.00
   3  -1   1 1141.99   26.10
   3  -1   1 1177.18   26.00
   3  -1   1 1140.09   26.00
  -4   1  -1 1794.62   42.70
  -4   1  -1 1760.62   42.60
  -4   1  -1 1858.21   41.40
   4  -1   1 1756.02   41.40
   4  -1   1 1886.21   41.40
   4  -1   1 1863.81   43.20
   4  -1   1 1766.62   42.10
   4  -1   1 1773.82   41.30
  -5   1  -1  528.35   13.70
  -5   1  -1  504.35   12.40
  -5   1  -1  538.55   12.40
  -5   1  -1  544.05   12.30
   5  -1   1  516.95   14.70
   5  -1   1  530.35   12.40
   5  -1   1  525.75   12.30
   5  -1   1  536.95   12.40
   5  -1   1  531.05   12.40
  -6   1  -1   31.10    1.20
  -6   1  -1   32.70    2.20
   6  -1   1   31.40    1.10
   6  -1   1   29.50    1.60
   6  -1   1   32.60    1.50
   6  -1   1   29.90    1.40
  -7   1  -1    8.50    1.40
  -7   1  -1    7.80    0.80
   7  -1   1    8.10    1.70
   7  -1   1    7.60    0.70
   7  -1   1    8.20    1.00
   7  -1   1    7.40    0.80
   7  -1   1    8.20    1.30
  -8   1  -1   37.90    1.30
  -8   1  -1   38.40    1.60
   8  -1   1   40.70    2.90
   8  -1   1   40.60    1.30
   8  -1   1   39.10    2.10
   8  -1   1   39.00    1.80
   8  -1   1   40.30    1.70
  -9   1  -1   14.90    1.70
  -9   1  -1   16.40    1.30
   9  -1   1   15.50    1.30
   9  -1   1   14.70    1.50
   9  -1   1   16.80    1.20
   9  -1   1   17.50    1.30
 -10   1  -1   19.80    1.50
  10  -1   1   16.50    2.30
  10  -1   1   23.90    1.30
  10   0  -1   10.10    1.30
  10   0  -1    8.70    1.60
  10   0  -1   11.30    1.10
  10   0  -1    8.00    0.90
 -10   0   1    9.40    1.10
   9   0  -1    2.00    0.80
   9   0  -1    1.30    0.60
   9   0  -1    1.30    0.60
   9   0  -1    2.50    1.70
  -9   0   1    2.00    0.70
   8   0  -1    0.10    0.60
   8   0  -1    0.10    0.50
   8   0  -1    0.40    0.40
   8   0  -1    1.20    0.50
  -8   0   1   -0.40    0.50
   7   0  -1  127.99    4.20
   7   0  -1  127.69    3.50
   7   0  -1  124.29    3.40
   7   0  -1  127.19    3.50
  -7   0   1  124.09    4.00
  -7   0   1  125.49    3.60
   6   0  -1   71.99    3.20
   6   0  -1   78.69    2.00
   6   0  -1   79.89    2.30
   6   0  -1   76.19    2.20
   6   0  -1   76.99    2.30
  -6   0   1   74.29    2.30
  -6   0   1   79.79    2.20
   5   0  -1  384.66    9.10
   5   0  -1  381.46    9.20
   5   0  -1  397.46    9.20
   5   0  -1  394.06    9.20
   5   0  -1  374.86    9.20
  -5   0   1  394.46    9.00
  -5   0   1  383.96    9.00
  -5   0   1  390.26    9.30
   4   0  -1  167.28    4.10
   4   0  -1  166.88    4.10
   4   0  -1  166.48    4.10
   4   0  -1  161.58    5.10
   4   0  -1  161.58    4.20
  -4   0   1  167.88    4.70
  -4   0   1  179.98    4.00
  -4   0   1  174.38    5.10
  -4   0   1  161.08    4.20
   3   0  -1  254.57    6.40
   3   0  -1  259.27    6.20
   3   0  -1  262.87    6.20
   3   0  -1  261.27    7.80
   3   0  -1  266.07    6.20
   3   0  -1  261.67    6.20
   3   0  -1  264.47    6.20
  -3   0   1  267.27    6.10
  -3   0   1  254.77    6.10
  -3   0   1  290.57    6.20
  -3   0   1  257.27    6.30
   2   0  -1    2.90    0.30
   2   0  -1    3.20    0.20
   2   0  -1    2.90    0.40
   2   0  -1    3.20    0.20
   2   0  -1    3.70    0.20
   2   0  -1    3.00    0.20
   2   0  -1    3.10    0.20
  -2   0   1    3.60    1.20
  -2   0   1    3.20    0.20
  -2   0   1    2.60    0.30
   1   0  -1   46.90    1.20
   1   0  -1   49.80    1.50
   1   0  -1   47.30    1.20
   1   0  -1   46.40    1.20
   1   0  -1   45.90    1.40
   1   0  -1   44.50    1.40
  -1   0   1   48.00    1.20
  -1   0   1   47.00    1.30
   0   0  -1  626.74   15.00
   0   0   1  632.54   14.90
   0   0   1  633.34   15.00
   0   0   1  668.63   14.80
   0   0   1  689.93   15.20
  -1   0  -1   13.50    0.50
  -1   0  -1   13.60    0.50
  -1   0  -1   12.50    0.70
  -1   0  -1   12.60    0.50
   1   0   1   12.30    0.50
   1   0   1   14.30    0.70
   1   0   1   12.80    0.50
   1   0   1   12.30    0.50
  -2   0  -1 4233.78  104.49
  -2   0  -1 4943.91  104.49
  -2   0  -1 4384.66  103.99
   2   0   1 5085.79  104.99
   2   0   1 4590.54  103.99
   2   0   1 4125.69  104.49
   2   0   1 4838.82  104.79
   2   0   1 4323.47  104.59
  -3   0  -1   51.19    1.30
  -3   0  -1   50.39    1.30
  -3   0  -1   48.00    1.40
   3   0   1   50.59    1.30
   3   0   1   49.60    1.30
   3   0   1   49.30    1.40
   3   0   1   49.10    1.40
   3   0   1   56.99   10.90
  -4   0  -1  130.89    3.10
  -4   0  -1  125.89    3.90
  -4   0  -1  123.09    3.10
  -4   0  -1  126.09    3.20
   4   0   1  121.49    4.00
   4   0   1  123.69    3.30
   4   0   1  119.49    3.10
   4   0   1  126.09    3.20
  -5   0  -1  930.81   21.90
  -5   0  -1  929.81   21.70
   5   0   1  962.10   21.60
   5   0   1  945.21   21.70
   5   0   1  913.81   21.70
   5   0   1  937.61   22.10
  -6   0  -1 1193.68   26.70
  -6   0  -1 1150.08   26.90
   6   0   1 1162.68   26.90
   6   0   1 1128.09   29.70
   6   0   1 1164.78   26.70
   6   0   1 1160.18   26.90
   6   0   1 1175.68   27.60
  -7   0  -1   37.40    1.40
  -7   0  -1   36.50    2.00
   7   0   1   34.50    2.00
   7   0   1   36.50    2.10
   7   0   1   35.90    1.50
   7   0   1   35.90    2.70
   7   0   1   35.40    1.80
  -8   0  -1   94.59    3.00
  -8   0  -1   95.19    3.30
   8   0   1   98.99    3.90
   8   0   1   99.89    3.00
   8   0   1  101.09    2.80
   8   0   1   99.39    2.70
   8   0   1   96.49    3.80
  -9   0  -1    1.30    0.30
  -9   0  -1    2.30    0.70
   9   0   1    1.60    0.60
   9   0   1    0.80    1.20
   9   0   1    0.00    0.60
   9   0   1    1.70    1.30
 -10   0  -1    2.10    0.80
  10   0   1    0.30    0.70
  10   0   1    0.00    0.50
  10   0   1    1.30    1.50
  10   0   1    1.10    1.60
  10  -1  -1    5.00    1.00
  10  -1  -1    3.70    0.80
  10  -1  -1    4.50    0.70
  10  -1  -1    4.50    1.30
 -10   1   1    3.50    0.80
   9  -1  -1   17.80    2.20
   9  -1  -1   19.30    3.20
   9  -1  -1   20.10    1.20
   9  -1  -1   19.20    1.20
  -9   1   1   21.80    1.40
  -9   1   1   18.50    4.00
   8  -1  -1    9.00    0.80
   8  -1  -1    8.70    2.30
   8  -1  -1    8.90    0.80
   8  -1  -1    8.00    0.70
  -8   1   1    9.10    0.90
  -8   1   1    7.90    0.50
   7  -1  -1   81.19    2.70
   7  -1  -1   85.09    2.70
   7  -1  -1   81.49    2.50
   7  -1  -1   87.69    2.40
  -7   1   1   83.69    2.50
  -7   1   1   83.99    5.40
   6  -1  -1  268.17    6.60
   6  -1  -1  267.47    6.40
   6  -1  -1  271.87    8.20
   6  -1  -1  276.37    8.50
   6  -1  -1  264.47    6.60
  -6   1   1  269.87    7.70
  -6   1   1  268.47    6.80
   5  -1  -1    6.00    0.60
   5  -1  -1    4.40    0.50
   5  -1  -1    6.00    0.30
   5  -1  -1    7.90    0.50
   5  -1  -1    4.60    1.10
  -5   1   1    5.00    1.00
  -5   1   1    7.00    0.70
  -5   1   1    5.90    0.40
  -5   1   1    7.30    1.10
   4  -1  -1  335.97    7.90
   4  -1  -1  338.07    8.00
   4  -1  -1  330.97    8.00
   4  -1  -1  334.67    8.00
   4  -1  -1  347.77    7.80
  -4   1   1  357.36   18.90
  -4   1   1  323.27    8.00
  -4   1   1  340.57    9.20
  -4   1   1  346.77    8.00
   3  -1  -1  174.78    4.40
   3  -1  -1  172.38    4.20
   3  -1  -1  169.18    4.20
   3  -1  -1  171.18    4.40
   3  -1  -1  168.08    4.80
  -3   1   1  177.38    4.10
  -3   1   1  173.18    4.20
  -3   1   1  178.38    4.10
  -3   1   1  177.18    4.10
   2  -1  -1 5260.97  117.69
   2  -1  -1 5177.18  117.99
   2  -1  -1 4848.11  118.39
   2  -1  -1 5621.64  118.69
   2  -1  -1 5123.79  117.39
   2  -1  -1 5114.29  118.29
  -2   1   1 5088.39  117.79
  -2   1   1 5249.08  118.29
  -2   1   1 4791.22  117.69
  -2   1   1 5290.27  117.49
   1  -1  -1 1426.46   32.60
   1  -1  -1 1416.46   32.60
   1  -1  -1 1409.76   32.50
   1  -1  -1 1449.15   32.30
   1  -1  -1 1382.46   32.60
   1  -1  -1 1410.16   32.50
   1  -1  -1 1344.27   32.30
   1  -1  -1 1436.06   31.90
  -1   1   1 1411.06   32.10
  -1   1   1 1357.86   32.20
  -1   1   1 1387.66   31.90
  -1   1   1 1374.56   32.40
  -1   1   1 1377.56   31.90
   0  -1  -1    0.80    0.30
   0   1   1   -0.10    0.10
   0   1   1    0.10    0.20
   0   1   1   -0.30    0.10
   0   1   1   -0.50    0.10
   0   1   1   -0.20    0.10
  -1  -1  -1   51.69    1.40
  -1  -1  -1   50.79    1.40
  -1  -1  -1   50.79    1.30
   1   1   1   48.60    1.30
   1   1   1   54.69    1.80
   1   1   1   49.99    1.30
   1   1   1   51.39    1.30
   1   1   1   51.39    1.40
  -2  -1  -1 5028.80  114.59
  -2  -1  -1 4930.91  117.09
  -2  -1  -1 5258.87  114.99
  -2  -1  -1 4463.75  120.49
   2   1   1 5657.53  114.69
   2   1   1 4908.31  115.19
   2   1   1 5493.25  115.39
   2   1   1 4909.71  118.19
   2   1   1 4812.22  114.79
   2   1   1 4831.92  115.79
  -3  -1  -1  380.26    8.90
  -3  -1  -1  365.66    8.50
  -3  -1  -1  359.86    8.40
  -3  -1  -1  375.16    8.40
   3   1   1  388.26    8.40
   3   1   1  364.76    8.40
   3   1   1  325.37    9.50
   3   1   1  348.37    8.50
   3   1   1  359.46    8.60
  -4  -1  -1  454.65   10.50
  -4  -1  -1  457.65   10.80
  -4  -1  -1  472.45   10.60
  -4  -1  -1  480.35   10.60
   4   1   1  434.96   12.30
   4   1   1  450.05   10.70
   4   1   1  455.15   10.60
   4   1   1  449.46   10.70
  -5  -1  -1  173.28    4.00
  -5  -1  -1  174.28    4.30
  -5  -1  -1  169.18    4.10
   5   1   1  170.18    4.30
   5   1   1  172.68    4.30
   5   1   1  177.08    5.70
   5   1   1  168.28    4.80
   5   1   1  163.58    4.20
  -6  -1  -1  180.68    5.00
  -6  -1  -1  183.78    4.80
  -6  -1  -1  193.08    4.80
   6   1   1  193.38    5.90
   6   1   1  189.38    5.00
   6   1   1  188.58    4.70
   6   1   1  183.38    4.60
  -7  -1  -1   21.10    0.70
  -7  -1  -1   22.20    1.10
   7   1   1   22.10    1.10
   7   1   1   21.50    1.40
   7   1   1   20.20    1.40
   7   1   1   21.30    1.00
  -8  -1  -1  105.69    3.30
   8   1   1  108.39    3.00
   8   1   1  110.79    5.00
   8   1   1  107.79    5.00
   8   1   1  123.69    5.20
   8   1   1  107.69    3.20
  -9  -1  -1  133.29    4.00
   9   1   1  133.99    3.90
   9   1   1  129.49    4.20
   9   1   1  132.29    3.60
   9   1   1  138.39    3.90
 -10  -1  -1   22.10    1.60
  10   1   1   19.30    1.40
  10   1   1   20.00    1.70
  10   1   1   17.50    3.00
  10   1   1   17.40    2.80
  10  -2  -1    1.40    0.70
   9  -2  -1   -0.30    0.60
   9  -2  -1   -0.80    0.60
   9  -2  -1   -0.10    0.50
   9  -2  -1   -0.20    1.30
  -9   2   1   -0.60    0.50
   8  -2  -1  214.18    5.60
   8  -2  -1  219.68    5.60
   8  -2  -1  208.18    5.50
   8  -2  -1  215.78    5.60
  -8   2   1  209.48    5.40
  -8   2   1  208.58    5.70
   7  -2  -1  129.19    3.70
   7  -2  -1  128.49    3.50
   7  -2  -1  124.09    3.50
   7  -2  -1  127.79    3.60
  -7   2   1  125.79    4.90
  -7   2   1  126.99    5.80
   6  -2  -1  136.69    3.60
   6  -2  -1  129.59    3.60
   6  -2  -1  136.29    3.50
   6  -2  -1  133.89    3.70
   6  -2  -1  130.29    3.60
  -6   2   1  136.89    5.00
  -6   2   1  135.99    3.60
   5  -2  -1   76.99    2.10
   5  -2  -1   73.09    2.10
   5  -2  -1   75.29    2.20
   5  -2  -1   73.59    2.60
   5  -2  -1   73.79    2.10
  -5   2   1   74.89    3.00
  -5   2   1   74.69    2.50
  -5   2   1   75.39    3.40
  -5   2   1   76.09    2.10
   4  -2  -1  856.51   20.10
   4  -2  -1  823.82   20.20
   4  -2  -1  870.61   21.80
   4  -2  -1  903.11   21.00
   4  -2  -1  866.71   20.10
  -4   2   1  871.31   20.20
  -4   2   1  875.91   20.10
  -4   2   1  900.61   21.10
  -4   2   1  868.91   21.90
   3  -2  -1 1619.04   37.30
   3  -2  -1 1597.74   38.00
   3  -2  -1 1542.85   38.80
   3  -2  -1 1667.43   37.20
   3  -2  -1 1716.43   37.30
   3  -2  -1 1646.04   38.60
  -3   2   1 1604.54   38.60
  -3   2   1 1604.34   38.00
  -3   2   1 1688.13   37.30
  -3   2   1 1575.64   37.20
   2  -2  -1  334.97    7.80
   2  -2  -1  332.97    9.10
   2  -2  -1  334.07    8.90
   2  -2  -1  340.27    7.80
   2  -2  -1  325.97    7.90
  -2   2   1  332.67    7.90
  -2   2   1  351.16    7.90
  -2   2   1  339.67    7.80
  -2   2   1  337.57    8.80
   1  -2  -1  144.69    4.20
   1  -2  -1  138.39    3.30
   1  -2  -1  137.19    3.30
  -1   2   1  139.49    3.30
  -1   2   1  140.09    3.50
  -1   2   1  141.69    3.30
  -1   2   1  136.69    3.90
  -1   2   1  134.29    3.30
  -1   2   1  138.19    3.40
  -1   2   1  141.29    3.40
   0  -2  -1 2335.67   56.29
   0  -2  -1 2548.15   56.19
   0  -2  -1 2478.75   56.69
   0  -2  -1 2516.35   56.79
   0  -2  -1 2352.96   56.29
   0   2   1 2535.25   56.69
   0   2   1 2430.06   56.59
   0   2   1 2497.15   56.29
   0   2   1 2648.54   56.69
   0   2   1 2524.05   56.29
   0   2   1 2295.67   56.39
  -1  -2  -1 1018.70   23.50
  -1  -2  -1  993.20   23.50
  -1  -2  -1 1007.60   24.60
   1   2   1 1016.90   23.60
   1   2   1 1074.39   23.90
   1   2   1 1056.49   23.60
  -2  -2  -1   80.49    2.10
   2   2   1   83.99    2.00
   2   2   1   86.19    2.60
   2   2   1   82.29    3.10
   2   2   1   85.09    2.00
   2   2   1   85.39    2.10
  -3  -2  -1 2687.03   61.69
   3   2   1 2633.04   62.49
   3   2   1 2733.23   61.69
   3   2   1 2647.34   62.29
   3   2   1 2809.12   61.19
   3   2   1 2598.64   62.89
  -4  -2  -1  184.58    4.50
   4   2   1  168.18    5.60
   4   2   1  182.68    4.40
   4   2   1  192.88    4.30
   4   2   1  176.68    4.50
  -5  -2  -1    4.10    0.50
   5   2   1    4.20    0.40
   5   2   1    4.10    0.40
   5   2   1    4.70    0.40
   5   2   1    4.80    0.80
  -6  -2  -1   39.80    1.50
   6   2   1   38.30    1.30
   6   2   1   39.50    1.40
   6   2   1   39.10    2.50
   6   2   1   38.70    1.30
  -7  -2  -1   25.20    1.30
   7   2   1   23.00    1.00
   7   2   1   24.10    1.00
   7   2   1   22.90    2.20
   7   2   1   26.10    1.50
  -8  -2  -1    4.50    0.70
   8   2   1    4.50    1.40
   8   2   1    4.10    6.10
   8   2   1    4.60    0.70
  -9  -2  -1   37.00    1.90
   9   2   1   36.90    1.60
   9   2   1   39.40    1.80
   9   2   1   39.00    2.00
   9   2   1   38.80    1.50
  10   2   1   16.40    1.50
  10   2   1   17.10    1.20
  10   2   1   13.80    1.30
  10   2   1   14.00    2.70
  10  -3  -1    8.70    1.00
   9  -3  -1   53.49    2.20
   8  -3  -1    2.00    0.60
   8  -3  -1    1.40    1.80
  -8   3   1    1.50    0.60
  -8   3   1    1.10    1.10
   7  -3  -1   -0.30    0.40
   7  -3  -1    0.80    0.50
   7  -3  -1    0.10    0.40
   7  -3  -1    0.30    0.50
  -7   3   1   -0.70    0.90
  -7   3   1    0.20    0.80
   6  -3  -1   30.90    1.30
   6  -3  -1   29.90    1.30
   6  -3  -1   31.60    1.40
   6  -3  -1   30.50    1.20
   6  -3  -1   28.30    1.00
  -6   3   1   29.20    1.20
  -6   3   1   31.50    2.00
   5  -3  -1  259.87    6.60
   5  -3  -1  269.47    6.40
   5  -3  -1  263.37    6.60
   5  -3  -1  265.87    6.50
   5  -3  -1  270.47    6.50
  -5   3   1  274.07    6.90
  -5   3   1  278.37    6.50
  -5   3   1  266.17    6.50
   4  -3  -1   58.99    1.70
   4  -3  -1   58.49    1.60
   4  -3  -1   59.89    1.70
   4  -3  -1   59.39    1.70
   4  -3  -1   58.09    1.70
  -4   3   1   57.99    1.70
  -4   3   1   58.29   10.10
  -4   3   1   61.99    1.70
   3  -3  -1   92.09    2.40
   3  -3  -1   89.89    2.40
   3  -3  -1   94.09    2.50
   3  -3  -1   90.99    2.80
   3  -3  -1   91.09    2.30
  -3   3   1   95.79    2.40
  -3   3   1   94.49    2.30
  -3   3   1   94.59    2.90
   2  -3  -1  178.18    4.10
   2  -3  -1  168.18    4.20
   2  -3  -1  167.88    4.10
   2  -3  -1  178.88    4.10
   2  -3  -1  168.38    4.20
   2  -3  -1  175.28    5.40
  -2   3   1  178.18    4.10
  -2   3   1  172.48    4.10
  -2   3   1  168.98    5.10
   1  -3  -1 1442.46   34.50
   1  -3  -1 1519.45   34.50
  -1   3   1 1474.75   35.10
  -1   3   1 1406.26   34.60
  -1   3   1 1553.44   34.50
  -1   3   1 1620.54   34.60
  -1   3   1 1490.45   34.50
  -1   3   1 1552.94   35.00
   0  -3  -1  462.35   11.60
   0   3   1  484.25   11.50
   0   3   1  491.75   11.60
   0   3   1  493.75   11.10
   0   3   1  492.95   11.60
   0   3   1  472.65   11.10
   0   3   1  492.25   11.20
  -1  -3  -1  320.07    8.70
  -1  -3  -1  324.97    7.50
  -1  -3  -1  319.67    8.80
   1   3   1  325.27    7.40
   1   3   1  322.77    7.40
   1   3   1  320.27    7.60
  -2  -3  -1   15.00    0.80
  -2  -3  -1   16.10    0.60
   2   3   1   15.40    0.60
   2   3   1   15.90    0.50
   2   3   1   15.40    0.60
  -3  -3  -1  273.27    6.70
  -3  -3  -1  269.47    6.60
   3   3   1  270.67    6.60
   3   3   1  282.87    6.70
   3   3   1  285.67    6.40
   3   3   1  283.47    6.50
  -4  -3  -1  199.68    5.00
   4   3   1  209.48    4.70
   4   3   1  199.18    4.80
   4   3   1  194.48    4.90
   4   3   1  190.78    4.70
   4   3   1  193.88    6.60
  -5  -3  -1  309.77    7.70
   5   3   1  328.07    7.60
   5   3   1  319.27    7.60
   5   3   1  310.17    7.70
   5   3   1  320.37    7.50
   5   3   1  317.57    7.90
  -6  -3  -1  145.19    3.90
   6   3   1  145.19    3.80
   6   3   1  148.09    3.80
   6   3   1  143.49    3.60
   6   3   1  144.79    3.90
  -7  -3  -1   50.79    1.90
   7   3   1   49.20    2.20
   7   3   1   46.10    2.30
   7   3   1   48.40    1.60
   7   3   1   50.19    1.80
  -8  -3  -1   37.20    1.70
   8   3   1   36.60    1.70
   8   3   1   39.50    1.70
   8   3   1   37.00    2.70
  -9  -3  -1   -0.20    0.60
   9   3   1    0.00    0.50
   9   3   1   -0.50    2.30
   9   3   1    0.10    0.80
   9   3   1   -0.30    0.60
  10   3   1    5.40    0.90
  10   3   1    6.20    2.20
  10   3   1    5.70    1.60
  10   3   1    6.40    0.80
   9  -4  -1   21.40    3.70
   8  -4  -1    5.00    2.00
  -8   4   1    6.50    1.70
   7  -4  -1   44.40    1.40
   7  -4  -1   47.20    4.10
  -7   4   1   42.80    1.70
   6  -4  -1  200.88    5.00
   6  -4  -1  203.28    5.50
  -6   4   1  205.78    5.10
  -6   4   1  201.18    5.00
   5  -4  -1   18.20    0.80
   5  -4  -1   22.60    2.80
   5  -4  -1   18.60    1.20
   5  -4  -1   21.40    1.80
   5  -4  -1   20.10    2.60
  -5   4   1   19.70    0.80
  -5   4   1   19.60    1.10
  -5   4   1   19.90    2.00
   4  -4  -1  228.48    5.50
   4  -4  -1  225.88    7.00
   4  -4  -1  223.98    5.50
   4  -4  -1  221.68    5.60
   4  -4  -1  221.88    6.50
   4  -4  -1  221.88    5.50
  -4   4   1  227.68    5.50
  -4   4   1  234.68   17.00
  -4   4   1  229.68    6.40
   3  -4  -1   13.10    0.90
   3  -4  -1   12.50    0.70
   3  -4  -1   14.10    0.60
   3  -4  -1   12.80    0.60
   3  -4  -1   12.20    0.60
   3  -4  -1   13.70    1.60
  -3   4   1   14.10    1.60
  -3   4   1   14.00    1.00
  -3   4   1   13.50    0.60
   2  -4  -1  369.96    8.70
   2  -4  -1  365.76    8.80
  -2   4   1  361.96    9.60
  -2   4   1  371.16    8.70
  -2   4   1  393.06    8.60
   1  -4  -1  609.14   14.40
   1  -4  -1  607.74   15.70
   1  -4  -1  616.74   14.50
   1  -4  -1  621.34   14.30
  -1   4   1  632.04   14.40
  -1   4   1  587.64   14.80
  -1   4   1  626.54   14.30
  -1   4   1  635.44   14.30
  -1   4   1  624.14   14.30
  -1   4   1  636.24   14.30
   0  -4  -1  470.15   12.40
   0  -4  -1  459.35   12.00
   0   4   1  474.45   11.90
   0   4   1  480.75   11.10
   0   4   1  481.75   11.60
   0   4   1  484.25   11.00
   0   4   1  473.75   11.00
   0   4   1  477.45   10.90
  -1  -4  -1  215.98    5.20
  -1  -4  -1  215.58    5.20
   1   4   1  216.28    5.20
   1   4   1  218.38    5.20
   1   4   1  219.08    5.10
  -2  -4  -1  434.26   10.30
  -2  -4  -1  433.86   11.40
  -2  -4  -1  438.86   10.40
   2   4   1  442.66   10.30
   2   4   1  447.46   10.40
   2   4   1  461.55   10.90
  -3  -4  -1  761.12   19.90
   3   4   1  759.62   17.40
   3   4   1  769.62   17.40
   3   4   1  744.43   17.60
  -4  -4  -1  130.49    3.50
   4   4   1  141.19    4.20
   4   4   1  136.09    3.40
   4   4   1  131.59    3.50
   4   4   1  129.09    3.30
   4   4   1  131.89    5.20
  -5  -4  -1   -1.60    0.40
   5   4   1    0.50    0.20
   5   4   1    0.00    0.30
   5   4   1    0.50    0.70
   5   4   1    0.40    0.20
   5   4   1    0.50    0.50
  -6  -4  -1   40.40    1.60
   6   4   1   42.10    2.00
   6   4   1   39.30    1.20
   6   4   1   38.00    1.50
   6   4   1   38.30    1.60
  -7  -4  -1    6.20    0.80
   7   4   1    6.70    0.60
   7   4   1    5.00    0.70
   7   4   1    6.80    0.70
   7   4   1    6.60    0.60
   8   4   1   64.09    2.20
   8   4   1   62.09    3.40
   8   4   1   63.99    2.30
   9   4   1    6.10    0.90
   9   4   1    6.90    1.00
   9   4   1    6.90    1.60
  10   4   1    7.50    1.30
  10   4   1    7.30   10.00
   9  -5  -1   19.50    1.60
   8  -5  -1   14.70    1.20
  -8   5   1   13.20    1.60
   7  -5  -1    0.90    0.50
   7  -5  -1    1.70    0.50
  -7   5   1    0.80    0.60
   6  -5  -1    4.30    0.80
   6  -5  -1    4.60    0.50
  -6   5   1    4.90    1.30
   5  -5  -1   16.80    0.80
   5  -5  -1   15.40    0.90
  -5   5   1   21.70    8.40
  -5   5   1   18.40    1.40
   4  -5  -1  448.46   10.90
   4  -5  -1  440.96   10.70
  -4   5   1  452.85   11.30
  -4   5   1  455.95   11.80
   3  -5  -1  145.99    3.80
   3  -5  -1  150.18    4.10
   3  -5  -1  146.69    3.70
  -3   5   1  144.99    3.80
  -3   5   1  148.49    3.70
   2  -5  -1   38.90    1.20
   2  -5  -1   38.60    1.20
   2  -5  -1   39.90    1.30
   2  -5  -1   39.90    1.90
  -2   5   1   42.30    1.60
  -2   5   1   39.70    2.10
  -2   5   1   40.00    1.20
  -2   5   1   39.60    1.20
   1  -5  -1   22.40    0.90
   1  -5  -1   22.20    1.70
  -1   5   1   22.30    0.90
  -1   5   1   20.80    0.70
  -1   5   1   23.60    0.80
  -1   5   1   22.20    0.80
  -1   5   1   22.80    0.70
  -1   5   1   23.70    1.40
   0  -5  -1    0.30    0.50
   0  -5  -1    0.10    0.20
   0   5   1    3.20    0.60
   0   5   1    0.30    0.30
   0   5   1    0.30    1.50
   0   5   1    1.60    0.20
   0   5   1    0.40    0.20
   0   5   1    0.40    0.20
  -1  -5  -1 1342.67   31.30
  -1  -5  -1 1366.66   31.70
  -1  -5  -1 1378.66   31.30
   1   5   1 1400.66   31.00
   1   5   1 1378.26   31.20
   1   5   1 1380.26   31.90
   1   5   1 1347.17   31.30
   1   5   1 1330.57   32.00
   1   5   1 1312.77   31.00
  -2  -5  -1   52.19    1.70
  -2  -5  -1   49.50    1.90
  -2  -5  -1   52.09    1.60
   2   5   1   51.09    1.50
   2   5   1   53.09    1.50
   2   5   1   50.09    1.60
  -3  -5  -1  181.58    4.50
  -3  -5  -1  177.38    4.50
   3   5   1  188.48    5.10
   3   5   1  177.68    4.20
   3   5   1  174.98    4.50
  -4  -5  -1   -0.20    0.40
   4   5   1    2.00    0.50
   4   5   1   -1.10    0.80
   4   5   1    0.50    0.40
   5   5   1  215.88    5.40
   5   5   1  213.58    5.10
   5   5   1  214.58    5.90
   5   5   1  209.98    5.40
   6   5   1  135.69    5.30
   6   5   1  136.09    3.40
   6   5   1  137.49    3.70
   6   5   1  130.09    3.80
   7   5   1   50.19    2.00
   7   5   1   49.70    2.70
   7   5   1   50.59    2.00
   7   5   1   50.89    3.20
   8   5   1   14.10    1.70
   8   5   1   13.10    1.50
   8   5   1   15.90    1.30
   9   5   1   60.79    2.40
   9   5   1   52.89    2.10
   9   5   1   59.09    2.10
   9  -6  -1    7.50    1.00
   8  -6  -1   23.70    1.60
  -8   6   1   20.70    2.90
   7  -6  -1    6.30    0.80
   7  -6  -1    5.40    0.60
  -7   6   1    4.90    1.40
   6  -6  -1   14.30    0.90
   6  -6  -1   15.00    1.10
  -6   6   1   13.10    2.00
   5  -6  -1    4.40    1.70
   5  -6  -1    3.50    1.00
  -5   6   1    3.60    0.60
  -5   6   1    4.80    0.60
   4  -6  -1    1.10    0.40
   4  -6  -1    0.70    0.40
  -4   6   1    0.40    0.60
  -4   6   1    0.50    0.30
   3  -6  -1 1106.89   25.90
   3  -6  -1 1101.99   26.00
  -3   6   1 1157.68   25.90
  -3   6   1 1120.59   25.90
   2  -6  -1   29.80    1.30
   2  -6  -1   30.10    2.10
  -2   6   1   32.30    1.10
  -2   6   1   32.70    1.10
   1  -6  -1   29.80    1.10
   1  -6  -1   29.20    1.20
  -1   6   1   28.90    0.90
  -1   6   1   28.50    1.00
  -1   6   1   28.30    1.50
   0  -6  -1    2.00    0.40
   0  -6  -1    3.90    0.80
   0  -6  -1    3.20    0.40
   0   6   1    3.40    0.70
   0   6   1    3.60    0.60
   0   6   1    3.30    0.30
   0   6   1    3.30    0.20
   0   6   1    2.60    0.30
   0   6   1    3.50    0.30
  -1  -6  -1  123.39    3.30
  -1  -6  -1  125.49    3.30
  -1  -6  -1  123.99    3.30
   1   6   1  125.99    3.40
   1   6   1  128.69    3.10
   1   6   1  129.99    3.10
   1   6   1  125.89    4.90
   1   6   1  132.29    3.10
   1   6   1  122.69    3.10
  -2  -6  -1  453.65   11.00
  -2  -6  -1  459.35   11.00
  -2  -6  -1  459.15   13.50
   2   6   1  463.55   11.00
   2   6   1  470.35   11.40
   2   6   1  470.75   11.00
  -3  -6  -1    9.70    0.80
  -3  -6  -1    9.20    1.60
   3   6   1   11.10    0.80
   3   6   1    9.00    0.80
   3   6   1   10.50    0.70
   3   6   1   10.30    0.80
  -4  -6  -1  139.29    3.90
   4   6   1  134.69    3.60
   4   6   1  137.09    3.80
   4   6   1  153.48    4.20
   5   6   1   13.70    1.80
   5   6   1   14.80    0.70
   5   6   1   15.40    0.60
   5   6   1   15.20    0.90
   6   6   1  108.09    4.60
   6   6   1  109.99    5.90
   6   6   1  105.19    2.80
   6   6   1  108.99    3.60
   7   6   1   97.69    3.70
   7   6   1   94.09    3.00
   7   6   1   94.89    2.90
   7   6   1   93.29    2.60
   8   6   1   80.69    2.40
   8   6   1   78.89    2.50
   8   6   1   81.39    3.30
   9   6   1    1.00    0.70
   8  -7  -1    0.20    1.00
   7  -7  -1    0.20    0.60
   7  -7  -1    0.30    1.20
  -7   7   1   -0.40    0.60
   6  -7  -1   49.20    2.60
   6  -7  -1   46.50    1.90
   5  -7  -1   43.50    1.70
   5  -7  -1   43.60    1.70
  -5   7   1   46.40    2.50
   4  -7  -1   24.60    1.20
   4  -7  -1   26.00    1.20
  -4   7   1   24.90    1.50
   3  -7  -1   99.89    2.80
   3  -7  -1   99.09    3.70
  -3   7   1   96.99    2.80
   2  -7  -1    4.70    0.60
  -2   7   1    4.10    0.40
   1  -7  -1  787.32   20.10
   1  -7  -1  796.92   20.80
  -1   7   1  814.52   18.80
   0  -7  -1  964.50   22.30
   0  -7  -1  953.20   24.60
   0  -7  -1  973.90   22.40
   0   7   1  960.50   22.30
   0   7   1  954.80   22.10
  -1  -7  -1  162.38    4.30
  -1  -7  -1  156.98    4.10
  -1  -7  -1  158.28    4.10
   1   7   1  163.88    4.10
   1   7   1  163.68    4.50
   1   7   1  159.58    3.90
  -2  -7  -1   49.90    1.70
  -2  -7  -1   49.40    3.60
  -2  -7  -1   51.39    1.90
   2   7   1   50.99    1.40
   2   7   1   49.00    1.30
   2   7   1   50.29    1.70
   2   7   1   51.39    1.50
  -3  -7  -1  109.59    3.00
  -3  -7  -1  106.09    3.00
   3   7   1  105.49    3.00
   3   7   1  109.09    4.30
   3   7   1  111.19    3.10
  -4  -7  -1    5.70    1.60
   4   7   1    7.50    0.80
   4   7   1    5.50    0.70
   4   7   1    6.20    0.70
  -5  -7  -1   38.90    1.60
   5   7   1   35.30    1.60
   5   7   1   33.20    1.20
   5   7   1   35.20    1.50
   5   7   1   34.40    1.20
   5   7   1   31.80    1.60
   6   7   1   14.90    1.20
   6   7   1   12.50    1.30
   6   7   1   14.10    1.30
   6   7   1   14.80    1.20
   6   7   1   14.10    0.90
   7   7   1    5.70    0.50
   7   7   1    9.50    0.80
   7   7   1    7.10    1.10
   7   7   1    8.40    1.10
   7   7   1    7.50    1.50
   8   7   1   22.30    1.70
   8   7   1   22.40    1.60
   8   7   1   18.60    1.00
   8   7   1   18.90    1.80
   7  -8  -1   28.00    1.40
   7  -8  -1   30.00    1.80
   6  -8  -1   59.49    2.00
   6  -8  -1   61.99    2.30
   5  -8  -1    6.10    0.80
   5  -8  -1    7.20    1.80
  -5   8   1    6.60    1.40
   4  -8  -1   56.09    2.00
   4  -8  -1   55.49    1.90
  -4   8   1   55.99    2.30
   3  -8  -1    6.70    0.70
   3  -8  -1    9.80    1.00
  -3   8   1    7.80    0.90
   2  -8  -1   11.30    0.90
   2  -8  -1   11.70    0.90
  -2   8   1   12.60    1.00
   1  -8  -1    6.60    0.70
   1  -8  -1    6.60    1.80
  -1   8   1    7.10    0.60
   0  -8  -1  264.07    6.50
   0  -8  -1  265.37    6.60
   0  -8  -1  261.97    6.60
   0   8   1  264.37    6.40
  -1  -8  -1   90.39    3.50
  -1  -8  -1   91.59    2.90
  -1  -8  -1   92.79    4.20
   1   8   1   92.49    5.20
   1   8   1   91.79    3.60
   1   8   1   91.39    2.60
  -2  -8  -1  130.29    5.10
  -2  -8  -1  128.69    3.90
  -2  -8  -1  130.29    3.90
   2   8   1  130.19    3.60
   2   8   1  129.09    3.30
   2   8   1  126.09    3.40
  -3  -8  -1    0.10    0.40
  -3  -8  -1    0.30    0.40
   3   8   1    0.10    0.90
   3   8   1    0.80    0.40
   3   8   1    0.00    0.20
   3   8   1   -0.10    0.20
  -4  -8  -1   62.59    4.20
   4   8   1   61.69    2.10
   4   8   1   63.79    1.60
   4   8   1   62.59    2.20
   4   8   1   63.49    2.20
  -5  -8  -1   36.80    1.70
   5   8   1   34.40    2.10
   5   8   1   36.40    3.00
   5   8   1   30.40    2.10
   5   8   1   33.20    1.10
   5   8   1   33.60    1.60
   6   8   1   26.20    2.40
   6   8   1   30.40    1.60
   6   8   1   24.90    1.30
   6   8   1   29.00    4.20
   6   8   1   27.80    1.30
   7   8   1   15.90    1.30
   7   8   1   14.10    1.90
   7   8   1   15.00    1.40
   7   8   1   15.70    1.60
   7   8   1   19.30    1.60
   6  -9  -1   24.30    1.70
   6  -9  -1   25.40    3.40
   5  -9  -1    0.90    0.70
   5  -9  -1   -0.30    0.50
  -5   9   1    0.20    0.80
   4  -9  -1   22.30    1.30
   4  -9  -1   21.70    1.20
  -4   9   1   23.80    2.30
   3  -9  -1  344.97    8.60
   3  -9  -1  339.47    8.40
  -3   9   1  345.87    8.70
   2  -9  -1   24.30    1.30
   2  -9  -1   22.60    2.20
  -2   9   1   26.30    1.90
   1  -9  -1    8.00    0.90
   1  -9  -1    7.00    0.70
   1  -9  -1    7.50    0.70
  -1   9   1    8.00    1.20
   0  -9  -1   34.20    1.50
   0  -9  -1   32.80    1.40
   0  -9  -1   32.50    2.60
   0   9   1   32.90    1.30
  -1  -9  -1   20.70    1.70
  -1  -9  -1   20.60    1.20
  -1  -9  -1   18.50    1.70
   1   9   1   20.30    1.40
  -2  -9  -1   22.80    1.20
  -2  -9  -1   23.10    1.30
  -2  -9  -1   22.80    1.80
   2   9   1   22.30    1.50
   2   9   1   23.40    1.60
  -3  -9  -1   21.20    1.30
  -3  -9  -1   18.30    1.20
   3   9   1   18.30    0.70
   3   9   1   18.40    0.70
   3   9   1   18.80    1.30
   3   9   1   20.00    3.00
  -4  -9  -1   40.10    2.40
  -4  -9  -1   41.90    2.70
   4   9   1   41.10    1.80
   4   9   1   37.70    1.20
   4   9   1   40.70    1.80
   4   9   1   40.90    1.20
  -5  -9  -1    7.20    0.90
   5   9   1    6.60    0.60
   5   9   1    6.20    0.60
   5   9   1    7.90    1.00
   5   9   1    7.40    2.20
   6   9   1   10.10    1.50
   6   9   1   12.90    1.30
   6   9   1   12.30    1.10
   6   9   1   12.90    0.70
   6   9   1   11.10    1.20
   5 -10  -1   15.80    1.30
   5 -10  -1   16.40    1.40
  -5  10   1   16.70    2.10
   4 -10  -1    7.00    0.90
   4 -10  -1    4.90    1.60
  -4  10   1    5.30    0.70
   3 -10  -1    1.90    0.60
   3 -10  -1    1.50    1.10
  -3  10   1    2.00    0.50
   2 -10  -1   17.00    3.10
   2 -10  -1   18.70    1.20
   2 -10  -1   12.90    1.40
  -2  10   1   15.90    1.30
   1 -10  -1  162.88    4.50
   1 -10  -1  165.18    4.40
   1 -10  -1  157.98    4.50
  -1  10   1  158.88    4.20
   0 -10  -1    7.30    0.90
   0 -10  -1    6.70    0.80
   0 -10  -1    7.80    2.10
   0  10   1    6.30    1.40
  -1 -10  -1   11.00    1.00
  -1 -10  -1   12.80    1.10
  -1 -10  -1   10.50    1.00
   1  10   1   10.60    0.80
  -2 -10  -1  124.59    3.60
  -2 -10  -1  125.49    3.50
  -2 -10  -1  125.49    6.40
   2  10   1  111.09    3.90
   2  10   1  118.99    3.20
  -3 -10  -1    8.60    0.90
  -3 -10  -1    8.40    1.20
   3  10   1    9.70    0.50
   3  10   1    9.00    1.00
   3  10   1    9.00    1.10
  -4 -10  -1   36.90    3.80
   4  10   1   34.60    1.20
   4  10   1   37.90    2.00
   4  10   1   34.20    1.10
  -5 -10  -1   26.10    1.70
   5  10   1   23.90    2.30
   5  10   1   26.50    1.00
   5  10   1   27.10    1.00
   5  10   1   25.60    2.80
   3 -11  -1    0.00    1.50
   3 -11  -1    0.50    0.60
  -3  11   1    0.80    0.50
   2 -11  -1   36.20    1.70
   2 -11  -1   35.00    1.80
   2 -11  -1   33.50    3.40
  -2  11   1   32.80    1.60
   1 -11  -1   17.30    1.50
   1 -11  -1   14.70    1.30
   1 -11  -1   19.20    1.30
  -1  11   1   15.60    1.90
   0 -11  -1   90.09    4.20
   0 -11  -1   89.19    4.10
   0 -11  -1   89.79    5.70
   0  11   1   82.29    3.10
  -1 -11  -1   51.39    3.30
  -1 -11  -1   48.00    3.00
  -1 -11  -1   49.40    2.10
   1  11   1   45.30    2.30
  -2 -11  -1    2.90    1.00
  -2 -11  -1    1.70    0.70
  -2 -11  -1    3.00    0.80
   2  11   1    1.00    0.90
   2  11   1    1.30    0.70
   3  10  -2    0.40    0.40
   3  10  -2   -1.70    0.60
  -3 -10   2   -0.80    0.60
  -3 -10   2   -0.60    1.20
  -3 -10   2   -0.10    0.50
   2  10  -2    5.60    0.40
  -2 -10   2    5.20    1.70
  -2 -10   2    5.20    0.80
  -2 -10   2    5.50    0.80
   1  10  -2   20.50    1.30
  -1 -10   2   21.50    2.00
  -1 -10   2   20.60    1.40
  -1 -10   2   20.00    2.80
   0  10  -2    3.70    0.70
   0 -10   2    3.00    1.30
   0 -10   2    4.00    0.70
   0 -10   2   17.20    3.10
  -1  10  -2   10.60    0.90
   1 -10   2   13.80    1.20
   1 -10   2   13.90    1.20
   1 -10   2   15.30    1.30
  -2  10  -2    0.60    0.60
   2 -10   2    0.10    0.80
   2 -10   2    1.30    0.60
   2 -10   2    0.50    0.90
  -3  10  -2    4.30    0.70
   3 -10   2    4.90    0.90
   3 -10   2    4.70    0.70
  -4  10  -2    2.60    5.50
   4 -10   2    3.10    0.70
   4 -10   2    2.50    1.00
   5   9  -2   26.50    1.60
   5   9  -2   19.50    1.60
   5   9  -2   22.10    1.40
   4   9  -2    2.70    0.90
  -4  -9   2    2.30    1.30
  -3  -9   2  151.48    4.30
  -3  -9   2  157.68    4.20
  -3  -9   2  151.68    4.70
   2   9  -2    0.00    0.30
  -2  -9   2   -0.20    0.50
  -2  -9   2    0.20    0.80
  -2  -9   2    0.60    1.10
   1   9  -2   88.39    3.20
  -1  -9   2   96.29    4.80
  -1  -9   2   96.89    2.90
  -1  -9   2   96.39    4.20
   0   9  -2    0.70    0.30
   0  -9   2    1.20    0.50
   0  -9   2    2.20    0.50
   0  -9   2    1.50    0.90
  -1   9  -2   10.60    0.70
   1  -9   2   11.80    1.00
   1  -9   2   13.30    1.00
   1  -9   2   11.50    1.00
  -2   9  -2   -0.30    0.30
   2  -9   2   -0.50    0.40
   2  -9   2   -0.90    0.80
  -3   9  -2   20.90    1.80
   3  -9   2   22.30    1.60
   3  -9   2   22.80    1.30
  -4   9  -2    7.70    1.00
   4  -9   2    6.80    0.80
   4  -9   2    7.00    0.80
  -5   9  -2    0.90    1.50
   5  -9   2    2.20    0.60
   5  -9   2    1.90    1.70
  -6   9  -2   35.60    1.70
   6  -9   2   35.90    1.90
   6  -9   2   35.90    1.60
   6   8  -2    3.10    0.40
   6   8  -2    3.80    1.90
   5   8  -2  123.39    5.50
   5   8  -2  132.19    3.80
   4   8  -2   16.60    1.20
  -4  -8   2   15.70    1.60
  -3  -8   2   77.19    2.30
  -3  -8   2   79.99    2.60
  -3  -8   2   77.99    2.50
   2   8  -2   20.60    1.60
  -2  -8   2   19.00    1.50
  -2  -8   2   17.40    2.60
  -2  -8   2   18.90    1.30
   1   8  -2  181.48    4.90
   1   8  -2  189.48    4.80
  -1  -8   2  192.08    4.90
  -1  -8   2  191.08    5.50
  -1  -8   2  191.18    4.90
   0   8  -2   79.89    2.30
   0  -8   2   80.99    2.60
   0  -8   2   85.79    2.50
   0  -8   2   84.59    3.50
  -1   8  -2   51.89    1.80
   1  -8   2   51.49    1.80
   1  -8   2   55.69    3.80
   1  -8   2   55.09    2.10
  -2   8  -2    2.20    0.40
   2  -8   2    2.40    1.40
   2  -8   2    1.70    1.00
  -3   8  -2   16.10    2.10
   3  -8   2   17.70    1.10
   3  -8   2   18.80    1.10
  -4   8  -2    6.90    0.70
   4  -8   2    5.70    0.80
   4  -8   2    5.90    1.20
  -5   8  -2    2.80    1.60
   5  -8   2    2.30    0.70
   5  -8   2    2.20    0.60
  -6   8  -2   40.80    1.70
   6  -8   2   42.70    2.40
   6  -8   2   41.40    1.90
   7  -8   2    1.60    1.30
   7  -8   2    1.10    0.70
   7   7  -2    3.60    0.70
   7   7  -2    3.50    0.90
   7   7  -2    3.30    0.40
   6   7  -2   16.30    1.20
   6   7  -2   15.80    2.80
  -6  -7   2   19.30    1.40
   5   7  -2   22.90    1.30
   5   7  -2   26.90    1.10
   5   7  -2   27.00    1.40
  -5  -7   2   26.50    1.40
   4   7  -2   16.80    1.10
  -4  -7   2   18.80    1.10
  -4  -7   2   19.80    1.10
  -3  -7   2  252.77    6.50
  -3  -7   2  254.87    7.70
  -3  -7   2  247.38    6.30
   2   7  -2   50.19    1.60
  -2  -7   2   55.89    1.70
  -2  -7   2   52.99    3.10
  -2  -7   2   52.79    3.30
   1   7  -2   54.29    1.50
   1   7  -2   54.89    1.70
   1   7  -2   57.39    1.50
   1   7  -2   56.99    1.70
  -1  -7   2   55.29    1.80
  -1  -7   2   57.39    1.80
  -1  -7   2   54.09    1.80
   0   7  -2  194.28    5.10
   0  -7   2  194.78    7.10
   0  -7   2  197.58    5.00
   0  -7   2  191.58    4.90
  -1   7  -2  681.63   17.00
   1  -7   2  690.93   18.60
   1  -7   2  682.53   16.10
  -2   7  -2    6.00    0.90
   2  -7   2    7.60    0.70
   2  -7   2    7.80    0.70
  -3   7  -2   13.20    1.10
   3  -7   2   15.00    1.00
   3  -7   2   16.90    1.50
  -4   7  -2   29.10    1.30
   4  -7   2   34.50    1.40
   4  -7   2   30.20    1.30
  -5   7  -2   89.79    5.10
   5  -7   2   91.99    4.10
   5  -7   2   93.19    2.80
  -6   7  -2   24.00    1.30
   6  -7   2   26.60    1.40
   6  -7   2   26.10    1.20
   7  -7   2   35.00    1.50
   7  -7   2   37.00    2.50
   8  -7   2    2.60    0.60
   8  -7   2    2.70    0.90
   8   6  -2    3.20    0.80
   8   6  -2    4.80    0.80
   8   6  -2    4.00    0.50
   8   6  -2    4.80    0.80
  -8  -6   2    3.90    0.90
   7   6  -2   52.59    1.90
   7   6  -2   49.00    2.00
   7   6  -2   49.50    1.60
  -7  -6   2   52.19    2.20
   6   6  -2  318.67   10.60
   6   6  -2  309.07    7.50
   6   6  -2  303.47    7.40
  -6  -6   2  325.57    8.00
   5   6  -2  136.89    6.40
   5   6  -2  132.89    3.80
   5   6  -2  131.69    3.20
  -5  -6   2  131.79    3.80
   4   6  -2    6.10    0.70
   4   6  -2    2.00    0.70
  -4  -6   2    4.70    0.60
  -4  -6   2    3.50    0.50
  -3  -6   2    8.10    1.40
  -3  -6   2   10.20    1.70
  -3  -6   2   10.60    1.00
  -3  -6   2    8.10    0.80
  -2  -6   2    2.90    0.40
  -2  -6   2    2.80    0.60
  -2  -6   2    3.60    1.20
  -2  -6   2    3.60    1.10
   1   6  -2   60.29    2.10
  -1  -6   2   58.19    1.80
  -1  -6   2   58.29    1.90
  -1  -6   2   59.19    1.80
   0   6  -2   23.50    1.00
   0   6  -2   23.50    0.80
   0   6  -2   22.90    0.80
   0   6  -2   24.40    0.90
   0   6  -2   24.20    0.70
   0  -6   2   24.70    1.20
   0  -6   2   24.80    1.00
   0  -6   2   23.90    2.10
  -1   6  -2  221.78    6.60
  -1   6  -2  227.98    5.50
  -1   6  -2  228.28    5.80
  -1   6  -2  239.88    5.70
   1  -6   2  228.58    5.60
   1  -6   2  227.88    6.80
  -2   6  -2    4.30    0.70
   2  -6   2    4.80    0.60
   2  -6   2    3.20    0.50
  -3   6  -2  519.15   14.20
   3  -6   2  505.85   12.40
   3  -6   2  504.85   12.10
  -4   6  -2   26.40    8.10
   4  -6   2   27.90    1.20
   4  -6   2   27.10    1.10
  -5   6  -2   11.80    2.10
   5  -6   2    9.70    1.60
   5  -6   2   10.20    1.40
  -6   6  -2   34.60    1.90
   6  -6   2   35.30    1.40
   6  -6   2   33.70    1.50
   7  -6   2    2.90    0.50
   7  -6   2    1.80    0.60
  -8   6  -2    9.70    1.70
   8  -6   2   10.80    1.00
   8  -6   2   10.30    1.00
   9  -6   2   25.20    2.50
   8   5  -2   31.80    1.60
   8   5  -2   32.40    1.50
   8   5  -2   28.70    1.40
   8   5  -2   31.30    1.30
  -8  -5   2   31.30    1.80
   7   5  -2    7.40    0.60
   7   5  -2    5.10    0.70
   7   5  -2    8.20    0.80
  -7  -5   2    6.90    0.90
   6   5  -2   14.10    0.70
   6   5  -2   11.60    0.60
   6   5  -2   11.60    1.00
  -6  -5   2   12.80    1.10
   5   5  -2   83.79    2.80
   5   5  -2   84.19    2.60
   5   5  -2   82.49    4.40
  -5  -5   2   78.79    2.50
   4   5  -2  744.93   17.40
   4   5  -2  737.83   19.90
  -4  -5   2  730.43   17.40
  -3  -5   2  272.97    6.60
  -3  -5   2  270.37    8.80
  -3  -5   2  276.77    6.70
  -2  -5   2  139.09    3.50
  -2  -5   2  140.69    4.80
  -2  -5   2  135.29    3.50
  -2  -5   2  135.49    3.50
  -1  -5   2    0.90    0.30
  -1  -5   2    0.80    0.20
  -1  -5   2    0.80    0.30
  -1  -5   2    1.20    0.50
   0   5  -2   13.30    0.50
   0   5  -2   14.00    0.70
   0   5  -2   13.10    0.40
   0  -5   2   13.60    0.70
   0  -5   2   13.70    0.70
   0  -5   2   13.20    0.80
  -1   5  -2   16.00    0.60
  -1   5  -2   17.30    0.90
  -1   5  -2   17.20    0.70
  -1   5  -2   16.80    0.90
  -1   5  -2   17.40    0.80
  -1   5  -2   16.50    0.70
   1  -5   2   16.30    0.70
   1  -5   2   16.10    0.70
  -2   5  -2  444.06   10.20
  -2   5  -2  441.46   10.20
  -2   5  -2  438.06   10.20
   2  -5   2  429.06   10.30
   2  -5   2  441.16   10.40
  -3   5  -2  171.88    4.10
  -3   5  -2  170.68    4.10
   3  -5   2  166.58    4.20
   3  -5   2  163.98    4.20
  -4   5  -2  255.57    6.20
  -4   5  -2  259.07    6.20
   4  -5   2  252.77    6.20
   4  -5   2  250.77    6.30
  -5   5  -2   69.69    2.10
  -5   5  -2   71.29    2.40
   5  -5   2   72.79    2.20
   5  -5   2   72.19    2.30
  -6   5  -2    0.00    0.30
  -6   5  -2   -0.10    0.90
   6  -5   2   -0.90    0.60
   6  -5   2    0.50    0.40
  -7   5  -2    4.70    0.50
   7  -5   2    3.60    0.50
   7  -5   2    4.00    0.70
  -8   5  -2   87.19    4.70
   8  -5   2   86.99    2.90
   8  -5   2   86.59    2.60
   9  -5   2    4.90    1.00
   9   4  -2    4.50    1.50
   9   4  -2    5.90    1.30
   9   4  -2    5.10    2.70
   9   4  -2    5.70    0.70
  -9  -4   2    5.70    1.00
   8   4  -2    9.60    0.90
   8   4  -2    9.50    0.80
   8   4  -2    8.20    0.70
   8   4  -2    8.30    0.70
  -8  -4   2    9.10    1.00
   7   4  -2    3.80    0.80
   7   4  -2    4.30    0.50
   7   4  -2    5.70    0.60
   7   4  -2    4.00    0.70
  -7  -4   2    4.20    0.70
   6   4  -2  187.78    4.60
   6   4  -2  190.08    7.20
   6   4  -2  185.98    4.60
  -6  -4   2  186.88    5.00
   5   4  -2  307.37    7.60
   5   4  -2  305.47    8.10
   5   4  -2  312.97    7.70
  -5  -4   2  306.87    7.60
   4   4  -2  533.25   11.60
   4   4  -2  489.35   11.70
   4   4  -2  480.75   11.70
   4   4  -2  491.05   11.70
  -4  -4   2  502.25   11.90
  -3  -4   2    3.00    0.40
  -3  -4   2    3.60    0.30
  -3  -4   2    3.90    0.70
  -2  -4   2 2322.47   50.69
  -2  -4   2 2128.89   50.69
  -2  -4   2 2260.17   51.09
  -2  -4   2 2163.68   50.79
  -1  -4   2  702.53   16.20
  -1  -4   2  691.93   16.20
  -1  -4   2  694.43   16.20
  -1  -4   2  716.33   16.20
   0   4  -2  106.39    2.70
   0   4  -2  107.89    2.60
   0  -4   2  104.79    3.70
   0  -4   2  105.99    4.00
   0  -4   2  103.89    2.70
   0  -4   2  109.39    2.60
  -1   4  -2 1307.57   31.20
  -1   4  -2 1305.17   31.00
  -1   4  -2 1334.97   30.60
  -1   4  -2 1350.26   30.40
  -1   4  -2 1323.97   31.00
   1  -4   2 1363.36   30.60
   1  -4   2 1334.47   30.60
  -2   4  -2  139.99    3.40
  -2   4  -2  136.19    4.60
  -2   4  -2  141.29    3.60
  -2   4  -2  149.39    3.60
   2  -4   2  138.49    3.50
   2  -4   2  133.49    3.50
  -3   4  -2    5.30    0.40
  -3   4  -2    5.50    1.00
   3  -4   2    5.20    0.40
   3  -4   2    6.00    0.40
   3  -4   2    4.90    0.40
   3  -4   2    6.10    0.50
   3  -4   2    5.90    0.60
   3  -4   2    5.40    0.50
  -4   4  -2    0.30    0.20
  -4   4  -2    4.40    1.10
   4  -4   2   -0.40    0.20
   4  -4   2   -0.10    0.30
   4  -4   2    0.40    0.20
  -5   4  -2    9.90    1.60
  -5   4  -2    9.30    1.50
   5  -4   2    7.20    1.00
   5  -4   2    7.60    1.70
  -6   4  -2    4.50    0.50
  -6   4  -2    5.20    5.20
   6  -4   2    4.80    0.50
   6  -4   2    4.60    1.60
  -7   4  -2   30.90    1.40
   7  -4   2   28.30    1.30
   7  -4   2   30.00    1.90
  -8   4  -2    0.90    1.30
   8  -4   2   -0.50    0.50
   8  -4   2    0.10    0.90
   9  -4   2   62.89    2.40
  10  -4   2    3.10    1.20
   9   3  -2    9.80    0.90
   9   3  -2    8.40    1.00
   9   3  -2   10.20    1.00
   9   3  -2    9.20    0.80
  -9  -3   2   10.10    1.10
   8   3  -2    8.40    0.80
   8   3  -2    7.60    0.80
   8   3  -2    8.70    1.10
   8   3  -2    9.00    0.70
  -8  -3   2    7.80    0.90
   7   3  -2   10.80    0.90
   7   3  -2   11.10    0.70
   7   3  -2   10.80    0.90
   7   3  -2   11.70    0.80
  -7  -3   2   12.70    1.10
   6   3  -2   18.20    1.00
   6   3  -2   18.40    0.90
   6   3  -2   19.20    0.80
  -6  -3   2   18.00    1.40
   5   3  -2   72.49    2.10
   5   3  -2   73.89    2.10
   5   3  -2   73.89    3.40
  -5  -3   2   70.59    2.30
   4   3  -2   51.19    1.50
   4   3  -2   52.49    1.90
   4   3  -2   47.90    1.50
   4   3  -2   48.80    1.40
  -4  -3   2   48.30    2.10
   3   3  -2 1021.10   23.30
   3   3  -2 1021.00   23.70
  -3  -3   2  988.90   23.40
  -2  -3   2 2620.14   61.89
  -2  -3   2 2657.13   61.39
  -2  -3   2 2630.84   61.39
  -2  -3   2 2643.04   61.99
  -1  -3   2 2494.05   56.09
  -1  -3   2 2471.05   56.79
  -1  -3   2 2420.96   56.59
  -1  -3   2 2420.86   57.49
   0   3  -2 1263.47   30.60
   0  -3   2 1355.06   30.40
   0  -3   2 1375.36   30.40
   0  -3   2 1342.67   30.40
   0  -3   2 1303.87   30.40
  -1   3  -2  364.66    8.50
  -1   3  -2  368.36    8.50
  -1   3  -2  371.76    8.60
  -1   3  -2  359.96    8.50
  -1   3  -2  381.46    9.00
   1  -3   2  386.46    8.50
   1  -3   2  368.46    8.60
   1  -3   2  356.46    8.60
  -2   3  -2    1.50    0.30
  -2   3  -2    2.00    0.30
  -2   3  -2    1.70    0.20
  -2   3  -2    1.30    0.20
  -2   3  -2    2.20    0.20
   2  -3   2    2.20    0.30
   2  -3   2    1.50    0.30
   2  -3   2    1.60    0.30
   2  -3   2    2.20    0.20
   2  -3   2    1.80    0.20
  -3   3  -2 1425.36   34.10
  -3   3  -2 1432.26   32.70
   3  -3   2 1423.86   32.50
   3  -3   2 1355.96   33.60
   3  -3   2 1459.05   32.60
   3  -3   2 1417.16   32.60
   3  -3   2 1428.16   34.30
   3  -3   2 1418.56   32.50
  -4   3  -2   39.80    1.20
  -4   3  -2   41.80    1.20
   4  -3   2   39.70    1.30
   4  -3   2   41.00    1.30
   4  -3   2   40.40    1.30
   4  -3   2   39.30    1.50
   4  -3   2   39.70    1.20
   4  -3   2   42.80    1.20
  -5   3  -2  163.58    5.30
  -5   3  -2  160.28    4.90
   5  -3   2  155.18    4.10
   5  -3   2  155.38    4.10
   5  -3   2  164.78    4.00
   5  -3   2  158.28    4.10
   5  -3   2  159.48    4.00
  -6   3  -2   19.10    1.10
   6  -3   2   18.50    1.70
   6  -3   2   17.60    1.50
   6  -3   2   17.20    0.90
   6  -3   2   19.40    2.50
   6  -3   2   18.60    0.90
  -7   3  -2  112.19    3.10
   7  -3   2  114.29    4.70
   7  -3   2  111.29    3.20
  -8   3  -2   89.49    4.50
   8  -3   2   87.69    3.90
   8  -3   2   92.19    4.40
  -9   3  -2    0.10    0.50
   9  -3   2    0.00    1.10
  10  -3   2    0.40    0.70
   9   2  -2   34.30    2.70
   9   2  -2   33.50    1.70
   9   2  -2   35.70    1.60
   9   2  -2   37.10    3.80
  -9  -2   2   35.40    1.90
   8   2  -2   30.40    1.40
   8   2  -2   33.10    1.50
   8   2  -2   32.70    2.60
   8   2  -2   33.20    1.50
  -8  -2   2   31.80    1.60
   7   2  -2    3.20    0.50
   7   2  -2    3.50    0.50
   7   2  -2    3.70    0.50
   7   2  -2    3.30    1.50
  -7  -2   2    4.10    0.90
   6   2  -2   25.30    1.00
   6   2  -2   24.50    1.00
   6   2  -2   24.80    1.10
   6   2  -2   26.30    1.90
  -6  -2   2   25.80    1.40
   5   2  -2   73.39    2.20
   5   2  -2   74.59    2.10
   5   2  -2   77.09    3.50
   5   2  -2   70.59    2.00
  -5  -2   2   77.39    2.30
   4   2  -2 1203.58   28.70
   4   2  -2 1206.68   27.80
   4   2  -2 1244.38   30.90
   4   2  -2 1206.78   27.80
  -4  -2   2 1203.58   28.00
   3   2  -2   72.29    2.60
   3   2  -2   72.49    1.70
   3   2  -2   72.59    1.90
   3   2  -2   71.49    1.80
  -3  -2   2   70.59    2.00
   2   2  -2  922.71   20.70
  -2  -2   2  890.11   21.20
  -2  -2   2  885.71   20.70
  -1  -2   2 2092.59   47.40
  -1  -2   2 2083.59   47.80
  -1  -2   2 2010.10   48.00
  -1  -2   2 2109.19   48.00
   0   2  -2 2934.41   67.59
   0   2  -2 2983.10   67.59
   0  -2   2 2942.21   68.19
   0  -2   2 3013.60   68.29
   0  -2   2 2934.91   68.29
  -1   2  -2   10.30    0.70
  -1   2  -2   10.20    0.40
  -1   2  -2   10.00    0.30
  -1   2  -2    9.60    0.40
  -1   2  -2   10.10    0.30
   1  -2   2   10.30    0.80
   1  -2   2    9.90    0.30
   1  -2   2   10.30    0.40
   1  -2   2   10.00    0.30
  -2   2  -2    0.10    0.30
  -2   2  -2    0.00    0.10
  -2   2  -2    0.10    0.10
  -2   2  -2    0.00    0.30
   2  -2   2    0.00    0.30
   2  -2   2    0.00    0.10
  -3   2  -2 1506.85   35.90
  -3   2  -2 1524.75   34.90
   3  -2   2 1555.74   34.70
   3  -2   2 1620.64   34.80
   3  -2   2 1504.25   35.60
   3  -2   2 1479.65   36.50
   3  -2   2 1446.96   36.00
   3  -2   2 1591.34   34.90
   3  -2   2 1450.55   36.00
  -4   2  -2 1674.63   38.40
  -4   2  -2 1689.23   37.90
   4  -2   2 1697.53   37.90
   4  -2   2 1652.43   37.90
   4  -2   2 1694.13   37.90
   4  -2   2 1549.64   39.20
   4  -2   2 1660.03   37.80
   4  -2   2 1591.74   39.90
  -5   2  -2  299.97    7.30
  -5   2  -2  313.47    8.10
  -5   2  -2  319.07    7.40
   5  -2   2  306.37    8.20
   5  -2   2  309.47    7.50
   5  -2   2  311.37    8.90
   5  -2   2  309.67    8.60
   5  -2   2  313.87    7.40
  -6   2  -2  156.18    5.60
  -6   2  -2  149.88    3.90
  -6   2  -2  157.18   10.00
   6  -2   2  155.58    4.00
   6  -2   2  149.49    6.00
   6  -2   2  158.18    4.40
   6  -2   2  155.68    4.50
   6  -2   2  150.68    4.00
  -7   2  -2   13.70    0.90
  -7   2  -2   14.00    0.80
   7  -2   2   13.70    0.90
   7  -2   2   12.40    1.10
   7  -2   2   15.10    1.10
   7  -2   2   14.50    0.90
   7  -2   2   13.90    1.00
  -8   2  -2   50.09    3.00
   8  -2   2   53.99    2.10
   8  -2   2   50.89    2.00
   8  -2   2   50.49    1.80
   8  -2   2   52.89    3.10
   8  -2   2   50.09    2.10
  -9   2  -2    5.50    0.60
   9  -2   2    5.50    0.80
  10  -2   2   -0.10    0.70
  10   1  -2   17.20    1.30
  10   1  -2   17.40    3.40
  10   1  -2   18.50    1.30
  10   1  -2   18.90    1.70
 -10  -1   2   18.50    1.60
   9   1  -2    7.30    0.90
   9   1  -2    5.80    0.70
   9   1  -2    5.00    1.10
   9   1  -2    4.90    0.70
  -9  -1   2    6.50    0.90
   8   1  -2   46.10    1.70
   8   1  -2   47.70    1.80
   8   1  -2   47.80    2.00
   8   1  -2   45.10    2.10
  -8  -1   2   46.60    2.00
   7   1  -2   11.00    0.80
   7   1  -2    8.70    1.10
   7   1  -2    9.80    0.90
   7   1  -2    9.50    0.90
  -7  -1   2   10.30    1.00
   6   1  -2   22.40    1.90
   6   1  -2   21.40    1.20
   6   1  -2   20.50    1.00
   6   1  -2   20.80    1.70
  -6  -1   2   20.10    1.10
   5   1  -2   87.59    2.10
   5   1  -2   86.29    2.30
   5   1  -2   86.19    2.80
   5   1  -2   86.49    2.20
   5   1  -2   85.59    2.30
   5   1  -2   84.49    2.50
   4   1  -2  140.39    3.20
   4   1  -2  131.19    3.90
   4   1  -2  130.89    4.30
   4   1  -2  129.99    3.30
   4   1  -2  124.49    3.20
   4   1  -2  130.29    3.20
  -4  -1   2  128.59    4.50
   3   1  -2  390.06    9.30
   3   1  -2  367.56    8.60
   3   1  -2  366.46    8.70
   3   1  -2  385.36    8.60
   3   1  -2  365.96    8.70
   3   1  -2  367.76    9.10
  -3  -1   2  363.16    8.80
   2   1  -2    2.30    0.40
   2   1  -2    1.50    0.20
   2   1  -2    2.00    0.20
   2   1  -2    2.00    0.20
   2   1  -2    2.20    0.30
  -2  -1   2    1.60    0.20
  -1  -1   2 2168.58   50.29
  -1  -1   2 2182.08   49.70
   0   1  -2 1294.87   29.10
   0   1  -2 1290.27   29.30
   0   1  -2 1233.68   29.20
   0  -1   2 1225.68   29.80
   0  -1   2 1286.57   29.40
   0  -1   2 1260.07   29.30
   0  -1   2 1326.77   29.40
  -1   1  -2 3952.40   87.69
  -1   1  -2 3903.71   86.99
  -1   1  -2 3684.03   87.09
  -1   1  -2 3597.24   87.59
   1  -1   2 3867.21   87.69
   1  -1   2 4057.39   87.49
   1  -1   2 3703.33   87.09
  -2   1  -2 3201.98   77.09
  -2   1  -2 3283.07   76.49
   2  -1   2 3555.84   76.59
   2  -1   2 3236.98   76.89
   2  -1   2 3203.68   77.39
   2  -1   2 3497.25   76.69
   2  -1   2 3317.77   77.39
   2  -1   2 3544.15   77.39
  -3   1  -2  111.79    3.30
   3  -1   2  111.49    2.70
   3  -1   2  109.39    3.70
   3  -1   2  115.49    3.60
   3  -1   2  109.69    2.70
   3  -1   2  109.39    2.70
  -4   1  -2 1742.43   50.19
  -4   1  -2 1771.22   41.80
  -4   1  -2 1787.42   40.30
   4  -1   2 1775.72   40.60
   4  -1   2 1760.52   40.40
   4  -1   2 1642.74   40.30
   4  -1   2 1763.12   41.30
   4  -1   2 1855.31   40.40
  -5   1  -2   61.79    2.70
  -5   1  -2   58.09    1.70
  -5   1  -2   62.39    3.00
   5  -1   2   60.09    1.60
   5  -1   2   60.49    1.80
   5  -1   2   60.49    1.80
   5  -1   2   61.09    2.20
   5  -1   2   61.19    3.00
  -6   1  -2   57.19    1.80
  -6   1  -2   58.49    2.50
   6  -1   2   59.99    1.80
   6  -1   2   57.39    1.70
   6  -1   2   59.79    1.90
   6  -1   2   60.19    1.90
   6  -1   2   58.69    2.00
  -7   1  -2   56.59    4.20
  -7   1  -2   55.49    1.90
   7  -1   2   54.89    3.30
   7  -1   2   56.39    1.90
   7  -1   2   56.49    3.30
   7  -1   2   59.99    2.90
   7  -1   2   55.99    1.80
  -8   1  -2  300.07    7.50
  -8   1  -2  300.17    7.10
   8  -1   2  301.67    9.90
   8  -1   2  281.97    7.40
   8  -1   2  304.97    7.60
   8  -1   2  304.67    7.50
   8  -1   2  301.87    9.20
  -9   1  -2   60.79    3.20
   9  -1   2   61.99    2.40
   9  -1   2   63.69    2.30
   9  -1   2   60.99    4.70
   9  -1   2   58.49    2.10
  10  -1   2   17.20    2.90
  10   0  -2    2.90    0.70
  10   0  -2    3.40    1.00
  10   0  -2    3.30    2.10
  10   0  -2    2.90    0.70
 -10   0   2    3.50    0.80
   9   0  -2   21.60    3.00
   9   0  -2   19.60    1.30
   9   0  -2   20.70    1.20
   9   0  -2   21.00    1.40
  -9   0   2   22.60    1.50
   8   0  -2   74.29    2.40
   8   0  -2   72.69    2.30
   8   0  -2   70.59    2.30
   8   0  -2   73.39    2.40
  -8   0   2   70.99    2.90
   7   0  -2   54.29    1.90
   7   0  -2   50.49    1.80
   7   0  -2   54.99    1.90
   7   0  -2   51.89    2.50
  -7   0   2   51.09    1.90
   6   0  -2   71.79    2.00
   6   0  -2   70.19    2.10
   6   0  -2   71.09    3.80
   6   0  -2   73.49    2.20
  -6   0   2   71.39    2.20
  -6   0   2   71.29    1.80
  -6   0   2   70.49    2.30
   5   0  -2  568.54   13.70
   5   0  -2  591.24   13.40
   5   0  -2  571.44   13.70
   5   0  -2  587.74   13.60
   5   0  -2  606.04   13.60
  -5   0   2  569.44   13.80
  -5   0   2  567.24   13.40
  -5   0   2  599.94   13.70
   4   0  -2   35.20    1.10
   4   0  -2   35.30    1.10
   4   0  -2   36.30    1.20
   4   0  -2   34.90    1.40
   4   0  -2   35.60    1.20
   4   0  -2   38.10    2.20
  -4   0   2   36.60    1.60
  -4   0   2   36.20    1.40
  -4   0   2   34.00    1.20
  -4   0   2   36.90    1.10
   3   0  -2  275.77    6.30
   3   0  -2  266.37    6.30
   3   0  -2  258.17    6.30
   3   0  -2  264.67    6.20
   3   0  -2  269.37    6.20
   3   0  -2  263.97    6.20
  -3   0   2  267.47    6.10
  -3   0   2  259.47    6.40
  -3   0   2  260.37    6.20
  -3   0   2  277.97    6.20
   2   0  -2 1758.62   41.90
   2   0  -2 1821.62   41.40
   2   0  -2 1784.42   41.70
   2   0  -2 1710.23   41.70
   2   0  -2 1768.02   41.30
   2   0  -2 1826.42   40.60
   2   0  -2 1770.22   40.70
  -2   0   2 1813.92   40.60
  -2   0   2 1779.82   40.70
  -2   0   2 1765.62   41.00
  -2   0   2 1780.52   41.10
   1   0  -2  889.71   21.00
   1   0  -2  914.01   21.50
   1   0  -2  864.81   20.60
   1   0  -2  933.01   20.60
   1   0  -2  904.51   21.40
   1   0  -2  889.21   20.60
  -1   0   2  884.81   20.90
  -1   0   2  873.51   20.70
  -1   0   2  928.41   21.00
  -1   0   2  965.50   21.90
   0   0  -2  421.66    9.80
   0   0  -2  416.46   10.10
   0   0  -2  444.96   10.30
   0   0  -2  416.06   10.20
   0   0   2  400.06   10.00
   0   0   2  401.16    9.80
   0   0   2  443.46    9.80
  -1   0  -2  111.49    2.70
  -1   0  -2  122.79    2.80
  -1   0  -2  113.89    2.70
  -1   0  -2  118.59    2.70
   1   0   2  116.99    2.90
   1   0   2  119.69    2.70
   1   0   2  120.49    2.80
   1   0   2  117.99    2.80
   1   0   2  111.09    2.70
   1   0   2  116.29    3.20
  -2   0  -2 3155.18   76.49
  -2   0  -2 3400.76   75.89
   2   0   2 3611.34   76.59
   2   0   2 3085.39   76.49
   2   0   2 3599.44   76.79
   2   0   2 3148.68   76.59
   2   0   2 3317.37   84.09
  -3   0  -2 2116.69   48.10
  -3   0  -2 2073.89   48.90
   3   0   2 2104.59   49.00
   3   0   2 2039.00   49.10
   3   0   2 2284.97   48.10
   3   0   2 2096.69   49.50
   3   0   2 2011.70   48.10
  -4   0  -2  345.37    7.80
  -4   0  -2  340.27   15.70
  -4   0  -2  329.77    7.90
   4   0   2  320.97    7.90
   4   0   2  338.17    7.90
   4   0   2  329.87    9.00
  -5   0  -2  821.12   19.00
  -5   0  -2  799.52   19.20
  -5   0  -2  856.11   18.90
   5   0   2  815.32   19.30
   5   0   2  800.02   19.00
   5   0   2  817.12   19.00
   5   0   2  820.72   19.00
  -6   0  -2  163.68    4.00
  -6   0  -2  162.98    4.30
   6   0   2  165.48    4.20
   6   0   2  164.48    4.70
   6   0   2  169.28    4.20
   6   0   2  163.18    5.10
  -7   0  -2    8.70    0.80
  -7   0  -2    8.00    1.20
   7   0   2    7.50    1.20
   7   0   2    8.50    0.80
   7   0   2    8.50    0.80
   7   0   2    7.50    0.60
   7   0   2    8.10    0.60
  -8   0  -2   70.89    2.30
  -8   0  -2   70.09    5.00
   8   0   2   72.49    3.20
   8   0   2   69.09    2.60
   8   0   2   69.69    2.30
   8   0   2   66.99    2.00
   8   0   2   69.39    2.60
  -9   0  -2   27.40    1.70
   9   0   2   28.70    1.30
   9   0   2   28.50    2.60
   9   0   2   26.20    1.50
   9   0   2   29.10    1.50
 -10   0  -2    6.80    1.10
  10   0   2    6.00    1.90
  10   0   2    4.70    1.40
  10   0   2    7.40    0.90
  10   0   2    5.50    0.80
  10  -1  -2    0.50    0.70
  10  -1  -2   -0.30    1.20
  10  -1  -2    0.30    0.50
  10  -1  -2    0.00    0.80
 -10   1   2   -0.20    0.70
   9  -1  -2   34.30    1.60
   9  -1  -2   38.00    3.80
   9  -1  -2   33.20    1.50
   9  -1  -2   35.40    1.60
  -9   1   2   33.60    1.70
  -9   1   2   36.60    1.80
   8  -1  -2    3.90    1.60
   8  -1  -2    3.80    0.70
   8  -1  -2    3.70    0.60
   8  -1  -2    4.10    1.60
  -8   1   2    3.40    0.70
  -8   1   2    3.20    0.50
   7  -1  -2    1.40    0.70
   7  -1  -2    1.50    0.50
   7  -1  -2    1.10    0.50
   7  -1  -2    1.30    0.50
  -7   1   2    1.50    0.80
  -7   1   2    1.60    0.70
   6  -1  -2    1.00    0.40
   6  -1  -2    0.30    0.30
   6  -1  -2    0.00    0.30
   6  -1  -2   -0.50    0.30
  -6   1   2    0.20    0.60
  -6   1   2    0.70    0.80
   5  -1  -2    4.30    0.50
   5  -1  -2    4.30    0.40
   5  -1  -2    5.70    0.70
   5  -1  -2    5.00    0.50
   5  -1  -2    5.70    0.50
  -5   1   2    5.30    0.50
  -5   1   2    5.50    2.60
   4  -1  -2   91.69    2.60
   4  -1  -2   90.89    3.00
   4  -1  -2   94.19    2.30
   4  -1  -2   95.59    2.40
   4  -1  -2   93.29    2.50
  -4   1   2   94.99    4.20
  -4   1   2   94.09    3.10
  -4   1   2  100.19    3.40
   3  -1  -2 2212.78   52.59
   3  -1  -2 2145.29   52.19
   3  -1  -2 2263.17   53.29
   3  -1  -2 2302.47   51.49
   3  -1  -2 2262.87   52.79
   3  -1  -2 2222.98   51.39
  -3   1   2 2231.88   51.89
  -3   1   2 2250.87   52.59
  -3   1   2 2292.97   52.49
  -3   1   2 2289.47   51.39
   2  -1  -2    7.60    1.00
   2  -1  -2    7.50    0.70
   2  -1  -2    8.80    0.30
   2  -1  -2    8.40    1.20
   2  -1  -2    8.30    0.40
   2  -1  -2    8.20    0.30
   2  -1  -2    7.40    0.40
  -2   1   2    8.10    0.70
  -2   1   2    8.30    0.40
  -2   1   2    8.20    0.40
  -2   1   2    8.30    0.90
   1  -1  -2 1274.47   30.00
   1  -1  -2 1295.97   30.10
   1  -1  -2 1295.47   30.60
   1  -1  -2 1267.67   30.50
   1  -1  -2 1305.87   30.20
   1  -1  -2 1284.97   29.30
   1  -1  -2 1243.48   30.20
  -1   1   2 1260.87   29.90
  -1   1   2 1304.67   29.40
  -1   1   2 1293.87   29.40
  -1   1   2 1319.57   29.40
   0  -1  -2 3540.55   79.59
   0  -1  -2 3306.57   79.89
   0  -1  -2 3464.25   80.39
   0  -1  -2 3533.95   79.69
   0   1   2 3677.73   79.89
   0   1   2 3377.06   79.79
   0   1   2 3671.53   79.79
   0   1   2 3038.50   79.69
   0   1   2 3531.35   80.09
   0   1   2 3673.23   79.89
  -1  -1  -2  206.78    5.50
  -1  -1  -2  200.48    4.80
  -1  -1  -2  225.28    4.80
   1   1   2  203.18    4.80
   1   1   2  204.48    4.90
   1   1   2  204.98    5.70
   1   1   2  205.38    4.80
  -2  -1  -2  572.94   13.00
   2   1   2  566.24   13.50
   2   1   2  572.94   13.10
   2   1   2  617.84   13.00
   2   1   2  561.34   13.10
   2   1   2  567.14   13.00
   2   1   2  547.45   13.40
   2   1   2  528.55   13.10
  -3  -1  -2 1104.29   26.70
   3   1   2 1151.38   26.10
   3   1   2 1165.58   27.30
   3   1   2 1135.29   26.20
   3   1   2 1157.88   26.10
   3   1   2 1129.39   26.20
  -4  -1  -2    1.60    0.20
  -4  -1  -2    0.40    0.30
   4   1   2    2.30    0.40
   4   1   2    1.60    0.60
   4   1   2    0.60    0.20
   4   1   2    1.50    0.30
   4   1   2    1.90    0.30
  -5  -1  -2  474.65   10.60
  -5  -1  -2  461.75   11.10
  -5  -1  -2  451.95   10.50
  -5  -1  -2  450.75   10.70
   5   1   2  453.65   10.60
   5   1   2  443.16   10.70
   5   1   2  433.56   10.70
   5   1   2  454.65   11.10
  -6  -1  -2  127.99    3.50
  -6  -1  -2  127.69    3.40
   6   1   2  128.39    3.50
   6   1   2  124.39    3.40
   6   1   2  125.89    5.00
   6   1   2  132.39    4.70
  -7  -1  -2    0.10    0.40
  -7  -1  -2    0.30    0.40
   7   1   2   -0.40    0.30
   7   1   2   -0.20    0.80
   7   1   2   -0.10    0.60
   7   1   2    0.40    0.30
  -8  -1  -2  222.08    5.90
  -8  -1  -2  221.08    5.30
   8   1   2  222.68    6.00
   8   1   2  227.88    5.80
   8   1   2  226.68    6.40
   8   1   2  224.28    7.40
   8   1   2  224.68    5.80
   9   1   2   84.79    2.60
   9   1   2   72.69    3.00
   9   1   2   85.59    2.70
   9   1   2   82.99    3.90
  10   1   2  104.09    3.30
  10   1   2  105.69    3.30
  10   1   2  101.19    3.10
  10   1   2  100.29    3.20
  10  -2  -2    1.60    0.70
 -10   2   2    0.90    0.70
   9  -2  -2    4.40    0.80
   9  -2  -2    4.40    0.70
   9  -2  -2    3.00    0.60
   9  -2  -2    4.60    0.80
  -9   2   2    4.90    0.80
   8  -2  -2   78.69    2.60
   8  -2  -2   82.69    3.10
   8  -2  -2   78.79    2.60
   8  -2  -2   80.89    4.10
  -8   2   2   83.79    3.20
  -8   2   2   79.39    3.60
   7  -2  -2   94.39    2.70
   7  -2  -2   86.79    2.70
   7  -2  -2   87.29    2.70
   7  -2  -2   86.59    2.70
  -7   2   2   87.29    3.90
  -7   2   2   88.69    2.80
   6  -2  -2  110.29    3.00
   6  -2  -2  106.49    3.10
   6  -2  -2  107.19    3.00
   6  -2  -2  110.09    2.90
   6  -2  -2  107.39    2.80
  -6   2   2  106.69    3.10
  -6   2   2  107.59    4.30
   5  -2  -2    6.10    0.50
   5  -2  -2    7.50    0.60
   5  -2  -2    6.80    0.70
   5  -2  -2    5.00    0.50
   5  -2  -2    6.00    0.80
  -5   2   2    5.90    0.60
  -5   2   2    6.90    1.30
  -5   2   2    5.40    0.40
   4  -2  -2  540.25   12.90
   4  -2  -2  551.34   13.00
   4  -2  -2  547.65   13.00
   4  -2  -2  552.24   13.50
   4  -2  -2  569.64   12.80
  -4   2   2  564.54   14.60
  -4   2   2  550.84   13.00
  -4   2   2  558.34   12.90
  -4   2   2  560.54   12.90
   3  -2  -2  616.54   13.80
   3  -2  -2  601.54   15.30
   3  -2  -2  591.24   14.00
   3  -2  -2  590.44   13.90
   3  -2  -2  583.94   13.90
  -3   2   2  593.84   13.90
  -3   2   2  600.14   15.50
  -3   2   2  616.94   13.90
  -3   2   2  593.84   14.00
   2  -2  -2    4.00    0.30
   2  -2  -2    4.20    0.30
   2  -2  -2    5.30    0.40
   2  -2  -2    5.20    0.30
   2  -2  -2    5.40    0.30
   2  -2  -2    4.40    0.30
   2  -2  -2    4.50    0.40
  -2   2   2    5.20    0.30
  -2   2   2    4.00    0.30
  -2   2   2    5.00    0.40
  -2   2   2    4.90    0.30
   1  -2  -2 4388.76   99.09
   1  -2  -2 4295.17  100.09
   1  -2  -2 4423.76  100.09
   1  -2  -2 4552.24   99.09
   1  -2  -2 3999.90   99.99
   1  -2  -2 4426.96   99.09
  -1   2   2 4597.04  100.19
  -1   2   2 4137.59   99.89
  -1   2   2 4210.48   99.99
  -1   2   2 4455.45  100.19
   0  -2  -2 1366.86   31.70
   0  -2  -2 1430.86   32.40
   0  -2  -2 1352.86   32.60
   0  -2  -2 1353.76   32.50
   0  -2  -2 1327.57   32.00
   0   2   2 1442.46   32.60
   0   2   2 1373.96   32.20
   0   2   2 1437.76   32.70
   0   2   2 1428.66   32.60
   0   2   2 1383.06   32.00
   0   2   2 1388.76   32.30
  -1  -2  -2   57.99    1.50
  -1  -2  -2   57.29    1.50
  -1  -2  -2   59.59    2.10
  -1  -2  -2   56.59    1.40
   1   2   2   57.69    1.50
   1   2   2   57.59    1.50
   1   2   2   58.19    1.50
   1   2   2   58.09    1.50
   1   2   2   58.29    1.70
   1   2   2   57.29    1.40
  -2  -2  -2 3159.08   77.09
  -2  -2  -2 3480.85   76.19
  -2  -2  -2 3316.77   76.69
   2   2   2 3451.45   76.89
   2   2   2 3306.57   76.09
   2   2   2 3171.98   76.89
   2   2   2 3393.26   76.59
   2   2   2 3389.46   76.69
  -3  -2  -2 1316.47   30.70
   3   2   2 1344.97   31.40
   3   2   2 1354.16   31.40
   3   2   2 1341.37   30.70
   3   2   2 1341.37   30.80
   3   2   2 1350.56   31.50
   4   2   2   40.40    1.50
   4   2   2   38.90    1.30
   4   2   2   40.70    1.20
   4   2   2   40.80    1.20
  -5  -2  -2  301.97    7.70
   5   2   2  334.17    8.20
   5   2   2  306.47    7.60
   5   2   2  322.17    8.60
   5   2   2  308.37    7.60
   5   2   2  329.07    7.50
  -6  -2  -2   77.49    2.40
   6   2   2   81.09    2.20
   6   2   2   80.19    3.20
   6   2   2   79.99    2.30
   6   2   2   79.29    2.20
  -7  -2  -2    2.00    0.50
   7   2   2    3.10    0.50
   7   2   2    3.20    0.40
   7   2   2    2.80    0.50
   7   2   2    2.80    0.40
   8   2   2   20.30    1.60
   8   2   2   22.10    2.90
   8   2   2   19.60    1.40
   8   2   2   18.70    1.20
   9   2   2   11.40    2.30
   9   2   2   10.10    1.00
   9   2   2   11.60    2.50
   9   2   2   10.00    1.50
  10   2   2   32.10    1.60
  10   2   2   31.30    2.60
  10   2   2   28.00    1.80
  10   2   2   28.60    1.50
  10  -3  -2    3.40    1.40
   9  -3  -2    2.80    0.70
   8  -3  -2   89.39    2.80
   8  -3  -2   92.29    2.80
  -8   3   2   88.59    4.60
  -8   3   2   85.39    4.20
   7  -3  -2   15.80    1.00
   7  -3  -2   17.60    1.00
   7  -3  -2   16.00    1.50
   7  -3  -2   18.10    1.20
  -7   3   2   17.10    2.00
  -7   3   2   19.20    1.10
   6  -3  -2  421.86   10.00
   6  -3  -2  426.76   10.10
   6  -3  -2  414.36   10.10
   6  -3  -2  420.46   10.10
   6  -3  -2  412.96   10.10
  -6   3   2  411.16   10.10
  -6   3   2  422.26    9.90
   5  -3  -2  126.39    3.40
   5  -3  -2  130.09    3.60
   5  -3  -2  130.09    3.50
   5  -3  -2  132.39    3.20
   5  -3  -2  126.89    3.50
  -5   3   2  132.69    3.30
  -5   3   2  133.89    3.40
  -5   3   2  129.69    4.90
   4  -3  -2    7.50    0.70
   4  -3  -2    7.60    0.50
   4  -3  -2    7.90    0.60
   4  -3  -2    7.40    0.50
   4  -3  -2    7.00    0.70
  -4   3   2    7.20    0.70
  -4   3   2    8.00    1.20
  -4   3   2    7.50    0.70
   3  -3  -2  745.23   16.80
   3  -3  -2  723.13   16.90
   3  -3  -2  699.43   16.90
   3  -3  -2  737.13   16.90
   3  -3  -2  734.83   17.00
   3  -3  -2  725.73   18.50
  -3   3   2  742.73   16.90
  -3   3   2  741.33   16.90
  -3   3   2  730.23   16.90
   2  -3  -2   75.19    2.30
   2  -3  -2   70.19    1.90
   2  -3  -2   72.09    1.90
   2  -3  -2   70.39    2.60
   2  -3  -2   71.39    1.90
  -2   3   2   71.39    1.90
  -2   3   2   73.39    1.90
  -2   3   2   73.19    1.80
   1  -3  -2  971.80   22.50
   1  -3  -2  968.90   22.90
   1  -3  -2  994.60   22.50
   1  -3  -2  954.00   22.50
   1  -3  -2  991.70   22.50
  -1   3   2  983.70   23.80
  -1   3   2 1002.10   23.60
  -1   3   2  980.60   22.50
  -1   3   2  985.90   23.60
   0  -3  -2  100.79    2.60
   0  -3  -2  105.49    2.60
   0  -3  -2  102.99    2.50
   0  -3  -2  103.39    3.40
   0  -3  -2  102.29    2.90
   0   3   2  102.19    2.50
   0   3   2  104.09    2.60
   0   3   2  104.89    3.10
   0   3   2  106.49    2.60
   0   3   2  102.99    2.50
   0   3   2  105.89    2.60
   0   3   2  103.29    2.50
  -1  -3  -2 1164.88   26.50
  -1  -3  -2 1148.89   26.50
  -1  -3  -2 1149.08   27.40
   1   3   2 1182.18   26.50
   1   3   2 1161.48   26.40
   1   3   2 1161.68   27.60
   1   3   2 1126.89   26.80
  -2  -3  -2   74.09    1.90
   2   3   2   72.89    1.80
   2   3   2   71.99    2.20
   2   3   2   72.09    3.20
   2   3   2   77.59    2.70
   2   3   2   73.39    1.90
  -3  -3  -2  499.85   11.60
   3   3   2  486.45   11.90
   3   3   2  500.15   11.40
   3   3   2  476.15   13.60
   3   3   2  508.95   12.70
   4   3   2    9.80    1.50
   4   3   2    8.10    0.60
   4   3   2    9.90    0.90
   4   3   2   10.30    0.90
   4   3   2    9.90    0.40
   5   3   2  229.28    5.70
   5   3   2  225.48    5.50
   5   3   2  231.38    6.00
   5   3   2  225.08    5.60
  -6  -3  -2   -0.60    0.30
   6   3   2   -0.40    0.30
   6   3   2   -0.10    0.50
   6   3   2   -0.40    0.70
   6   3   2    0.00    0.50
   7   3   2    5.70    0.70
   7   3   2    6.10    1.50
   7   3   2    4.40    0.50
   8   3   2    7.20    1.30
   8   3   2    7.50    0.80
   8   3   2    7.80    0.70
   8   3   2    8.10    1.30
   9   3   2   20.90    1.70
   9   3   2   24.60    1.40
   9   3   2   21.40    1.40
  10   3   2    0.80    0.90
  10   3   2    1.00    0.50
  10   3   2    0.70    0.70
  10   3   2    1.90    0.60
   9  -4  -2   43.60    5.20
   8  -4  -2    7.00    2.30
  -8   4   2    7.60    1.70
   7  -4  -2    9.30    2.10
  -7   4   2    8.60    0.80
  -7   4   2    9.70    0.90
   6  -4  -2   23.80    1.40
   6  -4  -2   21.70    1.10
   6  -4  -2   23.70    1.20
  -6   4   2   23.50    1.10
  -6   4   2   23.90    1.70
   5  -4  -2   28.50    1.50
   5  -4  -2   28.80    1.20
   5  -4  -2   28.60    1.10
   5  -4  -2   26.30    1.20
   5  -4  -2   28.80    1.00
  -5   4   2   29.70    1.30
  -5   4   2   28.00    2.00
  -5   4   2   30.80    1.20
   4  -4  -2  214.98    5.40
   4  -4  -2  216.48    6.80
   4  -4  -2  217.38    5.40
   4  -4  -2  215.98    6.40
   4  -4  -2  217.38    5.50
  -4   4   2  223.98    5.40
  -4   4   2  220.88    5.30
  -4   4   2  224.68    7.30
   3  -4  -2   82.99    2.20
   3  -4  -2   79.89    2.20
   3  -4  -2   80.99    2.10
   3  -4  -2   84.09    2.20
   3  -4  -2   82.39    2.30
  -3   4   2   85.19    2.20
  -3   4   2   84.29    3.40
  -3   4   2   81.19    2.40
   2  -4  -2 1460.15   32.80
   2  -4  -2 1436.06   32.80
   2  -4  -2 1411.16   32.80
   2  -4  -2 1428.86   32.90
   2  -4  -2 1397.26   32.80
  -2   4   2 1426.86   32.80
  -2   4   2 1459.55   32.70
  -2   4   2 1425.56   32.80
   1  -4  -2  553.04   14.60
   1  -4  -2  573.34   13.10
   1  -4  -2  565.34   13.20
  -1   4   2  571.84   13.10
  -1   4   2  578.64   14.40
  -1   4   2  576.14   13.20
  -1   4   2  566.94   13.20
  -1   4   2  556.64   14.60
  -1   4   2  571.04   13.30
   0  -4  -2  715.93   17.00
   0  -4  -2  725.03   17.30
   0   4   2  748.63   17.60
   0   4   2  744.43   17.00
   0   4   2  759.02   16.90
   0   4   2  715.03   16.90
   0   4   2  755.32   17.70
   0   4   2  729.03   17.30
  -1  -4  -2  124.49    3.10
  -1  -4  -2  127.49    3.20
  -1  -4  -2  124.29    3.10
   1   4   2  123.19    3.60
   1   4   2  129.29    3.20
   1   4   2  124.69    3.50
   1   4   2  124.29    3.00
   1   4   2  130.09    3.90
   1   4   2  126.09    3.00
   1   4   2  125.49    3.10
  -2  -4  -2  435.46   10.90
  -2  -4  -2  436.66   11.40
   2   4   2  450.85   10.50
   2   4   2  456.95   10.30
   2   4   2  438.16   10.50
   2   4   2  451.95   10.50
   2   4   2  447.46   10.30
  -3  -4  -2  379.86    9.10
  -3  -4  -2  369.66    9.00
   3   4   2  386.36    8.90
   3   4   2  387.06    9.10
   3   4   2  379.36    9.00
   3   4   2  379.56    9.00
   4   4   2    5.30    1.80
   4   4   2    4.40    1.00
   4   4   2    4.70    1.10
   4   4   2    6.60    0.40
   4   4   2    5.20    0.70
   5   4   2   94.49    3.20
   5   4   2   97.89    3.30
   5   4   2   95.19    2.50
   5   4   2   99.79    4.70
   6   4   2   22.10    1.90
   6   4   2   21.50    1.60
   6   4   2   20.60    1.20
   6   4   2   22.40    1.10
   7   4   2   -0.10    0.80
   7   4   2    0.50    0.40
   7   4   2    0.20    0.50
   7   4   2    0.20    0.40
   8   4   2   14.50    1.00
   8   4   2   12.80    1.10
   8   4   2   14.20    1.10
   8   4   2   14.60    1.20
   9   4   2    1.10    0.40
   9   4   2   -0.10    0.40
   9   4   2   -0.70    0.60
  10   4   2   -0.10    0.50
  10   4   2   -0.10    0.70
  10   4   2   -0.10    0.50
   9  -5  -2   35.10    1.80
   8  -5  -2   16.90    1.30
  -8   5   2   17.90    2.60
   7  -5  -2  106.99    3.20
  -7   5   2  107.49    5.10
   6  -5  -2   -0.20    1.00
   6  -5  -2   -0.20    0.30
  -6   5   2   -0.40    0.80
   5  -5  -2  151.08    5.10
   5  -5  -2  149.29    4.00
  -5   5   2  157.58    4.20
  -5   5   2  151.78    4.00
  -5   5   2  157.48    4.10
   4  -5  -2   93.79    2.60
   4  -5  -2   95.29    2.50
  -4   5   2   93.09    2.50
  -4   5   2   96.09    2.40
  -4   5   2   90.69    3.90
   3  -5  -2   13.10    0.60
   3  -5  -2   11.80    1.60
   3  -5  -2   13.00    0.70
  -3   5   2   12.10    0.70
  -3   5   2   12.40    0.60
  -3   5   2   11.90    0.60
   2  -5  -2   98.99    2.60
   2  -5  -2   97.69    2.60
  -2   5   2  100.89    2.60
  -2   5   2  100.69    2.60
  -2   5   2  101.09    2.60
   1  -5  -2  346.57    8.20
   1  -5  -2  343.37    8.20
   1  -5  -2  348.47    9.30
  -1   5   2  341.77    9.80
  -1   5   2  351.86    8.10
  -1   5   2  341.07    8.40
  -1   5   2  344.47    8.10
  -1   5   2  352.76    8.20
  -1   5   2  344.97    8.10
   0  -5  -2  663.23   15.50
   0  -5  -2  658.53   15.50
   0   5   2  668.63   15.30
   0   5   2  684.53   15.60
   0   5   2  678.83   15.40
   0   5   2  664.83   15.40
   0   5   2  656.03   15.40
   0   5   2  654.23   15.70
  -1  -5  -2    0.00    0.50
  -1  -5  -2    0.00    0.20
  -1  -5  -2    0.30    0.30
   1   5   2    0.90    0.20
   1   5   2    0.60    0.20
   1   5   2    0.60    0.20
   1   5   2    0.40    0.10
   1   5   2    0.70    0.20
  -2  -5  -2 1025.10   25.90
  -2  -5  -2 1041.50   26.60
  -2  -5  -2 1023.50   24.20
   2   5   2 1054.19   24.10
   2   5   2 1096.69   25.70
   2   5   2 1077.99   24.30
   2   5   2 1074.89   24.40
   2   5   2 1015.50   24.30
  -3  -5  -2    3.80    0.50
  -3  -5  -2    2.60    0.40
   3   5   2    3.60    0.50
   3   5   2    9.80    1.80
   3   5   2    4.50    0.40
   3   5   2    4.10    0.50
   3   5   2    4.40    0.40
  -4  -5  -2  139.19    5.70
   4   5   2  134.39    3.70
   4   5   2  141.19    3.80
   4   5   2  144.39    3.60
   4   5   2  142.99    3.80
   4   5   2  138.89    3.80
   5   5   2   40.40    1.30
   5   5   2   44.60    1.80
   5   5   2   39.80    1.60
   6   5   2  111.09    2.90
   6   5   2  109.39    3.50
   6   5   2  112.79    3.30
   6   5   2  105.99    3.40
   7   5   2    6.50    0.50
   7   5   2    5.60    0.50
   7   5   2    6.20    0.80
   7   5   2    6.20    0.80
   8   5   2    4.30    0.60
   8   5   2    4.50    0.80
   8   5   2    3.40    0.70
   9   5   2   48.30    2.10
   9   5   2   46.90    1.80
   9   5   2   44.20    1.70
   8  -6  -2   43.90    2.00
   7  -6  -2    0.50    0.60
  -7   6   2    0.30    0.90
   6  -6  -2  199.18    5.20
   6  -6  -2  189.98    5.00
  -6   6   2  195.18    4.90
   5  -6  -2   91.39    2.90
   5  -6  -2   91.79    5.20
  -5   6   2   92.69    5.40
  -5   6   2   91.29    4.30
   4  -6  -2   14.10    0.80
   4  -6  -2   11.70    0.90
  -4   6   2   13.30    1.70
  -4   6   2   11.50    0.80
   3  -6  -2   38.00    2.40
  -3   6   2   36.50    1.30
  -3   6   2   37.70    1.50
   2  -6  -2   90.29    2.60
   2  -6  -2   89.09    2.50
  -2   6   2   95.29    2.40
  -2   6   2   91.39    2.40
   1  -6  -2    5.60    0.50
   1  -6  -2    4.40    0.40
  -1   6   2    4.70    0.80
  -1   6   2    4.70    0.40
  -1   6   2    5.90    0.40
   0  -6  -2   31.80    1.10
   0  -6  -2   34.80    2.60
   0  -6  -2   33.40    1.20
   0   6   2   34.20    1.00
   0   6   2   33.50    1.30
   0   6   2   35.50    1.10
   0   6   2   33.50    1.10
  -1  -6  -2  357.36    8.70
  -1  -6  -2  361.86   10.30
  -1  -6  -2  363.06    8.70
   1   6   2  357.26    8.50
   1   6   2  366.86    8.50
   1   6   2  375.26    8.50
   1   6   2  362.36    8.50
   1   6   2  364.36    8.70
   1   6   2  371.06    8.60
  -2  -6  -2   77.09    2.20
  -2  -6  -2   78.19    4.20
  -2  -6  -2   79.59    2.20
   2   6   2   78.09    1.90
   2   6   2   78.49    2.60
   2   6   2   78.49    2.00
   2   6   2   75.59    2.50
   2   6   2   80.89    2.10
  -3  -6  -2  746.63   17.60
  -3  -6  -2  732.53   17.60
   3   6   2  772.92   17.20
   3   6   2  765.12   17.90
   3   6   2  734.03   20.70
   3   6   2  748.63   17.60
   3   6   2  754.82   17.30
  -4  -6  -2  411.86   10.40
   4   6   2  395.06   10.00
   4   6   2  421.56   10.00
   4   6   2  406.26   10.10
   4   6   2  419.36    9.60
  -5  -6  -2    2.80    1.20
   5   6   2    2.20    1.00
   5   6   2    2.40    0.60
   5   6   2    2.60    0.40
   5   6   2    2.70    0.30
   5   6   2    2.80    1.30
   6   6   2    5.20    0.60
   6   6   2    3.70    0.70
   6   6   2    4.30    0.70
   6   6   2    4.30    0.40
   6   6   2    4.00    0.60
   7   6   2   12.00    0.90
   7   6   2   12.00    0.80
   7   6   2   13.50    1.30
   7   6   2   13.60    1.10
   7   6   2   13.10    1.30
   8   6   2    0.10    0.40
   8   6   2    1.30    0.70
   8   6   2    1.20    0.90
   8   6   2   -0.30    0.70
   8   6   2    0.20    0.60
   9   6   2    7.20    1.60
   9   6   2    7.20    0.70
   9   6   2    7.60    1.10
   9   6   2    5.60    0.90
   8  -7  -2    8.60    2.50
   7  -7  -2   23.60    2.00
  -7   7   2   25.00    1.60
   6  -7  -2    4.50    0.70
   6  -7  -2    5.10    0.60
  -6   7   2    5.30    0.60
   5  -7  -2   27.10    1.60
   5  -7  -2   26.20    1.30
  -5   7   2   24.80    1.20
   4  -7  -2  361.06    8.90
   4  -7  -2  358.66    9.00
  -4   7   2  368.86    8.80
   3  -7  -2  290.87    7.20
   3  -7  -2  293.77    7.10
  -3   7   2  295.97    7.10
   2  -7  -2   22.60    1.00
   2  -7  -2   26.00    1.10
  -2   7   2   22.90    1.00
   1  -7  -2  257.87    6.40
   1  -7  -2  256.77    6.90
  -1   7   2  267.77    6.30
  -1   7   2  259.87    7.70
   0  -7  -2  106.59    3.10
   0  -7  -2  107.29    5.00
   0  -7  -2  104.19    2.90
   0   7   2  108.89    2.90
   0   7   2  107.29    2.80
  -1  -7  -2    3.30    1.10
  -1  -7  -2    3.80    0.50
  -1  -7  -2    4.50    0.60
   1   7   2    4.90    0.70
   1   7   2    6.00    0.90
   1   7   2    5.30    5.00
  -2  -7  -2  112.69    5.20
  -2  -7  -2  115.09    3.10
  -2  -7  -2  114.59    3.10
   2   7   2  118.39    3.20
   2   7   2  113.99    2.80
   2   7   2  116.99    2.80
  -3  -7  -2  139.19    3.70
  -3  -7  -2  142.19    5.20
   3   7   2  139.39    4.20
   3   7   2  142.89    3.80
   3   7   2  142.59    3.40
   3   7   2  137.79    3.80
  -4  -7  -2    0.70    0.70
   4   7   2   -0.10    0.50
   4   7   2    0.30    0.50
   4   7   2    1.10    0.30
   4   7   2    0.30    0.40
  -5  -7  -2  169.78    4.60
   5   7   2  171.48    6.40
   5   7   2  170.08    4.10
   5   7   2  175.58    6.10
   5   7   2  170.78    4.60
   5   7   2  164.88    4.80
   6   7   2  110.39    3.50
   6   7   2  107.39    3.10
   6   7   2  109.49    3.20
   6   7   2  111.79    3.60
   6   7   2  108.29    3.60
   7   7   2    4.90    0.90
   7   7   2    6.00    0.60
   7   7   2    5.80    1.00
   7   7   2    5.70    0.80
   7   7   2    5.10    0.80
   8   7   2   22.10    1.80
   8   7   2   19.50    1.60
   8   7   2   20.40    1.70
   8   7   2   24.00    2.20
   8   7   2   20.80    1.10
   7  -8  -2   63.49    2.50
   6  -8  -2   27.80    1.60
   6  -8  -2   28.70    1.70
   5  -8  -2   -0.50    0.50
   5  -8  -2    1.00    0.90
  -5   8   2    0.80    0.40
   4  -8  -2   90.89    2.80
   4  -8  -2   89.19    2.60
  -4   8   2   88.19    2.60
   3  -8  -2  203.08    5.20
   3  -8  -2  201.18    5.30
  -3   8   2  204.98    5.10
   2  -8  -2  181.48    4.70
   2  -8  -2  182.88    4.80
  -2   8   2  190.78    4.70
   1  -8  -2   16.10    1.00
   1  -8  -2   16.90    1.60
  -1   8   2   17.90    1.10
   0  -8  -2   91.49    2.70
   0  -8  -2   90.59    2.80
   0  -8  -2   93.79    2.80
   0   8   2   93.39    3.60
  -1  -8  -2  232.18    7.60
  -1  -8  -2  231.18    7.70
  -1  -8  -2  232.88    8.00
   1   8   2  243.78    6.10
   1   8   2  233.58    5.90
   1   8   2  238.68    6.70
  -2  -8  -2    0.20    0.40
  -2  -8  -2    1.70    0.50
  -2  -8  -2    0.90    1.20
   2   8   2    0.90    0.20
   2   8   2    1.10    0.50
  -3  -8  -2   13.20    2.30
  -3  -8  -2   13.00    1.00
   3   8   2   14.10    1.00
   3   8   2   13.50    0.60
   3   8   2   15.30    0.70
   3   8   2   14.20    1.70
  -4  -8  -2   24.50    1.20
  -4  -8  -2   22.70    1.30
   4   8   2   23.10    0.80
   4   8   2   25.40    1.30
   4   8   2   22.90    1.40
   4   8   2   25.20    1.30
  -5  -8  -2   22.10    1.30
   5   8   2   25.20    1.50
   5   8   2   22.50    0.80
   5   8   2   21.00    1.40
   5   8   2   22.60    1.50
   6   8   2    1.60    0.60
   6   8   2    1.50    0.70
   6   8   2    0.60    0.70
   6   8   2    2.60    0.60
   6   8   2    2.30    0.40
   7   8   2    2.50    0.90
   7   8   2    1.10    0.90
   7   8   2    2.20    0.40
   7   8   2    1.60    1.10
   7   8   2    1.30    0.80
   6  -9  -2   35.70    2.30
   6  -9  -2   39.10    1.90
   5  -9  -2    0.70    0.60
   5  -9  -2    0.90    0.80
  -5   9   2    2.00    0.60
   4  -9  -2    3.30    0.80
   4  -9  -2    5.70    0.80
  -4   9   2    3.90    0.60
   3  -9  -2    8.30    0.80
   3  -9  -2    7.60    0.80
  -3   9   2    9.00    0.90
   2  -9  -2   45.90    1.70
   2  -9  -2   48.20    2.80
  -2   9   2   46.90    1.70
   1  -9  -2    0.30    0.50
   1  -9  -2   -0.80    0.40
   1  -9  -2    0.10    0.40
  -1   9   2   -0.40    0.90
   0  -9  -2   60.39    3.80
   0  -9  -2   59.09    2.10
   0  -9  -2   59.59    2.10
   0   9   2   61.09    2.00
  -1  -9  -2    1.60    0.50
  -1  -9  -2    1.20    0.90
  -1  -9  -2    0.90    0.70
   1   9   2    1.10    0.60
  -2  -9  -2  216.48    6.50
  -2  -9  -2  217.38    7.40
  -2  -9  -2  217.88    5.60
   2   9   2  222.58   30.60
   2   9   2  218.48    5.70
   2   9   2  213.98    6.60
   2   9   2  215.48    6.30
  -3  -9  -2  126.69    3.50
  -3  -9  -2  120.49    5.60
   3   9   2  118.59    3.10
   3   9   2  121.19    3.10
   3   9   2  122.99    3.60
   3   9   2  124.09    3.50
  -4  -9  -2   18.60    1.30
  -4  -9  -2   17.70    1.60
   4   9   2   18.50    2.50
   4   9   2   20.30    1.30
   4   9   2   19.00    0.80
   4   9   2   19.30    1.40
  -5  -9  -2    3.00    0.80
   5   9   2    4.80    0.90
   5   9   2    4.50    0.40
   5   9   2    3.30    1.00
   5   9   2    4.30    1.10
   6   9   2   11.30    0.80
   6   9   2   10.90    0.90
   6   9   2   11.60    2.90
   6   9   2    9.70    2.40
   6   9   2   12.00    1.20
   5 -10  -2    1.30    0.70
   5 -10  -2    0.60    0.60
  -5  10   2    1.20    0.60
   4 -10  -2   24.40    1.50
   4 -10  -2   24.50    1.40
  -4  10   2   27.20    1.70
   3 -10  -2    1.30    1.20
   3 -10  -2    1.80    0.60
  -3  10   2    1.10    0.90
   2 -10  -2    7.70    1.70
   2 -10  -2    7.70    0.80
  -2  10   2    7.30    1.30
   1 -10  -2  168.68    4.70
   1 -10  -2  169.98    4.70
   1 -10  -2  173.18    4.60
  -1  10   2  166.88    4.50
   0 -10  -2   73.69    2.50
   0 -10  -2   76.19    4.50
   0 -10  -2   76.29    2.70
   0  10   2   76.99    3.30
  -1 -10  -2   17.50    2.70
  -1 -10  -2   13.70    1.20
  -1 -10  -2   14.10    1.30
   1  10   2   15.50    1.80
  -2 -10  -2   -0.80    0.60
  -2 -10  -2   -0.60    0.60
  -2 -10  -2    0.00    0.60
   2  10   2    0.90    0.30
   2  10   2    0.20    0.70
   2  10   2    0.80    0.40
  -3 -10  -2    7.00    0.90
  -3 -10  -2    6.40    0.80
   3  10   2    6.10    1.10
   3  10   2    5.50    1.00
   3  10   2    7.50    0.60
  -4 -10  -2    3.40    0.80
  -4 -10  -2    3.70    0.70
   4  10   2    3.80    0.40
   4  10   2    4.50    0.90
   4  10   2    3.90    0.40
   4  10   2    4.00    0.80
  -5 -10  -2   77.09    3.30
   5  10   2   77.09    2.60
   5  10   2   82.99    3.00
   5  10   2   78.19    3.10
   5  10   2   74.59    2.20
   3 -11  -2   16.90    3.20
   3 -11  -2   17.90    1.30
  -3  11   2   17.30    1.40
   2 -11  -2   -0.30    1.30
   2 -11  -2    0.50    0.60
   2 -11  -2   -0.40    0.80
  -2  11   2   -0.60    0.40
   1 -11  -2    2.40    0.70
   1 -11  -2    2.10    0.70
   1 -11  -2    2.10    0.70
  -1  11   2    2.20    0.50
   0 -11  -2   13.10    2.60
   0 -11  -2   17.30    1.30
   0 -11  -2   14.80    3.10
   0  11   2   13.90    2.30
  -1 -11  -2   26.80    1.50
  -1 -11  -2   23.10    3.40
  -1 -11  -2   27.90    1.60
   1  11   2   25.70    1.20
  -2 -11  -2   39.20    3.20
  -2 -11  -2   39.80    2.80
   2  11   2   36.60    1.40
   2  11   2   41.00    5.20
  -3 -11  -2   49.60    2.30
  -3 -11  -2   56.19    4.40
   3  11   2   51.09    3.30
   3  11   2   50.29    2.00
   3  11   2   56.09    6.40
   2  10  -3   19.40    1.10
  -2 -10   3   22.30    1.30
  -2 -10   3   21.20    1.30
  -2 -10   3   23.50    1.40
   1  10  -3    3.50    0.80
  -1 -10   3    2.60    0.90
  -1 -10   3    1.90    0.60
  -1 -10   3    2.10    1.40
   0  10  -3   10.20    1.20
   0 -10   3   12.50    1.30
   0 -10   3    9.50    0.90
   0 -10   3   10.10    1.00
  -1  10  -3   56.79    2.00
   1 -10   3   61.19    4.30
   1 -10   3   64.79    2.30
   1 -10   3   59.99    2.20
  -2  10  -3    0.40    0.40
   2 -10   3    0.50    1.30
   2 -10   3    0.00    0.60
   2 -10   3    0.40    0.80
  -3  10  -3    4.10    1.20
   3 -10   3    5.70    1.00
   3 -10   3    3.20    0.70
  -4  10  -3   13.60    2.60
   4 -10   3   15.00    1.20
   4 -10   3   14.50    1.20
   4   9  -3    1.90    0.70
  -4  -9   3    2.60    0.60
  -3  -9   3   23.30    1.30
  -3  -9   3   20.30    2.40
  -3  -9   3   20.40    2.00
   2   9  -3   18.30    1.20
  -2  -9   3   20.30    1.70
  -2  -9   3   21.70    1.30
  -2  -9   3   22.80    1.30
   1   9  -3   18.60    0.90
  -1  -9   3   21.30    1.50
  -1  -9   3   19.70    1.20
  -1  -9   3   21.50    1.20
   0   9  -3   31.70    1.40
   0  -9   3   35.50    3.10
   0  -9   3   34.50    1.50
   0  -9   3   37.00    2.90
  -1   9  -3    4.90    0.50
   1  -9   3    5.80    0.90
   1  -9   3    5.60    0.70
   1  -9   3    5.60    0.70
  -2   9  -3    0.60    0.70
   2  -9   3   -0.60    0.50
   2  -9   3   -0.60    1.20
   2  -9   3   -0.20    0.80
  -3   9  -3  113.69    3.40
   3  -9   3  113.59    5.30
   3  -9   3  114.89    4.10
  -4   9  -3   -0.60    0.50
   4  -9   3    1.10    0.60
   4  -9   3    0.50    0.60
  -5   9  -3   10.20    1.10
   5  -9   3   10.40    1.00
   5  -9   3    7.80    1.00
  -6   9  -3   13.50    2.80
   6  -9   3   15.00    1.40
   6  -9   3   16.40    1.40
   6   8  -3    6.30    1.10
   6   8  -3    7.60    0.70
   5   8  -3   49.60    1.90
   4   8  -3    0.00    0.60
  -4  -8   3    0.60    0.50
  -3  -8   3    1.00    1.10
  -3  -8   3    0.80    0.90
  -3  -8   3    0.50    0.80
  -2  -8   3    4.10    0.70
  -2  -8   3    3.60    0.90
  -2  -8   3    4.50    0.60
   1   8  -3   45.40    1.80
  -1  -8   3   45.80    3.80
  -1  -8   3   46.50    1.70
  -1  -8   3   46.30    1.70
   0   8  -3   19.50    1.00
   0  -8   3   21.00    1.40
   0  -8   3   19.20    1.10
   0  -8   3   19.70    1.10
  -1   8  -3   11.60    1.00
   1  -8   3   10.10    1.30
   1  -8   3   11.80    1.00
   1  -8   3   12.60    1.30
  -2   8  -3    2.90    0.50
   2  -8   3    2.20    0.60
   2  -8   3    4.20    1.00
  -3   8  -3    9.80    1.60
   3  -8   3   10.10    0.90
   3  -8   3   10.80    1.00
  -4   8  -3   92.79    2.70
   4  -8   3   93.49    4.40
   4  -8   3   93.99    2.80
  -5   8  -3   54.59    2.80
   5  -8   3   54.49    2.10
   5  -8   3   57.09    3.90
  -6   8  -3   16.50    2.60
   6  -8   3   19.70    1.40
   6  -8   3   20.10    1.40
   7  -8   3   22.40    1.60
   7  -8   3   23.50    1.40
   7   7  -3   16.40    0.80
   7   7  -3   17.80    1.60
   7   7  -3   16.10    1.70
   7   7  -3   13.90    0.90
  -7  -7   3   21.80    1.50
   6   7  -3   10.50    0.80
   6   7  -3    5.80    1.40
  -6  -7   3    8.80    1.00
   5   7  -3   96.39    3.70
   5   7  -3   93.69    2.80
  -5  -7   3   93.09    3.00
   4   7  -3    6.90    0.80
   4   7  -3    9.30    0.90
  -4  -7   3    9.20    1.00
  -4  -7   3    9.90    0.90
  -3  -7   3   44.30    1.60
  -3  -7   3   39.70    1.70
  -3  -7   3   39.20    2.60
  -3  -7   3   42.40    1.60
  -2  -7   3  243.98    6.20
  -2  -7   3  255.37    8.40
  -2  -7   3  245.88    7.90
  -2  -7   3  250.97    6.20
   1   7  -3    6.40    0.50
   1   7  -3    5.70    0.40
  -1  -7   3    6.00    0.60
  -1  -7   3    5.60    0.70
  -1  -7   3    6.20    0.60
   0   7  -3  179.28    4.30
   0  -7   3  184.88    4.70
   0  -7   3  181.68    4.60
   0  -7   3  178.28    4.60
  -1   7  -3    1.10    0.30
   1  -7   3    2.90    0.50
   1  -7   3    1.00    0.60
   1  -7   3    0.40    1.00
  -2   7  -3   33.30    2.10
   2  -7   3   33.70    1.40
   2  -7   3   34.50    2.20
  -3   7  -3   42.70    2.50
   3  -7   3   44.40    3.20
   3  -7   3   43.30    1.90
  -4   7  -3    9.80    0.70
   4  -7   3   12.00    2.20
   4  -7   3   12.10    1.00
  -5   7  -3   -0.70    0.40
   5  -7   3    0.40    0.50
   5  -7   3    0.00    0.40
  -6   7  -3  211.58    8.10
   6  -7   3  209.58    5.50
   6  -7   3  201.28    5.30
   7  -7   3    8.40    1.20
   7  -7   3   10.20    1.00
   8  -7   3    5.80    1.20
   8  -7   3    4.60    1.30
   7   6  -3   24.60    1.70
   7   6  -3   26.50    1.20
   7   6  -3   24.00    1.70
   7   6  -3   22.20    1.10
  -7  -6   3   24.20    1.60
   6   6  -3   43.00    1.30
   6   6  -3   42.10    1.70
  -6  -6   3   40.00    1.80
   5   6  -3   65.99    2.80
   5   6  -3   63.29    1.70
   5   6  -3   66.39    2.40
  -5  -6   3   61.99    2.20
   4   6  -3   38.40    1.50
  -4  -6   3   35.90    1.50
  -3  -6   3   16.80    1.00
  -3  -6   3   17.30    0.90
  -3  -6   3   17.20    2.20
  -2  -6   3    8.10    0.90
  -2  -6   3    7.50    0.70
  -2  -6   3    9.10    0.70
  -2  -6   3    8.00    0.70
   1   6  -3  172.78    4.20
  -1  -6   3  169.58    4.40
  -1  -6   3  172.88    6.50
  -1  -6   3  180.18    4.40
  -1  -6   3  176.78    4.40
   0   6  -3 1271.47   29.10
   0   6  -3 1252.57   29.10
   0   6  -3 1279.97   29.50
   0  -6   3 1279.07   29.40
   0  -6   3 1282.17   31.80
   0  -6   3 1271.47   29.30
  -1   6  -3   85.49    2.20
   1  -6   3   85.39    3.70
   1  -6   3   85.49    2.90
  -2   6  -3   82.59    2.90
   2  -6   3   85.49    2.40
   2  -6   3   84.59    2.40
  -3   6  -3  353.16    8.50
   3  -6   3  355.36    8.50
   3  -6   3  357.56    8.60
  -4   6  -3   59.39    3.60
   4  -6   3   55.69    3.60
   4  -6   3   56.79    1.90
  -5   6  -3   73.49    2.20
   5  -6   3   74.89    2.30
   5  -6   3   76.39    2.30
  -6   6  -3   28.50    2.00
   6  -6   3   29.10    1.40
   6  -6   3   27.60    1.20
   7  -6   3    7.60    0.80
   7  -6   3    7.40    0.70
   8  -6   3    0.30    0.70
   8  -6   3    1.70    0.60
   9  -6   3   64.39    2.20
   9  -6   3   64.09    3.10
   8   5  -3    9.30    0.80
   8   5  -3    7.70    0.90
   8   5  -3    8.40    1.70
   8   5  -3   10.50    1.60
  -8  -5   3    8.80    1.00
   7   5  -3   13.70    1.10
   7   5  -3   11.00    1.10
   7   5  -3   14.40    0.90
   7   5  -3   12.10    1.10
  -7  -5   3   11.90    1.30
   6   5  -3   26.40    1.40
   6   5  -3   27.60    2.40
  -6  -5   3   28.50    1.50
   5   5  -3    9.60    0.70
   5   5  -3    8.60    0.70
   5   5  -3   10.90    0.90
  -5  -5   3    9.00    0.80
   4   5  -3    0.40    0.40
   4   5  -3   -0.10    0.50
  -4  -5   3    0.00    0.50
  -3  -5   3 1158.18   26.70
  -3  -5   3 1148.99   26.90
  -3  -5   3 1168.18   28.70
  -2  -5   3  514.35   12.00
  -2  -5   3  511.15   12.00
  -2  -5   3  516.25   12.10
  -2  -5   3  510.75   12.10
  -1  -5   3    0.10    0.50
  -1  -5   3   -0.40    0.20
  -1  -5   3    0.20    0.20
  -1  -5   3    0.00    0.20
   0   5  -3  194.88    4.60
   0   5  -3  195.68    5.10
   0   5  -3  193.28    4.90
   0  -5   3  196.38    4.70
   0  -5   3  192.68    4.80
   0  -5   3  192.68    5.10
   0  -5   3  192.98    4.70
  -1   5  -3  122.09    3.00
  -1   5  -3  126.69    2.90
  -1   5  -3  120.49    3.00
  -1   5  -3  121.09    3.00
  -1   5  -3  117.09    3.10
   1  -5   3  119.59    3.10
   1  -5   3  121.19    3.10
  -2   5  -3  338.37    8.80
  -2   5  -3  348.97    8.10
  -2   5  -3  345.77    8.10
   2  -5   3  340.27    8.20
   2  -5   3  338.27    8.40
  -3   5  -3  555.34   27.70
  -3   5  -3  566.94   14.80
   3  -5   3  544.25   12.90
   3  -5   3  540.35   12.90
  -4   5  -3  168.78    5.30
  -4   5  -3  171.68    5.90
   4  -5   3  168.08    4.40
   4  -5   3  166.88    4.70
  -5   5  -3    0.70    0.30
  -5   5  -3    0.50    0.80
   5  -5   3    0.10    0.40
   5  -5   3    0.60    0.40
  -6   5  -3    8.00    0.60
  -6   5  -3    7.60    1.30
   6  -5   3    8.60    2.00
   6  -5   3   10.20    0.80
  -7   5  -3    3.00    1.20
   7  -5   3    2.80    0.60
   7  -5   3    2.40    0.50
  -8   5  -3   61.49    4.20
   8  -5   3   59.59    2.20
   8  -5   3   59.99    2.00
   9  -5   3   50.19    2.20
   9  -5   3   48.20    1.80
   9   4  -3   39.20    3.40
  -9  -4   3   39.30    2.10
   8   4  -3    4.60    1.00
   8   4  -3    6.90    0.70
   8   4  -3    5.40    0.60
   8   4  -3    5.70    2.00
  -8  -4   3    5.80    1.00
   7   4  -3   59.59    1.80
   7   4  -3   56.69    2.60
   7   4  -3   54.49    2.00
   7   4  -3   55.09    1.70
  -7  -4   3   55.89    2.20
   6   4  -3    2.70    0.50
   6   4  -3    0.30    0.30
   6   4  -3    0.10    0.50
   6   4  -3   -0.20    0.50
  -6  -4   3    1.20    0.60
   5   4  -3    3.70    0.70
   5   4  -3    3.50    0.50
   5   4  -3    3.00    0.30
  -5  -4   3    3.50    0.80
   4   4  -3    4.30    0.50
   4   4  -3    6.10    0.30
   4   4  -3    5.50    0.50
  -4  -4   3    5.40    0.60
   3   4  -3  151.88    3.90
  -3  -4   3  153.28    4.50
  -3  -4   3  154.68    3.90
  -3  -4   3  149.79    4.00
  -2  -4   3    3.00    0.40
  -2  -4   3    4.60    1.00
  -2  -4   3    4.50    0.40
  -1  -4   3   67.99    1.80
  -1  -4   3   69.89    3.20
  -1  -4   3   69.79    1.90
  -1  -4   3   67.89    1.90
   0   4  -3  775.12   17.30
   0   4  -3  741.13   17.10
   0   4  -3  749.13   17.10
   0  -4   3  734.53   17.30
   0  -4   3  741.33   17.30
   0  -4   3  740.33   17.30
   0  -4   3  753.62   18.40
  -1   4  -3    5.10    0.40
  -1   4  -3    5.30    0.40
  -1   4  -3    5.20    0.40
  -1   4  -3    5.60    0.80
  -1   4  -3    5.00    0.30
   1  -4   3    4.60    0.40
   1  -4   3    5.80    0.30
   1  -4   3    7.10    1.10
  -2   4  -3  532.85   12.10
  -2   4  -3  525.55   12.20
  -2   4  -3  517.05   12.10
  -2   4  -3  529.05   13.00
  -2   4  -3  521.45   12.10
   2  -4   3  510.45   12.20
   2  -4   3  527.55   12.30
  -3   4  -3   27.50    1.90
  -3   4  -3   25.80    1.00
   3  -4   3   25.20    0.90
   3  -4   3   28.00    1.60
   3  -4   3   25.30    1.00
   3  -4   3   24.00    0.80
   3  -4   3   25.20    1.70
  -4   4  -3  472.55   11.00
  -4   4  -3  466.85   12.60
   4  -4   3  460.25   12.30
   4  -4   3  472.45   12.60
  -5   4  -3   94.09    2.70
  -5   4  -3   92.09    4.30
   5  -4   3   92.59    4.10
   5  -4   3   89.29    2.80
  -6   4  -3  252.57    6.10
  -6   4  -3  245.98    8.10
   6  -4   3  245.68    8.50
   6  -4   3  243.28    6.40
  -7   4  -3   63.49    3.70
   7  -4   3   58.29    4.00
   7  -4   3   59.99    3.80
  -8   4  -3    2.60    1.50
   8  -4   3    1.20    1.30
   8  -4   3    2.00    0.70
  -9   4  -3   -0.40    0.50
   9  -4   3    0.30    0.60
   9  -4   3    0.70    0.50
  10  -4   3   11.40    1.40
   9   3  -3    2.70    0.60
   9   3  -3    2.00    0.70
   9   3  -3    2.90    1.20
   9   3  -3    2.00    0.50
  -9  -3   3    2.30    0.80
   8   3  -3   79.09    6.70
   8   3  -3   82.09    2.50
   8   3  -3   78.49    2.30
   8   3  -3   79.29    2.40
  -8  -3   3   79.59    2.80
   7   3  -3    1.70    0.70
   7   3  -3    1.50    0.40
   7   3  -3    2.50    0.40
   7   3  -3    1.60    1.00
  -7  -3   3    1.70    0.70
   6   3  -3  143.09    4.40
   6   3  -3  140.19    3.60
   6   3  -3  143.79    3.60
   6   3  -3  144.69    3.80
  -6  -3   3  136.99    3.90
   5   3  -3    5.80    0.50
   5   3  -3    6.70    0.60
   5   3  -3    6.70    0.70
   5   3  -3    6.50    0.50
  -5  -3   3    5.60    0.60
   4   3  -3    1.60    0.40
   4   3  -3    2.40    0.40
   4   3  -3    1.40    0.30
   4   3  -3    1.90    0.40
   4   3  -3    1.20    0.50
  -4  -3   3    1.30    0.40
   3   3  -3   75.09    2.00
  -3  -3   3   76.59    2.40
  -3  -3   3   78.89    2.00
  -2  -3   3  167.18    4.20
  -2  -3   3  166.08    4.00
  -2  -3   3  168.68    4.10
  -1  -3   3   21.50    0.70
  -1  -3   3   21.70    0.70
  -1  -3   3   21.30    1.30
  -1  -3   3   21.60    0.80
   0   3  -3  479.45   10.80
   0  -3   3  463.75   12.10
   0  -3   3  460.25   10.90
   0  -3   3  486.55   10.90
   0  -3   3  468.05   10.90
  -1   3  -3  354.16    8.90
  -1   3  -3  341.77    8.10
  -1   3  -3  347.07    8.10
  -1   3  -3  369.86    8.10
  -1   3  -3  342.77    8.70
   1  -3   3  344.77    8.20
   1  -3   3  345.37    8.20
   1  -3   3  369.96    8.10
  -2   3  -3   55.49    1.50
  -2   3  -3   57.19    2.10
   2  -3   3   56.89    1.50
   2  -3   3   54.99    1.40
   2  -3   3   54.29    1.50
   2  -3   3   55.39    2.40
  -3   3  -3  682.43   16.00
  -3   3  -3  708.53   15.90
   3  -3   3  682.53   16.00
   3  -3   3  690.63   16.50
  -4   3  -3   39.70    1.20
  -4   3  -3   38.30    2.30
   4  -3   3   38.70    1.60
   4  -3   3   38.60    1.10
   4  -3   3   38.80    1.40
   4  -3   3   37.40    1.10
   4  -3   3   40.70    1.40
   4  -3   3   39.20    1.20
   4  -3   3   40.90    4.30
  -5   3  -3  514.35   14.00
  -5   3  -3  524.45   12.10
   5  -3   3  505.85   12.20
   5  -3   3  529.35   12.50
   5  -3   3  525.35   12.00
   5  -3   3  518.15   12.20
   5  -3   3  520.65   12.20
   5  -3   3  502.55   12.10
  -6   3  -3  200.68    6.70
  -6   3  -3  202.08    5.10
   6  -3   3  192.98    6.60
   6  -3   3  194.58    5.00
  -7   3  -3  234.18    9.60
   7  -3   3  233.88    8.80
   7  -3   3  229.38    5.90
  -8   3  -3   32.20    1.20
   8  -3   3   30.00    1.90
   8  -3   3   30.80    3.00
  -9   3  -3    5.90    1.10
   9  -3   3    5.60    1.50
   9  -3   3    5.40    0.80
  10  -3   3    1.20    0.80
   9   2  -3    9.10    2.10
   9   2  -3    9.60    0.80
   9   2  -3   10.80    1.00
   9   2  -3    9.90    0.90
  -9  -2   3   10.70    1.20
   8   2  -3    7.20    0.70
   8   2  -3    8.70    0.80
   8   2  -3    6.10    0.80
   8   2  -3    8.70    0.70
  -8  -2   3    8.30    1.00
   7   2  -3    4.80    0.50
   7   2  -3    4.30    1.00
   7   2  -3    5.00    0.60
   7   2  -3    4.90    1.20
  -7  -2   3    4.50    0.70
   6   2  -3  135.39    3.50
   6   2  -3  135.79    4.00
   6   2  -3  138.09    4.20
   6   2  -3  131.39    5.00
  -6  -2   3  132.59    3.70
   5   2  -3    3.10    0.40
   5   2  -3    3.70    0.40
   5   2  -3    3.40    0.80
   5   2  -3    4.50    0.40
  -5  -2   3    3.00    0.60
   4   2  -3  219.78    5.40
   4   2  -3  222.78    5.30
   4   2  -3  225.78    5.90
   4   2  -3  223.78    5.50
   4   2  -3  221.28    6.30
   4   2  -3  225.88    5.40
  -4  -2   3  222.68    5.60
   3   2  -3 1720.13   41.50
   3   2  -3 1747.53   40.90
   3   2  -3 1744.03   40.60
   3   2  -3 1847.82   41.10
   3   2  -3 1751.42   40.70
  -3  -2   3 1830.12   40.70
   2   2  -3  246.18    6.70
  -2  -2   3  240.48    5.90
  -2  -2   3  252.87    5.80
  -1  -2   3  187.58    4.40
  -1  -2   3  187.38    4.50
  -1  -2   3  184.28    4.70
  -1  -2   3  183.48    4.40
   0   2  -3   59.79    1.50
   0   2  -3   58.69    1.40
   0   2  -3   59.79    1.70
   0  -2   3   60.39    1.50
   0  -2   3   58.59    1.50
   0  -2   3   60.89    2.20
   0  -2   3   59.89    1.50
  -1   2  -3    0.50    0.10
  -1   2  -3    0.90    0.90
  -1   2  -3    1.00    0.30
  -1   2  -3    0.50    0.20
   1  -2   3    0.60    0.10
   1  -2   3    0.30    0.10
   1  -2   3    0.50    0.40
  -2   2  -3  765.92   17.00
  -2   2  -3  746.83   17.10
  -2   2  -3  724.23   17.00
  -2   2  -3  764.82   17.90
   2  -2   3  726.53   17.30
   2  -2   3  729.43   17.00
   2  -2   3  710.83   17.00
   2  -2   3  756.82   18.30
   2  -2   3  745.73   17.00
  -3   2  -3  142.59    3.70
  -3   2  -3  141.99    3.50
   3  -2   3  142.29    3.50
   3  -2   3  143.49    3.40
   3  -2   3  142.09    3.50
   3  -2   3  141.29    3.50
   3  -2   3  141.79    3.50
   3  -2   3  142.69    3.50
   3  -2   3  149.49    3.70
  -4   2  -3   26.70    1.20
  -4   2  -3   25.50    0.90
   4  -2   3   24.80    1.00
   4  -2   3   24.00    0.80
   4  -2   3   24.60    1.00
   4  -2   3   26.50    1.40
   4  -2   3   26.00    0.90
   4  -2   3   26.70    1.00
  -5   2  -3  706.43   15.90
  -5   2  -3  686.93   17.70
   5  -2   3  677.83   16.00
   5  -2   3  671.13   15.90
   5  -2   3  675.13   15.90
   5  -2   3  691.13   15.90
   5  -2   3  679.03   16.00
   5  -2   3  689.23   15.80
  -6   2  -3  623.84   14.60
  -6   2  -3  624.64   15.90
   6  -2   3  626.14   14.70
   6  -2   3  613.14   14.70
   6  -2   3  622.84   14.60
   6  -2   3  638.94   14.80
   6  -2   3  628.14   14.70
  -7   2  -3  268.57    6.40
   7  -2   3  267.07    9.00
   7  -2   3  252.97    8.70
   7  -2   3  258.77    6.60
   7  -2   3  264.67    6.60
   7  -2   3  262.37    7.40
  -8   2  -3    3.60    1.30
   8  -2   3    2.50    0.60
   8  -2   3    2.30    0.70
   8  -2   3    2.00    1.80
  -9   2  -3  234.78    6.20
   9  -2   3  245.98    8.40
   9  -2   3  243.88    6.30
  10  -2   3    1.20    0.80
   9   1  -3   76.39    2.60
   9   1  -3   75.79    3.40
   9   1  -3   72.59    2.50
   9   1  -3   79.09    2.60
  -9  -1   3   74.09    2.70
   8   1  -3    0.30    0.40
   8   1  -3    1.70    0.50
   8   1  -3    1.50    0.50
   8   1  -3    0.40    0.50
  -8  -1   3    1.20    0.60
   7   1  -3   11.00    0.90
   7   1  -3   11.90    0.80
   7   1  -3   12.40    1.10
   7   1  -3   11.60    0.90
  -7  -1   3   12.20    1.10
   6   1  -3  339.57    8.00
   6   1  -3  333.67    8.10
   6   1  -3  323.47    8.00
   6   1  -3  334.67    8.00
  -6  -1   3  318.17    8.10
   5   1  -3   52.39    9.40
   5   1  -3   55.19    2.00
   5   1  -3   56.39    1.60
   5   1  -3   54.89    2.90
   5   1  -3   56.89    1.70
  -5  -1   3   57.29    2.10
   4   1  -3  278.87    7.20
   4   1  -3  266.87    6.40
   4   1  -3  264.17    8.10
   4   1  -3  293.27    6.50
   4   1  -3  278.37    6.60
   4   1  -3  272.27    8.00
  -4  -1   3  265.97    6.70
   3   1  -3  268.47    6.30
   3   1  -3  279.27    6.50
   3   1  -3  273.77    6.40
   3   1  -3  266.07    6.40
   3   1  -3  265.27    6.40
  -3  -1   3  269.47    6.70
   2   1  -3  466.95   10.60
   2   1  -3  463.45   11.50
   2   1  -3  459.15   10.70
   2   1  -3  456.25   10.70
   2   1  -3  471.95   10.60
  -2  -1   3  471.75   10.60
  -2  -1   3  457.85   12.60
   1   1  -3 1603.24   36.80
   1   1  -3 1660.43   37.30
   1   1  -3 1648.44   37.10
   1   1  -3 1566.44   37.20
  -1  -1   3 1593.74   37.10
  -1  -1   3 1603.94   38.40
   0   1  -3 1176.78   26.90
   0   1  -3 1188.48   27.00
   0   1  -3 1143.99   27.00
   0   1  -3 1163.28   27.20
   0   1  -3 1208.08   27.00
   0  -1   3 1221.28   27.00
   0  -1   3 1178.78   27.20
   0  -1   3 1154.68   27.30
   0  -1   3 1171.28   27.20
  -1   1  -3  667.53   16.20
  -1   1  -3  742.63   16.90
  -1   1  -3  682.83   16.70
  -1   1  -3  715.43   16.50
   1  -1   3  710.63   16.50
   1  -1   3  724.03   16.20
   1  -1   3  679.33   16.70
   1  -1   3  713.63   16.20
   1  -1   3  741.33   16.20
   1  -1   3  689.43   16.60
  -2   1  -3  155.88    4.50
  -2   1  -3  156.68    3.70
   2  -1   3  147.29    3.70
   2  -1   3  157.68    3.70
   2  -1   3  150.58    3.70
   2  -1   3  159.38    3.60
   2  -1   3  153.78    3.70
  -3   1  -3 1042.80   24.20
   3  -1   3 1053.29   24.30
   3  -1   3 1074.79   24.30
   3  -1   3 1100.89   25.30
   3  -1   3 1107.19   24.30
   3  -1   3 1044.00   24.30
   3  -1   3  986.70   24.30
  -4   1  -3   23.20    1.80
  -4   1  -3   21.60    1.60
   4  -1   3   22.70    0.90
   4  -1   3   22.80    0.90
   4  -1   3   23.10    0.80
   4  -1   3   21.80    0.80
   4  -1   3   23.60    0.80
  -5   1  -3  137.29    3.50
  -5   1  -3  132.09    3.30
   5  -1   3  134.59    3.40
   5  -1   3  128.79    3.50
   5  -1   3  131.09    3.30
   5  -1   3  133.59    3.40
  -6   1  -3  457.25   10.70
  -6   1  -3  461.85   11.40
   6  -1   3  459.75   12.70
   6  -1   3  444.86   10.80
   6  -1   3  458.05   10.80
   6  -1   3  447.66   10.80
   6  -1   3  454.55   10.80
  -7   1  -3  478.85   16.00
   7  -1   3  457.65   11.20
   7  -1   3  457.15   11.30
   7  -1   3  478.25   11.10
   7  -1   3  482.85   13.00
   7  -1   3  477.45   11.20
  -8   1  -3  406.46    9.50
   8  -1   3  400.96    9.80
   8  -1   3  396.46    9.70
   8  -1   3  404.96    9.70
   8  -1   3  399.06    9.70
   8  -1   3  406.76    9.80
  -9   1  -3   31.50    2.30
   9  -1   3   32.00    2.60
   9  -1   3   32.30    1.30
   9  -1   3   29.40    2.10
   9  -1   3   31.80    1.60
   9  -1   3   30.30    1.50
  10  -1   3    7.20    1.60
  10   0  -3    0.60    1.60
   9   0  -3   28.20    1.50
   9   0  -3   29.10    2.00
   9   0  -3   29.00    1.50
   9   0  -3   27.90    2.10
  -9   0   3   31.60    2.50
   8   0  -3   64.59    2.20
   8   0  -3   62.49    3.50
   8   0  -3   61.89    2.40
   8   0  -3   63.69    3.80
  -8   0   3   60.99    4.50
   7   0  -3    6.20    0.60
   7   0  -3    6.20    0.70
   7   0  -3    7.90    0.70
   7   0  -3    6.30    0.70
  -7   0   3    6.10    0.80
   6   0  -3   93.19    2.60
   6   0  -3   87.59    2.50
   6   0  -3   92.99    2.50
   6   0  -3   93.79    2.60
  -6   0   3   87.89    2.70
   5   0  -3   14.60    0.90
   5   0  -3   14.30    1.70
   5   0  -3   14.60    0.80
   5   0  -3   14.90    0.70
   5   0  -3   17.20    0.60
   5   0  -3   15.00    0.70
  -5   0   3   14.60    0.90
  -5   0   3   16.00    0.70
  -5   0   3   15.50    0.70
   4   0  -3    2.10    0.30
   4   0  -3    2.10    0.30
   4   0  -3    2.70    0.70
   4   0  -3    2.00    0.20
   4   0  -3    2.20    0.30
  -4   0   3    2.40    1.00
  -4   0   3    3.50    1.10
  -4   0   3    2.40    0.20
   3   0  -3    1.30    0.20
   3   0  -3    2.40    0.80
   3   0  -3    1.60    0.20
   3   0  -3    0.80    0.30
  -3   0   3    2.40    0.20
  -3   0   3    1.70    0.20
  -3   0   3    1.40    0.70
   2   0  -3  744.63   16.40
   2   0  -3  708.83   17.60
   2   0  -3  705.83   16.40
   2   0  -3  721.23   16.60
   2   0  -3  722.43   16.40
  -2   0   3  715.03   16.90
  -2   0   3  701.83   16.60
  -2   0   3  693.63   16.50
   1   0  -3 1958.40   45.90
   1   0  -3 1984.40   46.40
   1   0  -3 2016.90   46.00
   1   0  -3 2048.90   46.00
   1   0  -3 1917.91   45.30
   1   0  -3 1920.51   46.10
  -1   0   3 1958.30   45.40
  -1   0   3 2078.39   45.70
  -1   0   3 1952.00   45.40
  -1   0   3 2061.09   45.50
  -1   0   3 1984.30   47.30
   0   0  -3 5343.47  115.99
   0   0  -3 5217.48  116.29
   0   0  -3 4825.02  120.09
   0   0  -3 5041.70  123.49
   0   0   3 4504.25  120.29
   0   0   3 5118.99  115.79
   0   0   3 5443.16  115.69
  -1   0  -3 4224.28  105.09
  -1   0  -3 4168.38  105.39
  -1   0  -3 4749.82  105.29
   1   0   3 5108.89  105.89
   1   0   3 4275.77  105.49
   1   0   3 4194.88  109.69
   1   0   3 5102.89  104.99
   1   0   3 5029.10  105.59
  -2   0  -3   23.80    0.80
   2   0   3   23.50    0.80
   2   0   3   22.50    0.70
   2   0   3   23.80    1.50
   2   0   3   24.50    1.30
  -3   0  -3  403.96    9.10
  -3   0  -3  387.56    9.10
   3   0   3  378.76    9.80
   3   0   3  402.26   10.20
   3   0   3  384.76    9.10
   3   0   3  405.96   11.80
   3   0   3  381.96    9.10
  -4   0  -3  187.98    4.40
  -4   0  -3  186.48    4.50
   4   0   3  186.28    4.60
   4   0   3  184.68    4.50
   4   0   3  182.98    4.50
   4   0   3  182.08    4.60
   4   0   3  188.28    5.60
  -5   0  -3   55.49    1.50
  -5   0  -3   58.29    2.00
   5   0   3   56.29    1.70
   5   0   3   54.79    1.60
   5   0   3   57.99    2.00
   5   0   3   56.79    1.70
  -6   0  -3  463.65   11.00
   6   0   3  485.85   11.10
   6   0   3  461.65   11.10
   6   0   3  465.45   11.70
   6   0   3  471.75   11.10
  -7   0  -3   11.90    1.50
   7   0   3   11.90    0.90
   7   0   3   11.80    1.30
   7   0   3   13.10    0.90
   7   0   3   12.10    0.80
  -8   0  -3    1.20    1.80
   8   0   3   -0.30    0.40
   8   0   3    0.40    0.40
   8   0   3    0.60    0.50
   8   0   3    0.40    0.60
   8   0   3    0.00    0.80
  -9   0  -3   58.79    2.70
   9   0   3   60.69    2.20
   9   0   3   64.39    2.10
   9   0   3   58.59    3.10
   9   0   3   61.19    2.40
   9   0   3   58.39    2.20
  10   0   3   26.70    4.10
  10   0   3   25.00    3.00
  10   0   3   26.50    1.50
  10   0   3   26.50    1.80
  10  -1  -3    8.40    1.00
  10  -1  -3   10.20    1.00
  10  -1  -3    8.50    1.00
  10  -1  -3    9.40    1.00
 -10   1   3    8.20    1.10
   9  -1  -3    0.60    1.30
   9  -1  -3   -0.90    0.50
   9  -1  -3   -0.70    0.50
   9  -1  -3    0.30    0.60
  -9   1   3    0.80    0.90
   8  -1  -3    7.70    1.80
   8  -1  -3    7.60    0.80
   8  -1  -3    8.10    1.20
   8  -1  -3   10.40    0.90
  -8   1   3    9.10    0.90
  -8   1   3    8.20    0.90
   7  -1  -3   37.30    2.10
   7  -1  -3   31.00    1.50
   7  -1  -3   34.20    1.40
   7  -1  -3   36.30    1.40
  -7   1   3   35.10    1.50
  -7   1   3   32.60    1.20
   6  -1  -3  405.06    9.60
   6  -1  -3  399.46    9.70
   6  -1  -3  411.56    9.80
   6  -1  -3  409.36    9.80
  -6   1   3  407.06   10.60
  -6   1   3  396.96    9.80
   5  -1  -3    1.80    0.30
   5  -1  -3    1.90    0.90
   5  -1  -3    1.50    0.40
   5  -1  -3    1.70    0.70
   5  -1  -3    2.40    0.50
  -5   1   3    2.20    1.40
  -5   1   3    1.50    0.40
   4  -1  -3  196.18    6.00
   4  -1  -3  196.68    6.40
   4  -1  -3  201.08    4.80
   4  -1  -3  190.08    4.80
   4  -1  -3  205.58    6.40
  -4   1   3  194.58    4.90
  -4   1   3  196.58    5.10
   3  -1  -3   12.80    1.00
   3  -1  -3   12.80    0.70
   3  -1  -3   12.20    0.60
   3  -1  -3   12.00    0.50
  -3   1   3   10.50    0.70
  -3   1   3   11.90    0.50
   2  -1  -3  798.72   18.20
   2  -1  -3  760.42   18.20
   2  -1  -3  784.42   18.30
   2  -1  -3  789.72   19.50
   2  -1  -3  802.72   18.20
   2  -1  -3  788.92   20.00
  -2   1   3  835.92   18.20
  -2   1   3  786.82   18.30
  -2   1   3  780.32   18.20
  -2   1   3  795.42   18.60
   1  -1  -3 3073.19   69.99
   1  -1  -3 3062.99   69.59
   1  -1  -3 2964.00   68.49
   1  -1  -3 2956.50   69.39
   1  -1  -3 3065.09   68.59
   1  -1  -3 2786.82   69.39
  -1   1   3 3088.79   68.59
  -1   1   3 2962.70   69.79
  -1   1   3 3107.99   68.89
  -1   1   3 3064.19   68.59
  -1   1   3 2955.10   69.29
   0  -1  -3 2296.77   54.79
   0  -1  -3 2367.16   54.19
   0  -1  -3 2484.55   54.59
   0  -1  -3 2317.77   55.39
   0  -1  -3 2446.46   54.29
   0   1   3 2501.65   54.99
   0   1   3 2312.37   55.19
   0   1   3 2401.36   54.79
   0   1   3 2274.67   54.89
  -1  -1  -3  513.15   11.00
  -1  -1  -3  480.45   11.80
   1   1   3  473.05   11.10
   1   1   3  470.45   11.10
   1   1   3  470.75   11.00
   1   1   3  463.95   11.00
  -2  -1  -3   52.19    2.00
  -2  -1  -3   45.70    1.20
   2   1   3   49.90    1.40
   2   1   3   47.40    1.30
   2   1   3   47.40    1.30
   2   1   3   47.10    1.30
   2   1   3   47.00    1.80
   2   1   3   45.50    1.20
  -3  -1  -3 2225.18   51.69
  -3  -1  -3 2174.48   51.29
   3   1   3 2294.67   50.49
   3   1   3 2297.77   50.59
   3   1   3 2087.19   51.59
   3   1   3 2202.08   52.09
   3   1   3 2195.78   51.29
  -4  -1  -3  243.68    6.50
  -4  -1  -3  249.88    5.80
   4   1   3  237.88    5.80
   4   1   3  238.18    5.80
   4   1   3  235.88    5.70
   4   1   3  240.08    5.80
  -5  -1  -3  601.74   14.20
   5   1   3  605.04   13.90
   5   1   3  589.94   14.00
   5   1   3  590.74   13.90
   5   1   3  600.84   13.90
  -6  -1  -3   13.00    1.30
   6   1   3   13.00    0.80
   6   1   3   12.50    1.20
   6   1   3   12.20    0.70
   6   1   3   14.40    1.30
  -7  -1  -3   79.09    2.00
   7   1   3   80.59    2.30
   7   1   3   75.49    3.70
   7   1   3   76.39    3.80
   7   1   3   79.39    2.30
  -8  -1  -3   18.70    1.10
   8   1   3   14.70    1.20
   8   1   3   15.10    1.80
   8   1   3   18.50    1.10
   8   1   3   19.00    1.20
  -9  -1  -3   -0.20    0.60
   9   1   3   -0.60    0.50
   9   1   3   -0.30    1.10
   9   1   3   -0.70    0.60
   9   1   3   -0.40    1.50
   9   1   3    0.10    0.40
  10   1   3   29.30    1.60
  10   1   3   29.40    1.80
  10   1   3   28.00    2.00
  10   1   3   31.20    1.50
   9  -2  -3    8.10    1.00
   9  -2  -3    7.50    0.90
   9  -2  -3    5.00    0.80
   9  -2  -3    8.10    0.90
  -9   2   3    6.80    0.90
   8  -2  -3    0.50    0.50
   8  -2  -3    0.00    0.50
   8  -2  -3    0.30    0.50
   8  -2  -3    1.00    0.50
  -8   2   3    1.30    0.90
  -8   2   3   -0.10    0.70
   7  -2  -3   31.70    1.50
   7  -2  -3   37.10    1.40
   7  -2  -3   34.30    1.60
   7  -2  -3   37.60    1.50
  -7   2   3   37.00    2.40
  -7   2   3   36.70    1.90
   6  -2  -3    0.40    0.40
   6  -2  -3    0.40    0.40
   6  -2  -3    0.30    0.40
   6  -2  -3    0.10    0.30
  -6   2   3    0.60    0.80
  -6   2   3    0.40    0.40
   5  -2  -3  950.30   21.20
   5  -2  -3  901.71   21.60
   5  -2  -3  943.61   21.50
   5  -2  -3  913.11   21.60
   5  -2  -3  926.91   21.50
  -5   2   3  927.81   21.40
  -5   2   3  926.71   21.60
   4  -2  -3   33.00    2.00
   4  -2  -3   32.50    2.00
   4  -2  -3   31.50    3.00
   4  -2  -3   34.10    1.10
   4  -2  -3   33.10    1.00
  -4   2   3   34.10    1.20
  -4   2   3   33.30    1.00
  -4   2   3   37.20    1.40
  -4   2   3   32.10    1.10
   3  -2  -3    0.30    0.10
   3  -2  -3   -0.20    0.40
   3  -2  -3    0.20    0.20
   3  -2  -3    0.10    0.20
   3  -2  -3    0.20    0.20
   3  -2  -3    0.20    0.20
  -3   2   3    0.20    0.40
  -3   2   3    0.00    0.20
  -3   2   3    0.20    0.20
  -3   2   3    0.60    1.20
   2  -2  -3  360.06    9.90
   2  -2  -3  369.06    9.80
   2  -2  -3  382.06    8.60
   2  -2  -3  367.06    9.80
   2  -2  -3  366.06    8.60
   2  -2  -3  360.36    8.70
   2  -2  -3  373.36    9.00
  -2   2   3  363.36    8.50
  -2   2   3  368.36    9.70
  -2   2   3  363.56    8.60
  -2   2   3  370.36    9.70
   1  -2  -3    7.40    0.40
   1  -2  -3    6.50    0.40
   1  -2  -3    8.80    0.40
   1  -2  -3    6.80    0.30
   1  -2  -3    6.80    0.60
   1  -2  -3    8.20    1.00
  -1   2   3    6.60    0.40
  -1   2   3    7.40    0.90
  -1   2   3    6.80    0.50
  -1   2   3    7.50    0.70
   0  -2  -3 1005.20   22.50
   0  -2  -3  991.10   22.50
   0  -2  -3  967.10   23.90
   0  -2  -3 1007.40   23.50
   0   2   3  985.90   23.50
   0   2   3  926.41   22.60
   0   2   3 1030.40   22.60
   0   2   3 1029.40   22.60
   0   2   3  937.81   23.30
   0   2   3  958.90   22.60
  -1  -2  -3 1943.91   44.20
  -1  -2  -3 1821.12   42.80
  -1  -2  -3 1844.42   42.20
  -1  -2  -3 1778.02   42.70
   1   2   3 1803.22   43.40
   1   2   3 1867.91   42.50
   1   2   3 1866.71   43.70
   1   2   3 1839.92   43.40
   1   2   3 1880.21   42.20
  -2  -2  -3 2125.49   49.70
  -2  -2  -3 2151.98   49.00
   2   2   3 2113.09   50.09
   2   2   3 2173.08   50.49
   2   2   3 2171.38   49.90
   2   2   3 2121.99   49.20
   2   2   3 2193.58   49.70
  -3  -2  -3  500.05   12.20
  -3  -2  -3  486.85   10.90
   3   2   3  445.26   11.10
   3   2   3  467.45   11.20
   3   2   3  487.55   12.00
   3   2   3  457.65   12.30
   3   2   3  465.05   11.10
   3   2   3  482.95   11.00
  -4  -2  -3   20.30    0.60
  -4  -2  -3   21.70    0.70
   4   2   3   17.80    0.90
   4   2   3   20.10    0.90
   4   2   3   20.50    0.70
   4   2   3   20.20    0.80
   4   2   3   18.70    0.70
  -5  -2  -3   81.59    2.40
  -5  -2  -3   84.79    2.40
   5   2   3   84.79    2.20
   5   2   3   81.79    2.30
   5   2   3   81.29    2.30
   5   2   3   83.79    2.20
  -6  -2  -3  323.07    7.40
  -6  -2  -3  328.57    7.40
   6   2   3  316.07    7.60
   6   2   3  312.97    7.70
   6   2   3  312.37    7.70
   6   2   3  315.27    7.60
  -7  -2  -3   82.09    2.00
   7   2   3   83.99    2.50
   7   2   3   84.99    2.40
   7   2   3   83.99    2.40
   7   2   3   84.69    2.40
   8   2   3  210.88    5.40
   8   2   3  208.78    5.40
   8   2   3  213.68    5.50
   8   2   3  211.48    5.70
   9   2   3    0.90    0.60
   9   2   3    1.30    0.60
   9   2   3    0.70    0.50
   9   2   3    1.60    0.70
  10   2   3    0.40    0.80
  10   2   3    1.80    1.10
  10   2   3    0.80    0.60
  10   2   3    0.90    0.60
   9  -3  -3   20.60    1.90
  -9   3   3   25.90    1.60
   8  -3  -3  181.88    4.90
   8  -3  -3  201.48    6.50
   8  -3  -3  176.88    4.90
  -8   3   3  171.78    6.50
  -8   3   3  182.28    7.70
   7  -3  -3    1.40    0.50
   7  -3  -3   -0.30    0.40
   7  -3  -3   -0.20    1.10
   7  -3  -3   -0.60    0.40
  -7   3   3    0.70    0.40
  -7   3   3   -0.70    0.80
   6  -3  -3  154.98    5.10
   6  -3  -3  156.38    4.10
   6  -3  -3  158.58    4.20
   6  -3  -3  157.98    4.10
  -6   3   3  154.98    4.10
  -6   3   3  151.08    4.10
   5  -3  -3  115.09    5.30
   5  -3  -3  108.79    3.10
   5  -3  -3  111.29    3.10
   5  -3  -3  113.59    3.10
   5  -3  -3  114.89    2.80
  -5   3   3  114.19    3.20
  -5   3   3  115.09    3.10
   4  -3  -3  260.97    6.70
   4  -3  -3  251.17    6.30
   4  -3  -3  262.27    6.40
   4  -3  -3  260.97    6.30
   4  -3  -3  257.87    8.40
  -4   3   3  255.47    6.30
  -4   3   3  261.67    6.60
  -4   3   3  259.77    9.20
  -4   3   3  265.07    6.30
   3  -3  -3  604.94   29.10
   3  -3  -3  595.04   15.70
   3  -3  -3  589.44   13.70
   3  -3  -3  590.34   13.60
   3  -3  -3  582.74   15.70
  -3   3   3  586.54   13.70
  -3   3   3  598.14   15.30
  -3   3   3  583.44   14.60
   2  -3  -3    1.70    0.70
   2  -3  -3    2.60    0.70
   2  -3  -3    2.00    0.30
   2  -3  -3    1.70    0.30
   2  -3  -3    1.80    0.40
   2  -3  -3    2.40    0.30
  -2   3   3    1.80    0.60
  -2   3   3    2.20    0.20
  -2   3   3    1.90    0.30
   1  -3  -3   24.80    0.80
   1  -3  -3   23.90    0.80
   1  -3  -3   23.70    0.80
   1  -3  -3   23.60    0.80
   1  -3  -3   25.00    0.70
  -1   3   3   25.00    0.80
  -1   3   3   25.00    0.80
  -1   3   3   29.10    1.00
   0  -3  -3 3249.87   76.19
   0  -3  -3 3188.68   76.19
   0  -3  -3 3215.68   75.89
   0  -3  -3 3412.16   75.59
   0  -3  -3 3165.38   75.29
   0  -3  -3 3410.86   76.49
   0   3   3 3348.86   76.09
   0   3   3 3505.45   75.29
   0   3   3 3250.07   76.09
   0   3   3 3451.25   77.19
   0   3   3 3124.59   76.39
  -1  -3  -3    4.30    0.30
  -1  -3  -3    4.70    0.30
  -1  -3  -3    4.90    0.30
  -1  -3  -3    4.70    0.40
  -1  -3  -3    5.50    0.80
   1   3   3    5.10    0.40
   1   3   3    5.10    0.30
   1   3   3    4.70    0.30
   1   3   3    5.10    0.60
   1   3   3    4.80    0.90
   1   3   3    4.30    0.60
  -2  -3  -3  241.68    7.00
  -2  -3  -3  237.78    5.60
  -2  -3  -3  233.68    5.60
   2   3   3  233.78    5.70
   2   3   3  238.18    5.50
   2   3   3  229.08    5.70
   2   3   3  231.98    5.60
   2   3   3  245.78    5.60
  -3  -3  -3 1116.79   27.10
   3   3   3 1097.69   25.00
   3   3   3 1087.59   25.20
   3   3   3 1093.19   25.00
   3   3   3 1065.79   25.20
   4   3   3  624.94   15.20
   4   3   3  672.93   16.10
   4   3   3  663.23   15.00
   4   3   3  649.54   15.60
   4   3   3  628.24   17.20
   5   3   3  954.60   23.60
   5   3   3  987.40   23.40
   5   3   3 1027.00   23.40
   5   3   3 1005.10   23.50
   5   3   3 1115.59   25.20
   6   3   3    8.30    0.60
   6   3   3    6.60    0.50
   6   3   3    6.20    1.40
   6   3   3    6.50    0.70
   7   3   3    9.80    0.80
   7   3   3    9.40    0.70
   7   3   3    9.70    0.80
   7   3   3   10.40    0.90
   8   3   3  207.08    5.40
   8   3   3  209.68    5.30
   8   3   3  198.28    5.20
   8   3   3  203.18    6.00
   9   3   3  114.19    5.20
   9   3   3  109.59    3.20
   9   3   3  115.69    3.30
   9   3   3  112.59    3.40
  10   3   3   26.70    1.90
  10   3   3   30.60    1.60
  10   3   3   29.00    1.80
  10   3   3   28.30    1.50
   9  -4  -3    4.00    0.80
   8  -4  -3   23.80    1.90
  -8   4   3   22.50    3.40
   7  -4  -3   48.20    1.80
  -7   4   3   46.00    1.90
  -7   4   3   48.50    2.50
   6  -4  -3  506.05   12.40
   6  -4  -3  530.45   12.50
   6  -4  -3  513.05   12.70
   6  -4  -3  519.35   12.50
  -6   4   3  516.45   14.70
  -6   4   3  523.55   14.20
   5  -4  -3    0.00    0.40
   5  -4  -3    0.10    0.30
   5  -4  -3    0.40    0.40
   5  -4  -3   -0.20    0.90
   5  -4  -3    0.10    0.30
  -5   4   3   -0.50    0.50
  -5   4   3   -0.30    2.50
  -5   4   3   -0.20    0.30
   4  -4  -3  453.15   11.20
   4  -4  -3  455.35   11.00
   4  -4  -3  457.25   11.10
   4  -4  -3  452.15   10.90
   4  -4  -3  469.65   13.40
  -4   4   3  482.25   10.90
  -4   4   3  471.55   11.10
  -4   4   3  457.65   12.40
   3  -4  -3  990.90   22.00
   3  -4  -3  915.11   22.00
   3  -4  -3  963.50   22.10
   3  -4  -3  943.91   22.10
   3  -4  -3  932.71   22.10
   3  -4  -3  966.30   23.40
  -3   4   3  976.70   22.00
  -3   4   3  952.20   22.00
  -3   4   3  945.11   23.30
   2  -4  -3  201.18    4.80
   2  -4  -3  195.38    4.80
   2  -4  -3  197.68    5.30
   2  -4  -3  195.18    4.90
   2  -4  -3  199.88    6.30
  -2   4   3  199.28    4.80
  -2   4   3  205.28    6.20
  -2   4   3  199.08    4.80
   1  -4  -3  174.78    4.70
   1  -4  -3  174.08    4.20
   1  -4  -3  178.68    4.20
   1  -4  -3  173.18    4.30
   1  -4  -3  175.88    4.50
  -1   4   3  174.28    4.20
  -1   4   3  174.38    4.30
  -1   4   3  178.08    5.20
   0  -4  -3 1488.15   34.90
   0  -4  -3 1514.45   35.90
   0  -4  -3 1570.54   35.00
   0  -4  -3 1515.55   34.90
   0  -4  -3 1550.54   36.60
   0   4   3 1461.15   35.70
   0   4   3 1520.55   34.90
   0   4   3 1590.54   35.00
   0   4   3 1486.45   35.80
   0   4   3 1562.74   35.00
  -1  -4  -3  505.05   12.00
  -1  -4  -3  515.05   12.00
  -1  -4  -3  502.45   12.00
   1   4   3  503.95   11.90
   1   4   3  516.75   12.10
   1   4   3  556.84   12.10
   1   4   3  519.25   12.10
   1   4   3  511.95   13.10
   1   4   3  518.35   12.30
  -2  -4  -3   51.69    1.70
  -2  -4  -3   52.29    1.50
   2   4   3   50.19    1.30
   2   4   3   51.29    1.30
   2   4   3   49.10    2.60
   2   4   3   49.30    1.50
  -3  -4  -3   -0.20    0.30
   3   4   3   -0.40    0.30
   3   4   3    0.50    0.20
   3   4   3    0.30    0.30
   3   4   3    0.80    0.30
   3   4   3   -0.20    0.30
  -4  -4  -3  552.54   13.10
   4   4   3  554.64   12.90
   4   4   3  546.75   13.10
   4   4   3  573.24   12.90
   4   4   3  546.35   13.10
   4   4   3  559.64   13.10
   5   4   3  561.64   13.40
   5   4   3  574.54   13.60
   5   4   3  561.64   13.20
   5   4   3  556.84   13.70
   5   4   3  588.54   13.60
   6   4   3    9.10    0.60
   6   4   3    8.60    0.80
   6   4   3    9.80    0.70
   6   4   3    7.60    0.80
   7   4   3   72.69    2.10
   7   4   3   75.09    2.20
   7   4   3   72.19    2.80
   7   4   3   74.19    2.60
   8   4   3   71.69    2.20
   8   4   3   73.99    2.30
   8   4   3   72.49    2.40
   8   4   3   74.49    2.50
   9   4   3    0.00    0.70
   9   4   3   -0.10    1.20
   9   4   3    0.10    0.70
   9   4   3    0.30    0.40
   9   4   3    1.10    0.50
  10   4   3   32.00    1.90
  10   4   3   29.70    2.00
  10   4   3   33.90    2.50
  10   4   3   31.90    3.00
   9  -5  -3  102.19    3.30
   8  -5  -3    8.40    0.90
   7  -5  -3   50.89    2.40
  -7   5   3   51.99    2.90
   6  -5  -3   49.20    3.60
  -6   5   3   48.20    1.80
   5  -5  -3  145.29    3.90
   5  -5  -3  141.19    3.60
  -5   5   3  144.99    3.90
  -5   5   3  144.59    4.30
  -5   5   3  147.89    4.50
   4  -5  -3   61.99    1.80
   4  -5  -3   59.29    1.90
  -4   5   3   59.69    1.80
  -4   5   3   61.39    1.80
  -4   5   3   63.39    3.60
   3  -5  -3  116.89    3.10
   3  -5  -3  118.09    3.10
   3  -5  -3  117.69    4.30
   3  -5  -3  114.89    3.10
   3  -5  -3  118.19    3.20
  -3   5   3  122.69    3.10
  -3   5   3  122.09    3.00
  -3   5   3  115.79    3.00
   2  -5  -3 1103.69   25.90
   2  -5  -3 1121.79   25.90
   2  -5  -3 1107.49   25.90
   2  -5  -3 1108.19   25.90
   2  -5  -3 1126.39   25.90
  -2   5   3 1139.39   27.40
  -2   5   3 1145.19   25.90
  -2   5   3 1141.69   26.10
   1  -5  -3  322.27    7.80
   1  -5  -3  342.97    9.00
   1  -5  -3  318.57    7.70
   1  -5  -3  332.97    7.70
   1  -5  -3  314.07    7.70
  -1   5   3  310.27    7.70
  -1   5   3  324.87    7.70
  -1   5   3  326.37    9.20
  -1   5   3  323.57    7.90
   0  -5  -3   22.40    1.70
   0   5   3   23.30    1.10
   0   5   3   24.70    0.80
   0   5   3   23.10    1.80
   0   5   3   21.10    0.80
   0   5   3   25.40    1.90
   0   5   3   25.20    0.90
  -1  -5  -3   29.20    1.00
  -1  -5  -3   28.90    1.00
   1   5   3   28.60    0.80
   1   5   3   28.40    1.00
   1   5   3   28.70    1.70
   1   5   3   29.30    2.00
   1   5   3   29.50    0.90
  -2  -5  -3   46.10    1.80
   2   5   3   45.50    1.50
   2   5   3   45.90    1.20
   2   5   3   45.20    1.50
   2   5   3   46.20    2.50
   2   5   3   46.00    1.40
  -3  -5  -3  293.37    7.10
  -3  -5  -3  294.07    9.10
   3   5   3  284.47    6.90
   3   5   3  290.47    6.80
   3   5   3  294.57    7.10
   3   5   3  301.67    8.50
   3   5   3  289.77    7.10
  -4  -5  -3   44.60    1.70
   4   5   3   46.00    1.60
   4   5   3   47.60    1.30
   4   5   3   45.40    1.80
   4   5   3   44.30    2.00
   4   5   3   47.10    1.60
   5   5   3   12.80    0.70
   5   5   3   10.90    2.10
   5   5   3   11.40    0.80
   5   5   3   10.40    1.00
   5   5   3   11.00    0.90
   6   5   3  348.57    8.30
   6   5   3  348.87   12.30
   6   5   3  348.77    8.80
   6   5   3  363.16   11.60
   6   5   3  348.37    8.50
   7   5   3    0.50    0.70
   7   5   3    1.60    0.50
   7   5   3    1.00    0.60
   7   5   3    0.90    0.60
   7   5   3    0.40    0.30
   8   5   3  118.69    3.60
   8   5   3  117.39    3.50
   8   5   3  115.49    3.90
   8   5   3  114.69    3.70
   8   5   3  112.49    3.20
   9   5   3   15.10    2.30
   9   5   3   15.60    1.40
   9   5   3   17.10    1.40
   9   5   3   17.90    1.70
   8  -6  -3   15.20    1.40
   7  -6  -3    2.50    0.70
  -7   6   3    1.20    0.70
   6  -6  -3   32.40    1.50
  -6   6   3   31.50    1.90
   5  -6  -3   82.29    2.80
   5  -6  -3   82.99    3.00
  -5   6   3   84.59    6.70
  -5   6   3   82.09    2.40
   4  -6  -3   74.79    2.30
   4  -6  -3   75.99    2.40
  -4   6   3   77.29    2.20
  -4   6   3   79.09    2.50
   3  -6  -3   96.49    2.60
   3  -6  -3   94.79    2.70
  -3   6   3   94.49    2.70
  -3   6   3   95.39    3.90
  -3   6   3   98.29    2.80
   2  -6  -3   20.50    1.10
   2  -6  -3   20.40    1.20
  -2   6   3   22.00    0.80
  -2   6   3   18.60    1.70
  -2   6   3   19.40    1.40
   1  -6  -3    1.90    0.40
   1  -6  -3    2.10    0.40
  -1   6   3    1.60    0.30
  -1   6   3    1.80    0.30
  -1   6   3    1.70    0.70
   0  -6  -3  269.47    6.60
   0  -6  -3  277.17    8.90
   0  -6  -3  270.87    6.90
   0   6   3  275.97    6.60
   0   6   3  283.07    9.10
   0   6   3  261.57    6.50
   0   6   3  270.67    6.40
   0   6   3  268.57    6.50
  -1  -6  -3  105.19    2.80
  -1  -6  -3  103.79    2.90
   1   6   3  105.99    2.90
   1   6   3  108.39    3.10
   1   6   3  106.09    2.70
   1   6   3  107.79    3.30
  -2  -6  -3  683.83   16.30
  -2  -6  -3  677.43   16.20
   2   6   3  707.93   16.20
   2   6   3  681.13   17.00
   2   6   3  702.33   18.00
   2   6   3  699.63   16.00
   2   6   3  682.53   17.30
   2   6   3  709.53   16.00
  -3  -6  -3    6.90    0.70
  -3  -6  -3    6.70    0.70
   3   6   3    7.00    0.40
   3   6   3    5.30    0.60
   3   6   3    6.00    0.40
   3   6   3    5.50    1.60
   3   6   3    9.30    2.50
  -4  -6  -3  725.63   18.40
   4   6   3  745.23   17.50
   4   6   3  735.83   17.50
   4   6   3  751.92   17.60
   4   6   3  754.52   17.10
  -5  -6  -3    0.40    0.40
   5   6   3    0.20    0.50
   5   6   3    0.30    0.50
   5   6   3    0.20    0.30
   5   6   3    0.30    0.60
   5   6   3    0.40    0.60
   6   6   3   34.50    2.00
   6   6   3   36.30    1.90
   6   6   3   36.30    2.00
   6   6   3   35.70    1.20
   6   6   3   36.70    2.50
   7   6   3    0.90    0.70
   7   6   3    0.70    0.70
   7   6   3    0.30    0.30
   7   6   3    0.30    0.60
   7   6   3    0.10    0.30
   8   6   3   18.80    1.50
   8   6   3   19.60    1.40
   8   6   3   20.30    1.40
   8   6   3   13.50    1.30
   8   6   3   15.70    1.00
   9   6   3    6.80    1.40
   9   6   3    6.60    0.70
   9   6   3    7.50    0.80
   9   6   3    6.40    1.00
   8  -7  -3    0.10    1.80
   7  -7  -3   37.10    1.80
  -7   7   3   36.60    2.90
   6  -7  -3    8.20    1.70
   6  -7  -3    9.60    0.90
  -6   7   3    8.90    1.80
   5  -7  -3   -0.50    0.50
   5  -7  -3   -0.20    0.40
  -5   7   3   -0.40    1.00
  -5   7   3   -0.40    0.40
   4  -7  -3  272.77    6.90
   4  -7  -3  276.27    6.80
  -4   7   3  279.87    6.80
   3  -7  -3  160.78    4.30
   3  -7  -3  161.28    4.30
  -3   7   3  161.98    5.10
   2  -7  -3  102.89    2.80
   2  -7  -3  104.99    2.90
  -2   7   3  105.79    2.90
   1  -7  -3  104.59    2.90
   1  -7  -3  106.79    3.50
  -1   7   3  108.89    2.80
  -1   7   3  104.89    2.80
   0  -7  -3   53.69    1.90
   0  -7  -3   55.49    3.10
   0  -7  -3   52.59    2.30
   0   7   3   53.19    1.60
   0   7   3   54.29    1.70
  -1  -7  -3   74.49    2.30
  -1  -7  -3   78.89    2.50
  -1  -7  -3   76.59    2.20
   1   7   3   75.59    3.80
   1   7   3   75.09    2.80
   1   7   3   76.89    2.00
  -2  -7  -3  574.24   13.70
  -2  -7  -3  565.64   13.40
   2   7   3  562.64   13.60
   2   7   3  571.94   13.20
   2   7   3  569.14   13.50
   2   7   3  571.34   13.50
  -3  -7  -3    2.40    0.50
  -3  -7  -3    3.10    0.60
   3   7   3    3.30    0.30
   3   7   3    2.30    0.80
   3   7   3    3.00    0.60
   3   7   3    2.90    0.40
  -4  -7  -3    2.30    0.50
  -4  -7  -3    0.60    0.60
   4   7   3   -0.10    0.40
   4   7   3    0.00    0.30
   4   7   3    0.60    0.50
   4   7   3    0.50    1.10
  -5  -7  -3  220.98    5.80
   5   7   3  218.68    5.50
   5   7   3  221.88    8.30
   5   7   3  226.98    9.60
   5   7   3  230.68    5.90
   5   7   3  219.48    5.30
   6   7   3    1.30    0.70
   6   7   3    0.90    1.30
   6   7   3    1.00    0.50
   6   7   3    0.20    0.60
   6   7   3    2.00    0.70
   7   7   3    6.30    1.10
   7   7   3    5.40    2.00
   7   7   3    6.80    0.90
   7   7   3    7.10    0.80
   7   7   3    7.80    0.70
   8   7   3    8.90    1.50
   8   7   3    8.00    1.00
   8   7   3    6.70    1.10
   8   7   3    8.40    0.70
   8   7   3    7.40    1.10
   7  -8  -3   14.40    1.40
   6  -8  -3    2.20    1.10
   6  -8  -3    1.90    0.70
   5  -8  -3   -0.40    0.50
   5  -8  -3    0.50    0.50
  -5   8   3    0.00    1.10
   4  -8  -3    6.10    1.00
   4  -8  -3    8.80    0.80
  -4   8   3    7.00    0.70
   3  -8  -3   75.39    2.30
   3  -8  -3   74.39    2.40
  -3   8   3   75.19    3.20
   2  -8  -3   74.09    2.20
   2  -8  -3   70.99    2.30
  -2   8   3   73.59    2.20
   1  -8  -3  419.96   10.50
   1  -8  -3  428.46   10.60
  -1   8   3  430.36   10.80
   0  -8  -3    1.80    0.50
   0  -8  -3    3.00    0.60
   0  -8  -3    3.10    0.50
   0   8   3    2.50    0.50
   0   8   3    3.30    0.40
  -1  -8  -3    6.20    0.70
  -1  -8  -3    5.30    1.80
  -1  -8  -3    5.60    0.80
   1   8   3    6.90    0.60
   1   8   3    6.70    0.50
   1   8   3    6.70    0.50
  -2  -8  -3    0.00    0.50
  -2  -8  -3    0.80    0.50
  -2  -8  -3    0.70    0.60
   2   8   3    1.50    0.60
   2   8   3    0.60    0.30
   2   8   3    0.80    0.50
   2   8   3    1.60    5.10
  -3  -8  -3    8.60    0.90
  -3  -8  -3    8.60    0.90
   3   8   3    8.90    0.50
   3   8   3    7.90    0.80
   3   8   3    9.70    0.60
   3   8   3    6.70    2.10
  -4  -8  -3    1.60    0.80
  -4  -8  -3    1.70    0.50
   4   8   3    0.90    0.60
   4   8   3    1.90    0.60
   4   8   3    2.30    1.00
   4   8   3    1.10    0.30
  -5  -8  -3  111.59    3.70
   5   8   3  111.89    3.40
   5   8   3  110.19    3.90
   5   8   3  113.49    6.40
   5   8   3  108.69    2.90
   6   8   3   69.59    2.00
   6   8   3   69.89    2.60
   6   8   3   72.69    2.00
   6   8   3   72.99    3.10
   6   8   3   68.79    2.60
   7   8   3   67.99    2.00
   7   8   3   66.89    3.70
   7   8   3   63.89    2.70
   7   8   3   71.69    5.50
   7   8   3   66.59    2.70
   8   8   3    8.90    1.20
   8   8   3   11.80    1.10
   8   8   3   12.70    1.40
   8   8   3   14.10    1.30
   6  -9  -3   15.60    2.20
   6  -9  -3   15.60    1.50
   5  -9  -3    0.60    0.60
   5  -9  -3   -0.40    0.50
  -5   9   3    0.40    1.30
   4  -9  -3    9.70    0.90
   4  -9  -3    7.50    0.80
  -4   9   3    9.30    0.90
   3  -9  -3   12.20    1.00
   3  -9  -3   15.70    1.10
  -3   9   3   13.60    1.00
   2  -9  -3    2.60    1.00
   2  -9  -3   -0.40    0.50
  -2   9   3    0.30    0.40
   1  -9  -3  189.88    5.00
   1  -9  -3  190.38    5.10
   1  -9  -3  190.28    5.20
  -1   9   3  195.88    6.50
   0  -9  -3  197.78    5.30
   0  -9  -3  196.28    6.60
   0  -9  -3  199.18    5.20
   0   9   3  199.38    5.50
  -1  -9  -3   12.10    1.00
  -1  -9  -3   12.60    2.30
  -1  -9  -3   12.20    2.30
   1   9   3   13.60    1.20
  -2  -9  -3   90.49    3.00
  -2  -9  -3   90.69    5.80
   2   9   3   89.49    2.40
   2   9   3   91.59    3.10
   2   9   3   93.29    3.30
   2   9   3   91.59    3.70
  -3  -9  -3   -0.60    0.50
  -3  -9  -3   -0.20    0.70
   3   9   3    0.00    1.60
   3   9   3    0.70    0.50
   3   9   3    1.30    0.30
   3   9   3    1.20    0.30
  -4  -9  -3    7.50    2.20
  -4  -9  -3    7.40    0.80
   4   9   3    7.00    0.60
   4   9   3    8.10    1.10
   4   9   3    9.10    0.90
   4   9   3    8.70    1.00
  -5  -9  -3    7.00    1.90
   5   9   3    8.20    0.60
   5   9   3    8.30    1.00
   5   9   3    7.10    2.20
   5   9   3    8.40    0.90
   6   9   3    2.40    0.80
   6   9   3    2.70    0.40
   6   9   3    2.80    0.90
   6   9   3    3.00    1.00
   6   9   3    3.80    0.40
   7   9   3    5.40    0.60
   7   9   3    3.70    0.80
   7   9   3    5.10    1.00
   7   9   3    3.70    1.20
   5 -10  -3   11.80    1.20
   5 -10  -3   11.40    1.10
  -5  10   3    9.70    1.10
   4 -10  -3   37.80    1.90
   4 -10  -3   38.00    1.70
  -4  10   3   41.50    1.70
   3 -10  -3    1.50    0.60
   3 -10  -3    2.00    1.30
  -3  10   3    2.00    0.50
   2 -10  -3    0.50    1.00
   2 -10  -3    1.00    0.70
  -2  10   3    0.40    0.50
   1 -10  -3   33.20    1.50
   1 -10  -3   30.90    1.60
   1 -10  -3   33.90    1.60
  -1  10   3   29.30    1.70
   0 -10  -3   -1.30    0.50
   0 -10  -3    1.00    0.70
   0 -10  -3    0.00    0.60
   0  10   3   -0.70    0.40
  -1 -10  -3   46.30    1.90
  -1 -10  -3   46.80    1.90
  -1 -10  -3   45.00    2.30
   1  10   3   43.70    1.60
  -2 -10  -3   88.89    3.40
  -2 -10  -3   90.09    2.90
   2  10   3   89.59    4.10
   2  10   3   89.19    2.50
   2  10   3   91.69    3.60
  -3 -10  -3    1.60    1.60
  -3 -10  -3    1.20    0.60
   3  10   3    1.40    0.70
   3  10   3    2.20    0.80
   3  10   3    1.30    1.80
  -4 -10  -3    5.50    2.00
  -4 -10  -3    4.70    0.80
   4  10   3    6.60    0.50
   4  10   3    6.20    1.00
   4  10   3    6.20    1.00
   4  10   3    6.00    0.80
  -5 -10  -3    2.10    1.30
   5  10   3    2.50    0.90
   5  10   3    2.80    0.80
   5  10   3    3.30    0.50
   5  10   3    3.60    0.50
   3 -11  -3    1.50    1.50
   3 -11  -3    2.80    0.70
  -3  11   3    1.60    0.80
   2 -11  -3    2.40    1.60
   2 -11  -3    3.60    0.90
   2 -11  -3    3.90    0.90
  -2  11   3    3.50    0.70
   1 -11  -3   90.39    3.10
   1 -11  -3   88.39    2.90
   1 -11  -3   91.39    4.50
  -1  11   3   88.79    2.70
   0 -11  -3    5.40    1.10
   0 -11  -3    3.70    0.90
   0 -11  -3    4.90    1.30
   0  11   3    4.90    1.30
  -1 -11  -3   40.60    1.90
  -1 -11  -3   40.80    1.90
  -1 -11  -3   41.80    1.80
   1  11   3   38.00    2.60
   1  11   3   40.60    2.00
  -2 -11  -3    0.50    0.90
  -2 -11  -3    0.70    0.70
   2  11   3   -0.50    0.70
   2  11   3   -0.70    0.70
  -3 -11  -3   23.50    1.70
  -3 -11  -3   22.20    2.00
   3  11   3   18.70    1.70
   3  11   3   22.30    1.60
   3  11   3   21.30    1.60
   2  10  -4    6.60    0.60
  -2 -10   4    7.40    1.50
   1  10  -4    1.70    0.40
  -1 -10   4   -0.10    0.90
  -1 -10   4    0.30    1.10
  -1 -10   4    0.40    0.80
   0  10  -4   25.80    1.50
   0 -10   4   30.90    2.40
   0 -10   4   29.00    1.50
   0 -10   4   29.00    1.50
  -1  10  -4    8.50    0.80
   1 -10   4   12.20    1.20
   1 -10   4    9.60    1.00
   1 -10   4   12.50    2.10
  -2  10  -4    0.80    3.40
   2 -10   4    0.60    1.10
   2 -10   4    1.40    0.60
   2 -10   4    0.80    0.60
  -3  10  -4    3.90    1.70
   3 -10   4    4.60    0.80
   3 -10   4    4.10    1.40
   3 -10   4    4.00    2.00
   4   9  -4    1.40    0.60
   4   9  -4    1.60    1.20
  -3  -9   4    0.30    0.60
  -3  -9   4    1.40    1.40
  -2  -9   4   11.30    1.20
  -2  -9   4   11.50    1.10
  -2  -9   4   11.50    1.00
   1   9  -4   78.69    2.20
  -1  -9   4   84.09    3.70
  -1  -9   4   84.69    3.00
  -1  -9   4   90.09    2.70
   0   9  -4   38.00    1.30
   0  -9   4   40.40    1.70
   0  -9   4   42.00    1.90
   0  -9   4   42.80    1.70
  -1   9  -4   22.80    2.10
   1  -9   4   23.30    1.20
   1  -9   4   25.30    1.40
   1  -9   4   24.50    1.90
  -2   9  -4    5.20    0.60
   2  -9   4    6.10    1.00
   2  -9   4    6.20    0.90
   2  -9   4    6.00    0.70
  -3   9  -4   55.19    2.00
   3  -9   4   59.99    2.10
   3  -9   4   57.39    4.10
  -4   9  -4   20.40    2.30
   4  -9   4   19.40    1.40
   4  -9   4   22.10    1.30
  -5   9  -4    5.90    0.80
   5  -9   4    6.50    0.90
   5  -9   4    6.60    1.10
  -6   9  -4   16.80    3.10
   6  -9   4   17.30    1.40
   6  -9   4   19.30    1.40
   5   8  -4    5.00    1.40
  -5  -8   4    5.90    0.80
   4   8  -4   11.70    1.00
   4   8  -4   10.10    1.00
  -4  -8   4   13.40    1.10
  -3  -8   4   37.30    1.80
  -3  -8   4   36.60    2.30
  -2  -8   4   13.10    0.90
  -2  -8   4   12.20    1.00
  -2  -8   4   11.40    1.00
   1   8  -4   47.00    1.30
  -1  -8   4   49.20    1.90
  -1  -8   4   50.29    1.80
  -1  -8   4   52.39    1.80
   0   8  -4   11.70    1.00
   0  -8   4   10.30    0.90
   0  -8   4    8.90    1.50
   0  -8   4   11.00    1.00
  -1   8  -4   86.89    2.80
   1  -8   4   88.89    2.60
   1  -8   4   88.19    2.60
   1  -8   4   90.99    2.70
  -2   8  -4    0.70    0.60
   2  -8   4    0.10    0.40
   2  -8   4   -0.30    0.40
  -3   8  -4    0.60    0.40
   3  -8   4    0.90    0.50
   3  -8   4    1.00    0.70
  -4   8  -4    0.90    0.80
   4  -8   4    1.70    0.70
   4  -8   4    1.70    0.60
  -5   8  -4   35.90    1.70
   5  -8   4   38.30    1.60
   5  -8   4   37.50    1.70
  -6   8  -4    4.30    1.90
   6  -8   4    4.90    0.90
   6  -8   4    4.20    1.50
  -7   8  -4    5.80    1.10
   7  -8   4    7.70    1.00
   7  -8   4    8.10    1.10
   6   7  -4    0.70    0.30
   6   7  -4    0.30    0.30
   6   7  -4    1.10    0.50
  -6  -7   4    0.00    0.70
   5   7  -4   14.00    1.50
  -5  -7   4   12.90    1.20
   4   7  -4   87.79    3.00
   4   7  -4   83.49    4.50
  -4  -7   4   86.99    2.70
  -3  -7   4   29.20    1.30
  -3  -7   4   28.00    1.30
  -3  -7   4   27.80    1.20
  -2  -7   4   51.59    1.80
  -2  -7   4   55.39    1.70
  -2  -7   4   49.10    1.70
  -2  -7   4   52.89    1.80
   1   7  -4    4.10    0.40
  -1  -7   4    3.50    0.50
  -1  -7   4    3.80    0.60
  -1  -7   4    4.20    0.50
   0   7  -4    3.30    0.30
   0  -7   4    1.80    1.00
   0  -7   4    1.80    0.70
   0  -7   4    1.90    0.50
  -1   7  -4  286.17    7.00
   1  -7   4  289.17    7.10
   1  -7   4  282.27    7.00
   1  -7   4  286.67    7.10
  -2   7  -4    9.80    1.30
   2  -7   4    8.40    0.70
   2  -7   4    9.20    0.90
  -3   7  -4   76.99    2.20
   3  -7   4   77.99    2.40
   3  -7   4   77.19    2.40
  -4   7  -4   -0.50    0.90
   4  -7   4    2.40    0.50
   4  -7   4   -0.60    0.40
  -5   7  -4    4.20    0.80
   5  -7   4    5.80    0.70
   5  -7   4    6.40    0.70
  -6   7  -4   68.49    2.80
   6  -7   4   68.89    2.40
   6  -7   4   67.99    4.90
  -7   7  -4    4.00    1.70
   7  -7   4    4.10    0.80
   7  -7   4    4.50    1.60
   8  -7   4    2.50    1.30
   8  -7   4    2.60    2.20
   7   6  -4    0.40    0.40
   7   6  -4    0.40    0.60
   7   6  -4    0.30    0.30
   7   6  -4    0.00    0.30
  -7  -6   4   -0.50    0.60
   6   6  -4   31.90    1.10
   6   6  -4   34.20    1.80
   6   6  -4   34.40    1.30
  -6  -6   4   33.20    1.80
   5   6  -4   12.50    2.00
  -5  -6   4   11.50    1.00
   4   6  -4    5.90    0.70
   4   6  -4    5.30    1.40
  -4  -6   4    6.70    0.70
  -3  -6   4    6.50    1.40
  -3  -6   4    4.60    0.90
  -3  -6   4    6.00    0.70
  -2  -6   4  583.74   14.10
  -2  -6   4  607.24   14.20
  -2  -6   4  609.34   14.10
  -2  -6   4  601.34   14.10
   1   6  -4   56.89    1.40
  -1  -6   4   55.89    2.00
  -1  -6   4   58.29    1.70
  -1  -6   4   57.89    3.20
  -1  -6   4   55.29    1.70
   0   6  -4   -0.30    0.20
   0   6  -4   -0.10    0.30
   0   6  -4   -0.40    0.20
   0  -6   4   -0.10    0.40
   0  -6   4    0.00    0.30
   0  -6   4    0.70    0.40
  -1   6  -4   16.10    1.00
   1  -6   4   17.20    0.90
   1  -6   4   17.00    0.90
   1  -6   4   16.40    1.00
  -2   6  -4  213.88    6.40
   2  -6   4  216.28    5.40
   2  -6   4  218.58    7.60
  -3   6  -4    2.70    0.70
   3  -6   4    3.40    0.70
   3  -6   4    3.70    0.50
  -4   6  -4  233.98    5.80
   4  -6   4  235.48    5.80
   4  -6   4  232.48    5.90
  -5   6  -4   14.40    2.20
   5  -6   4   16.60    1.00
   5  -6   4   15.70    1.00
  -6   6  -4   11.20    7.40
   6  -6   4    9.70    0.80
   6  -6   4   11.00    1.00
  -7   6  -4    4.40    0.70
   7  -6   4    4.00    1.50
   7  -6   4    5.90    0.80
   8  -6   4   17.90    1.60
   8  -6   4   17.70    2.40
   9  -6   4   24.50    1.70
   9  -6   4   23.60    1.90
   8   5  -4   14.20    1.10
   8   5  -4   13.40    1.00
  -8  -5   4   14.50    1.50
   7   5  -4    7.90    0.70
   7   5  -4    7.10    0.80
   7   5  -4    8.90    0.70
   7   5  -4    9.40    0.80
  -7  -5   4    8.90    1.00
   6   5  -4   14.40    1.60
   6   5  -4   12.50    1.10
   6   5  -4   13.20    1.80
  -6  -5   4   12.50    1.20
   5   5  -4   22.80    1.20
   5   5  -4   22.40    0.90
   5   5  -4   22.60    1.10
  -5  -5   4   22.20    1.30
   4   5  -4  284.57    6.90
   4   5  -4  278.37    6.90
  -4  -5   4  287.87    9.20
  -3  -5   4  122.79    3.30
  -3  -5   4  126.09    4.20
  -3  -5   4  123.09    3.40
  -2  -5   4  298.57    7.00
  -2  -5   4  292.17    7.10
  -2  -5   4  285.37    7.10
  -2  -5   4  299.07    7.30
  -1  -5   4   12.50    0.80
  -1  -5   4   14.10    0.70
  -1  -5   4   20.20    1.60
  -1  -5   4   13.70    0.70
   0   5  -4  391.96    9.20
   0   5  -4  391.06    9.30
   0   5  -4  384.86    9.00
   0  -5   4  387.26   10.80
   0  -5   4  393.66    9.20
   0  -5   4  384.56    9.20
   0  -5   4  398.96    9.60
  -1   5  -4   92.69    2.50
  -1   5  -4   92.09    3.20
  -1   5  -4   91.79    2.30
  -1   5  -4   91.19    2.40
   1  -5   4   93.59    2.70
   1  -5   4   93.39    3.70
   1  -5   4   95.69    2.40
  -2   5  -4  243.78    9.20
   2  -5   4  252.57    6.40
   2  -5   4  246.18    6.10
  -3   5  -4 1588.94   38.90
   3  -5   4 1594.44   36.80
   3  -5   4 1618.04   36.80
  -4   5  -4  159.08    4.00
   4  -5   4  154.58    4.00
   4  -5   4  152.48    5.60
  -5   5  -4   10.60    1.80
   5  -5   4   10.40    0.90
   5  -5   4   11.30    0.80
  -6   5  -4   99.59    3.30
   6  -5   4  100.89    2.80
   6  -5   4  101.79    5.00
  -7   5  -4    2.30    0.50
  -7   5  -4    2.50    1.30
   7  -5   4    2.10    0.60
   7  -5   4    2.40    0.50
  -8   5  -4    2.30    0.70
   8  -5   4    2.70    0.60
   8  -5   4    4.00    0.80
   9  -5   4  152.68    4.50
   9  -5   4  155.78    4.20
   8   4  -4   12.50    1.00
   8   4  -4    8.80    0.90
   8   4  -4   10.00    0.90
   8   4  -4    9.30    0.80
  -8  -4   4    8.70    1.10
   7   4  -4   42.70    1.70
   7   4  -4   43.60    1.70
   7   4  -4   45.50    1.90
   7   4  -4   44.00    1.50
  -7  -4   4   43.60    1.90
   6   4  -4   14.20    0.80
   6   4  -4   15.10    0.90
   6   4  -4   14.40    1.30
  -6  -4   4   12.30    1.00
   5   4  -4  133.89    3.30
   5   4  -4  138.09    4.80
   5   4  -4  133.49    4.00
  -5  -4   4  133.69    5.60
   4   4  -4  311.97    9.40
   4   4  -4  301.57    7.50
   4   4  -4  295.17    8.60
   4   4  -4  318.07    9.50
   4   4  -4  309.27    7.60
  -4  -4   4  301.87    7.50
   3   4  -4  334.77    8.10
  -3  -4   4  335.37    8.20
  -3  -4   4  345.07    8.20
  -2  -4   4  208.48    5.20
  -2  -4   4  202.28    5.00
  -2  -4   4  220.38    6.30
  -2  -4   4  211.48    6.80
  -1  -4   4  543.95   12.80
  -1  -4   4  539.55   13.80
  -1  -4   4  540.05   12.60
  -1  -4   4  538.45   13.00
   0   4  -4  217.28    5.20
   0   4  -4  211.88    5.00
   0   4  -4  220.18    5.00
   0  -4   4  212.68    5.20
   0  -4   4  219.18    5.20
   0  -4   4  219.18    5.20
   0  -4   4  215.48    5.20
  -1   4  -4    4.90    0.30
  -1   4  -4    5.90    0.60
  -1   4  -4    4.50    0.60
  -1   4  -4    5.90    0.60
   1  -4   4    4.50    0.40
   1  -4   4    5.60    0.40
   1  -4   4    5.00    0.40
  -2   4  -4  103.89    3.80
  -2   4  -4  107.79    9.30
  -2   4  -4  103.49    2.90
  -2   4  -4   94.79    2.90
   2  -4   4  103.89    2.60
   2  -4   4  103.69    2.70
  -3   4  -4  719.73   16.60
  -3   4  -4  718.23   16.70
   3  -4   4  715.63   16.70
   3  -4   4  726.03   18.70
  -4   4  -4  138.09    4.60
  -4   4  -4  135.89    4.30
   4  -4   4  138.89    3.60
   4  -4   4  140.39    3.70
  -5   4  -4  243.78    6.50
  -5   4  -4  242.38    7.60
   5  -4   4  241.98    6.00
   5  -4   4  243.18    8.30
  -6   4  -4  428.06   12.20
  -6   4  -4  429.06   10.10
   6  -4   4  420.36   10.30
   6  -4   4  416.16   10.20
  -7   4  -4    6.20    1.50
   7  -4   4    5.40    0.90
   7  -4   4    5.70    2.00
  -8   4  -4    4.50    1.50
   8  -4   4    4.20    0.70
   8  -4   4    4.80    0.90
  -9   4  -4   17.30    1.40
   9  -4   4   16.70    2.70
   9  -4   4   16.90    1.30
  10  -4   4    3.50    0.80
  10  -4   4    2.70    1.20
   9   3  -4    0.80    0.70
  -9  -3   4    2.60    0.90
   8   3  -4   17.10    1.30
   8   3  -4   16.90    1.20
   8   3  -4   16.30    1.20
   8   3  -4   17.60    1.10
  -8  -3   4   16.80    1.60
   7   3  -4   14.30    0.80
   7   3  -4   17.50    0.90
   7   3  -4   15.60    1.30
   7   3  -4   14.40    1.20
  -7  -3   4   16.00    1.20
   6   3  -4   38.40    1.40
   6   3  -4   36.10    1.40
   6   3  -4   36.10    1.20
  -6  -3   4   37.70    1.60
   5   3  -4  160.78    5.00
   5   3  -4  161.18    4.10
   5   3  -4  163.58    4.60
  -5  -3   4  159.78    4.40
   4   3  -4  104.99    2.80
   4   3  -4  103.19    2.70
   4   3  -4  109.39    4.10
   4   3  -4  102.89    2.70
   4   3  -4  106.19    3.50
  -4  -3   4  101.69    5.00
   3   3  -4   64.49    1.80
   3   3  -4   63.09    1.80
   3   3  -4   62.09    1.60
   3   3  -4   64.69    1.60
  -3  -3   4   66.49    2.60
  -3  -3   4   60.69    2.40
  -2  -3   4  100.09    2.50
  -2  -3   4  102.09    2.70
  -2  -3   4   98.79    2.50
  -1  -3   4  107.59    2.80
  -1  -3   4  107.19    2.80
  -1  -3   4  110.39    2.90
  -1  -3   4  106.29    3.60
   0   3  -4 1988.50   46.20
   0   3  -4 2054.39   46.00
   0  -3   4 2088.89   46.10
   0  -3   4 2041.20   47.60
   0  -3   4 1984.80   47.60
   0  -3   4 1960.80   46.30
  -1   3  -4 1705.83   41.10
  -1   3  -4 1795.52   40.70
  -1   3  -4 1751.12   40.40
  -1   3  -4 1719.33   41.00
   1  -3   4 1800.12   41.60
   1  -3   4 1809.22   40.30
   1  -3   4 1767.52   40.40
   2  -3   4    2.40    1.30
   2  -3   4    2.40    0.80
  -3   3  -4  230.08    5.50
  -3   3  -4  227.78    5.60
   3  -3   4  226.08    6.30
   3  -3   4  224.18    5.50
   3  -3   4  224.38    5.50
   3  -3   4  222.08    5.40
   3  -3   4  225.38    7.10
  -4   3  -4    3.70    0.50
  -4   3  -4    2.40    0.30
   4  -3   4    2.10    0.30
   4  -3   4    2.60    1.00
   4  -3   4    1.90    0.20
   4  -3   4    2.50    0.20
   4  -3   4    2.20    0.30
   4  -3   4    2.40    0.30
   4  -3   4    3.00    0.80
  -5   3  -4  196.98    5.30
  -5   3  -4  203.18    5.80
   5  -3   4  198.88    5.30
   5  -3   4  199.88    5.00
  -6   3  -4  332.57   10.10
  -6   3  -4  325.57    8.10
   6  -3   4  325.37    8.00
   6  -3   4  329.97    7.90
  -7   3  -4   18.00    2.30
   7  -3   4   16.50    0.90
   7  -3   4   17.00    1.40
  -8   3  -4   97.29    2.80
   8  -3   4   96.39    4.60
   8  -3   4   96.39    5.30
  -9   3  -4    0.40    1.20
   9  -3   4    0.70    0.90
   9  -3   4    1.40    1.00
  10  -3   4    3.60    2.00
  10  -3   4    3.50    0.90
   9   2  -4   15.40    1.30
   9   2  -4   12.30    1.10
   9   2  -4   12.60    1.90
   9   2  -4   15.00    1.20
  -9  -2   4   16.30    1.50
   8   2  -4    8.10    0.80
   8   2  -4    6.90    0.80
   8   2  -4    8.50    0.80
   8   2  -4    8.80    0.80
  -8  -2   4    8.80    1.00
   7   2  -4    1.10    0.40
   7   2  -4    1.00    0.50
   7   2  -4    1.10    0.50
   7   2  -4    1.30    0.40
  -7  -2   4    1.10    0.50
   6   2  -4  138.19    3.70
   6   2  -4  144.39    4.40
   6   2  -4  143.89    3.80
   6   2  -4  141.49    3.60
  -6  -2   4  141.19    3.90
   5   2  -4    0.10    0.30
   5   2  -4   -0.40    0.30
   5   2  -4    0.40    0.50
  -5  -2   4    0.00    0.40
   4   2  -4   10.20    0.60
   4   2  -4   10.20    0.70
   4   2  -4    9.50    0.60
   4   2  -4   13.50    1.00
   4   2  -4   11.00    0.60
   4   2  -4   10.20    0.60
  -4  -2   4   11.10    0.80
   3   2  -4   49.99    1.70
   3   2  -4   48.10    1.30
   3   2  -4   49.50    1.50
   3   2  -4   49.10    1.80
   3   2  -4   47.50    2.10
  -3  -2   4   47.00    1.60
   2   2  -4  663.03   15.20
   2   2  -4  666.63   15.50
   2   2  -4  668.03   15.20
  -2  -2   4  654.23   15.70
  -2  -2   4  674.43   15.30
   1   2  -4 1535.65   35.40
  -1  -2   4 1480.25   35.10
  -1  -2   4 1526.85   36.00
  -1  -2   4 1563.64   35.20
  -1  -2   4 1578.44   35.70
   0   2  -4  182.88    4.80
   0   2  -4  189.18    4.60
   0   2  -4  191.28    4.60
   0  -2   4  181.98    4.40
   0  -2   4  189.78    4.40
   0  -2   4  189.08    5.60
   0  -2   4  183.68    4.40
  -1   2  -4  516.55   11.70
  -1   2  -4  503.65   11.60
  -1   2  -4  505.65   12.00
  -1   2  -4  498.15   11.80
   1  -2   4  499.35   12.90
   1  -2   4  504.75   11.70
   1  -2   4  519.75   11.70
  -2   2  -4   38.80    1.10
  -2   2  -4   36.50    1.10
  -2   2  -4   39.00    1.00
  -2   2  -4   40.00    1.10
   2  -2   4   36.90    1.10
   2  -2   4   38.60    1.00
   2  -2   4   39.00    1.20
   2  -2   4   38.40    1.10
   2  -2   4   38.50    1.10
   2  -2   4   39.50    1.30
  -3   2  -4 1045.30   25.70
  -3   2  -4 1057.59   24.40
   3  -2   4 1104.69   24.20
   3  -2   4 1088.39   24.30
   3  -2   4 1045.20   24.30
   3  -2   4 1051.19   24.30
   3  -2   4 1079.09   25.00
   3  -2   4  993.00   24.30
  -4   2  -4  716.73   16.80
  -4   2  -4  717.73   18.30
   4  -2   4  717.23   16.80
   4  -2   4  757.72   16.80
   4  -2   4  732.13   16.80
   4  -2   4  735.23   16.80
   4  -2   4  746.83   17.60
   4  -2   4  707.03   17.00
   4  -2   4  701.63   16.80
  -5   2  -4    1.90    2.80
  -5   2  -4    0.50    0.30
   5  -2   4    0.60    0.30
   5  -2   4    1.30    0.50
   5  -2   4    1.10    0.60
   5  -2   4    0.60    0.30
   5  -2   4    0.10    0.30
  -6   2  -4    2.00    1.20
  -6   2  -4    2.60    1.10
   6  -2   4    2.20    0.40
   6  -2   4    2.10    0.40
   6  -2   4    1.30    0.50
   6  -2   4    1.90    0.40
   6  -2   4    2.30    0.70
   6  -2   4    2.10    0.60
  -7   2  -4  143.59    5.70
   7  -2   4  141.29    3.80
   7  -2   4  141.99    3.80
   7  -2   4  139.59    3.60
   7  -2   4  131.89    3.70
  -8   2  -4    3.60    1.30
   8  -2   4    2.80    1.20
   8  -2   4    3.60    0.70
  -9   2  -4   40.80    2.60
   9  -2   4   43.50    1.90
   9  -2   4   44.70    1.60
  10  -2   4    0.90    1.20
  10  -2   4    0.60    0.80
   9   1  -4   19.10    2.60
   9   1  -4   17.10    1.40
   9   1  -4   17.10    2.50
   9   1  -4   16.90    1.40
  -9  -1   4   19.20    2.00
   8   1  -4   30.70    1.40
   8   1  -4   29.90    1.50
   8   1  -4   28.70    1.40
   8   1  -4   31.90    1.40
  -8  -1   4   28.10    3.90
   7   1  -4   12.00    2.00
   7   1  -4   11.00    0.80
   7   1  -4   10.30    1.00
   7   1  -4   11.00    1.50
  -7  -1   4   11.20    1.00
   6   1  -4   28.40    1.20
   6   1  -4   28.60    1.40
   6   1  -4   31.40    1.20
   6   1  -4   29.50    1.10
  -6  -1   4   30.80    1.40
   5   1  -4   96.09    2.70
   5   1  -4  102.29    2.60
   5   1  -4   99.69    2.70
  -5  -1   4   99.59    2.80
   4   1  -4   61.39    1.70
   4   1  -4   55.59    1.70
   4   1  -4   59.19    1.70
   4   1  -4   59.09    1.70
   4   1  -4   55.19    1.60
   4   1  -4   56.89    1.60
  -4  -1   4   58.19    1.80
   3   1  -4   23.50    1.50
   3   1  -4   25.20    0.90
   3   1  -4   22.80    0.80
   3   1  -4   25.00    0.70
   3   1  -4   22.80    0.70
   2   1  -4    0.10    0.10
   2   1  -4    0.80    0.20
   2   1  -4    0.50    0.10
   2   1  -4    0.40    0.40
  -2  -1   4    0.90    0.10
  -2  -1   4    0.20    0.20
   1   1  -4   98.49    2.50
   1   1  -4  101.69    2.80
   1   1  -4   98.09    2.30
   1   1  -4   92.59    2.30
   1   1  -4   96.49    2.30
  -1  -1   4   95.19    2.30
  -1  -1   4   93.89    2.50
   0   1  -4 1060.59   25.40
   0   1  -4 1066.49   25.20
   0   1  -4 1113.29   25.30
   0   1  -4 1058.09   24.90
   0  -1   4 1127.29   24.90
   0  -1   4 1100.29   25.10
   0  -1   4 1057.79   25.00
   0  -1   4 1086.39   25.10
  -1   1  -4  358.96    8.30
  -1   1  -4  355.26    8.20
  -1   1  -4  350.76    8.30
  -1   1  -4  345.77    8.20
   1  -1   4  350.96    8.30
   1  -1   4  361.36    8.20
   1  -1   4  360.56    8.30
   1  -1   4  358.76    8.40
   1  -1   4  364.16    8.30
   1  -1   4  363.26    8.20
  -2   1  -4    2.60    0.60
  -2   1  -4    0.70    0.30
  -2   1  -4    1.10    0.10
   2  -1   4    1.20    0.20
   2  -1   4    1.10    0.20
   2  -1   4    1.00    0.20
   2  -1   4    1.00    0.20
   2  -1   4    0.80    0.10
  -3   1  -4  311.57    8.30
  -3   1  -4  307.37    8.00
   3  -1   4  306.07    8.40
   3  -1   4  309.37    8.50
   3  -1   4  310.87    7.50
   3  -1   4  313.27    7.20
   3  -1   4  299.67    7.20
  -4   1  -4   52.59    1.50
  -4   1  -4   54.19    1.50
   4  -1   4   53.99    1.50
   4  -1   4   54.39    1.50
   4  -1   4   53.19    1.60
   4  -1   4   57.59    1.70
   4  -1   4   53.79    1.50
   4  -1   4   56.39    1.50
  -5   1  -4  479.15   12.80
  -5   1  -4  485.55   11.10
   5  -1   4  466.95   11.10
   5  -1   4  474.45   11.20
   5  -1   4  476.75   11.20
   5  -1   4  471.95   11.10
  -6   1  -4   41.70    2.60
  -6   1  -4   37.70    1.30
   6  -1   4   36.20    1.60
   6  -1   4   37.00    1.30
   6  -1   4   35.30    1.60
   6  -1   4   34.50    1.40
   6  -1   4   37.40    1.50
  -7   1  -4    3.50    0.40
   7  -1   4    3.70    1.50
   7  -1   4    2.80    0.40
   7  -1   4    3.80    0.50
   7  -1   4    3.30    0.50
   7  -1   4    3.40    0.50
   7  -1   4    4.00    0.80
  -8   1  -4   65.29    2.40
   8  -1   4   62.79    2.10
   8  -1   4   65.19    2.20
   8  -1   4   65.69    3.80
   8  -1   4   63.19    3.10
   8  -1   4   66.09    2.30
   8  -1   4   65.49    2.10
  -9   1  -4    0.60    0.90
   9  -1   4    0.70    1.00
   9  -1   4    0.30    0.70
   9  -1   4    1.20    0.70
   9  -1   4    0.90    0.80
  10  -1   4   -0.20    1.50
   9   0  -4    6.00    2.10
   9   0  -4    3.80    0.80
   9   0  -4    4.60    0.80
   9   0  -4    4.70    0.80
  -9   0   4    7.40    1.00
   8   0  -4    1.40    0.70
   8   0  -4    2.80    1.10
   8   0  -4    2.50    0.60
   8   0  -4    2.20    0.60
  -8   0   4    2.30    0.70
   7   0  -4   50.39    2.70
   7   0  -4   52.49    2.40
   7   0  -4   50.49    2.10
   7   0  -4   52.69    1.90
  -7   0   4   54.79    2.40
   6   0  -4    9.80    0.80
   6   0  -4   12.10    0.70
   6   0  -4    9.80    0.80
   6   0  -4   11.20    7.20
  -6   0   4   11.00    1.00
   5   0  -4    0.50    0.30
   5   0  -4    0.00    0.30
   5   0  -4    0.50    0.50
   5   0  -4    0.10    0.30
  -5   0   4    0.50    0.50
   4   0  -4   36.20    1.90
   4   0  -4   33.90    1.30
   4   0  -4   33.80    2.10
   4   0  -4   36.00    1.20
   4   0  -4   33.80    1.00
  -4   0   4   32.30    1.20
   3   0  -4 1254.67   29.60
   3   0  -4 1240.78   29.00
   3   0  -4 1302.67   29.00
   3   0  -4 1272.87   29.10
   3   0  -4 1256.97   29.00
  -3   0   4 1252.27   29.10
   2   0  -4   32.80    1.60
   2   0  -4   30.60    0.90
   2   0  -4   32.90    0.90
   2   0  -4   32.20    0.90
   2   0  -4   32.20    0.90
  -2   0   4   32.30    1.00
  -2   0   4   33.00    0.90
   1   0  -4   70.79    1.60
   1   0  -4   67.19    2.80
   1   0  -4   67.69    2.50
   1   0  -4   66.69    1.70
   1   0  -4   68.19    1.70
  -1   0   4   71.09    1.60
  -1   0   4   67.19    1.80
  -1   0   4   70.59    1.70
  -1   0   4   69.29    1.80
  -1   0   4   70.19    2.00
   0   0  -4 5135.89  112.39
   0   0  -4 4893.71  112.59
   0   0  -4 5032.30  112.39
   0   0  -4 4898.41  112.29
   0   0   4 4953.00  111.79
   0   0   4 5120.79  117.89
   0   0   4 4627.74  116.99
   0   0   4 4575.44  111.79
  -1   0  -4 2238.88   51.99
  -1   0  -4 2167.58   51.79
  -1   0  -4 2271.87   51.09
  -1   0  -4 2209.68   51.99
   1   0   4 2257.37   51.09
   1   0   4 2297.27   51.79
   1   0   4 2269.17   50.99
   1   0   4 2237.48   51.69
   1   0   4 2314.07   51.89
   1   0   4 2129.19   51.69
  -2   0  -4   67.39    1.70
   2   0   4   66.59    1.70
   2   0   4   67.29    2.50
   2   0   4   71.59    2.50
   2   0   4   65.19    1.70
   2   0   4   68.29    1.70
   2   0   4   68.29    2.40
  -3   0  -4   17.10    1.20
  -3   0  -4   15.50    0.60
   3   0   4   15.90    0.80
   3   0   4   15.60    0.60
   3   0   4   18.40    1.40
   3   0   4   15.20    0.60
   3   0   4   16.20    1.30
  -4   0  -4    2.10    0.30
  -4   0  -4    2.10    0.30
   4   0   4    2.30    0.30
   4   0   4    2.10    0.30
   4   0   4    3.80    0.40
   4   0   4    3.80    0.40
   4   0   4    3.50    0.90
  -5   0  -4  271.87    6.60
  -5   0  -4  281.57    6.50
   5   0   4  261.17    6.60
   5   0   4  266.37    7.60
   5   0   4  277.47    6.50
   5   0   4  277.07    6.60
   5   0   4  274.47    8.10
  -6   0  -4 1321.27   31.20
   6   0   4 1305.27   30.20
   6   0   4 1313.07   30.30
   6   0   4 1342.37   30.30
   6   0   4 1283.57   30.90
   6   0   4 1295.67   30.30
  -7   0  -4  120.69    4.60
   7   0   4  117.19    3.20
   7   0   4  114.79    3.20
   7   0   4  120.19   11.70
   7   0   4  109.79    3.10
   7   0   4  123.69    3.30
  -8   0  -4   25.20    2.00
   8   0   4   28.80    3.00
   8   0   4   25.60    1.30
   8   0   4   23.90    1.20
   8   0   4   23.60    1.40
   8   0   4   24.40    1.40
   8   0   4   28.40    1.40
  -9   0  -4    1.80    2.50
   9   0   4    1.80    0.60
   9   0   4    1.10    0.50
   9   0   4    2.00    0.50
   9   0   4    2.00    0.50
   9   0   4    1.60    0.60
   9   0   4    2.00    0.70
  10   0   4   26.80    1.40
  10   0   4   20.50    1.60
  10   0   4   23.60    3.20
  11   0   4   18.10    3.70
   9  -1  -4   58.19    2.30
   9  -1  -4   56.69    2.20
   9  -1  -4   56.89    2.20
   9  -1  -4   63.19    2.90
  -9   1   4   57.59    3.20
   8  -1  -4    3.90    1.00
   8  -1  -4    5.80    0.70
   8  -1  -4    4.60    0.80
   8  -1  -4    6.00    0.70
  -8   1   4    5.20    1.00
   7  -1  -4   14.30    1.00
   7  -1  -4   15.00    1.10
   7  -1  -4   15.00    1.00
   7  -1  -4   17.80    1.50
  -7   1   4   15.80    0.90
  -7   1   4   17.80    1.20
   6  -1  -4  287.97    7.10
   6  -1  -4  288.17    7.00
   6  -1  -4  289.27    7.30
   6  -1  -4  293.27    8.70
  -6   1   4  275.57    7.10
  -6   1   4  288.37    7.60
   5  -1  -4   77.09    3.70
   5  -1  -4   74.89    2.10
   5  -1  -4   76.19    2.20
   5  -1  -4   76.49    2.20
   5  -1  -4   75.69    2.60
  -5   1   4   76.09    2.20
  -5   1   4   72.19    2.20
   4  -1  -4   22.80    1.80
   4  -1  -4   22.90    0.90
   4  -1  -4   23.80    1.80
   4  -1  -4   23.00    0.90
   4  -1  -4   22.40    1.50
  -4   1   4   22.30    0.70
  -4   1   4   21.50    0.90
  -4   1   4   23.00    1.00
   3  -1  -4  635.84   17.10
   3  -1  -4  645.54   14.90
   3  -1  -4  652.63   14.90
   3  -1  -4  627.54   14.90
  -3   1   4  636.44   14.90
  -3   1   4  663.13   15.10
  -3   1   4  641.14   15.70
   2  -1  -4   52.79    2.40
   2  -1  -4   51.59    1.50
   2  -1  -4   59.19    2.50
   2  -1  -4   52.89    1.50
   2  -1  -4   51.09    1.30
  -2   1   4   50.39    1.70
  -2   1   4   49.00    1.50
   1  -1  -4 3713.33   81.39
   1  -1  -4 3633.04   82.39
   1  -1  -4 3550.94   81.39
   1  -1  -4 3306.37   81.39
   1  -1  -4 3366.86   81.59
  -1   1   4 3580.04   81.69
  -1   1   4 3634.04   81.79
  -1   1   4 3598.64   81.79
  -1   1   4 3659.03   80.89
  -1   1   4 3426.86   81.19
   0  -1  -4 6460.55  145.09
   0  -1  -4 6362.66  143.59
   0  -1  -4 6159.08  144.49
   0  -1  -4 6096.49  147.39
   0   1   4 6532.15  144.49
   0   1   4 6228.38  144.19
   0   1   4 6253.27  145.09
   0   1   4 6352.66  144.49
  -1  -1  -4   15.90    0.50
  -1  -1  -4   16.30    1.20
  -1  -1  -4   17.90    0.50
   1   1   4   16.10    0.50
   1   1   4   15.40    0.50
   1   1   4   14.70    0.60
   1   1   4   16.40    0.60
   1   1   4   16.10    0.50
  -2  -1  -4 1411.06   34.30
   2   1   4 1460.25   34.60
   2   1   4 1561.44   33.60
   2   1   4 1450.05   33.50
   2   1   4 1409.26   34.10
   2   1   4 1501.15   34.10
  -3  -1  -4    1.70    0.50
  -3  -1  -4    0.60    0.20
   3   1   4    0.80    0.20
   3   1   4    0.80    0.20
   3   1   4    0.10    0.10
   3   1   4    0.90    0.20
   3   1   4    0.80    0.20
  -4  -1  -4  110.09    4.60
  -4  -1  -4  112.79    2.70
   4   1   4  111.09    4.30
   4   1   4  104.99    2.80
   4   1   4  110.89    2.80
   4   1   4  106.39    2.80
   4   1   4  105.89    2.70
  -5  -1  -4  609.04   18.50
  -5  -1  -4  634.54   16.00
   5   1   4  597.34   14.30
   5   1   4  590.84   16.00
   5   1   4  626.24   14.30
   5   1   4  594.64   16.00
   5   1   4  634.44   14.30
  -6  -1  -4  134.49    3.50
   6   1   4  139.29    3.70
   6   1   4  139.19    5.10
   6   1   4  137.79    3.80
   6   1   4  139.69    3.60
   6   1   4  134.49    3.50
  -7  -1  -4   96.99    3.40
   7   1   4   95.09    4.40
   7   1   4   97.59    2.80
   7   1   4   93.09    3.20
   7   1   4   98.59    4.20
   7   1   4   94.79    2.70
  -8  -1  -4  113.29    3.30
   8   1   4  112.69    3.70
   8   1   4  111.79    4.80
   8   1   4  122.29    3.40
   8   1   4  116.99    3.30
   8   1   4  117.69    3.40
  -9  -1  -4   67.69    2.00
   9   1   4   67.99    2.40
   9   1   4   66.79    2.20
   9   1   4   64.29   12.80
   9   1   4   70.99    2.30
   9   1   4   67.99    2.50
 -10  -1  -4   11.60    1.30
  10   1   4   13.30    1.20
  10   1   4   12.90    1.00
  10   1   4   13.20    1.40
  10   1   4   14.40    1.40
  10   1   4   15.90    1.20
  11   1   4   63.49    5.00
  11   1   4   67.09    2.70
  11   1   4   62.99    5.20
   9  -2  -4    4.60    0.80
   9  -2  -4    6.70    1.90
   9  -2  -4    4.70    0.80
   9  -2  -4    4.10    1.90
  -9   2   4    5.40    1.00
   8  -2  -4   59.89    4.50
   8  -2  -4   60.19    2.20
   8  -2  -4   58.99    2.20
   8  -2  -4   60.79    2.10
  -8   2   4   56.49    2.20
  -8   2   4   53.59    7.40
   7  -2  -4  132.99    3.80
   7  -2  -4  131.09    3.70
   7  -2  -4  138.09    6.60
   7  -2  -4  139.29    3.70
  -7   2   4  132.79    4.20
  -7   2   4  133.39    3.50
   6  -2  -4   68.69    2.20
   6  -2  -4   75.29    4.40
   6  -2  -4   68.89    2.10
   6  -2  -4   69.49    3.90
  -6   2   4   71.19    2.60
  -6   2   4   72.49    3.30
   5  -2  -4    1.70    0.40
   5  -2  -4    1.60    0.70
   5  -2  -4    0.80    0.90
   5  -2  -4    8.30    6.40
  -5   2   4    0.70    0.40
  -5   2   4    2.50    0.40
   4  -2  -4   20.50    1.90
   4  -2  -4   19.90    1.00
   4  -2  -4   20.40    0.90
   4  -2  -4   20.70    1.00
   4  -2  -4   18.30    0.80
   4  -2  -4   21.80    0.80
  -4   2   4   19.70    0.90
  -4   2   4   21.80    1.70
  -4   2   4   20.90    1.20
  -4   2   4   21.30    1.70
   3  -2  -4  186.08    4.60
   3  -2  -4  193.98    4.80
   3  -2  -4  204.98    5.10
   3  -2  -4  201.48    4.90
   3  -2  -4  193.68    4.80
   3  -2  -4  197.38    6.30
  -3   2   4  195.88    4.80
  -3   2   4  191.48    5.50
  -3   2   4  194.78    5.60
  -3   2   4  204.58    4.80
   2  -2  -4   64.09    1.80
   2  -2  -4   62.79    1.70
   2  -2  -4   63.89    1.80
   2  -2  -4   64.89    1.70
   2  -2  -4   59.19    1.60
  -2   2   4   65.09    2.90
  -2   2   4   64.59    2.60
  -2   2   4   64.39    1.70
  -2   2   4   64.79    1.70
   1  -2  -4  432.26   10.50
   1  -2  -4  458.15   10.10
   1  -2  -4  444.66   10.30
   1  -2  -4  422.96   10.20
  -1   2   4  435.26   10.20
  -1   2   4  431.56   10.20
  -1   2   4  451.35   10.20
  -1   2   4  429.56   11.30
  -1   2   4  439.36   10.10
   0  -2  -4 1372.86   31.20
   0  -2  -4 1378.36   32.00
   0  -2  -4 1358.56   31.30
   0  -2  -4 1289.57   31.80
   0   2   4 1438.06   31.20
   0   2   4 1390.36   31.20
   0   2   4 1294.17   32.20
   0   2   4 1386.76   32.80
  -1  -2  -4  283.07    6.50
  -1  -2  -4  274.67    8.60
  -1  -2  -4  274.87    6.40
  -1  -2  -4  282.17    6.50
   1   2   4  272.07    6.40
   1   2   4  264.97    6.80
   1   2   4  265.17    6.50
   1   2   4  269.07    6.40
   1   2   4  278.87    7.50
  -2  -2  -4   33.50    1.00
  -2  -2  -4   34.00    0.90
  -2  -2  -4   35.00    1.80
   2   2   4   32.30    0.90
   2   2   4   33.90    0.90
   2   2   4   33.00    2.50
   2   2   4   32.60    1.20
  -3  -2  -4  156.68    3.90
   3   2   4  152.38    5.10
   3   2   4  147.69    3.70
   3   2   4  153.88    3.70
   3   2   4  155.48    3.70
  -4  -2  -4  463.05   10.40
   4   2   4  443.26   10.60
   4   2   4  427.56   10.60
   4   2   4  443.36   10.50
   4   2   4  448.56   10.50
   4   2   4  454.35   10.60
  -5  -2  -4  192.38    6.30
  -5  -2  -4  187.58    9.70
   5   2   4  184.88    4.60
   5   2   4  179.58    5.00
   5   2   4  184.78    4.50
   5   2   4  184.68    6.80
   5   2   4  181.48    4.60
  -6  -2  -4    0.30    1.30
   6   2   4    0.10    0.30
   6   2   4    0.20    0.30
   6   2   4   -0.90    0.40
   6   2   4    0.20    0.30
   6   2   4   -0.20    0.50
  -7  -2  -4   95.39    3.30
   7   2   4   98.09    2.60
   7   2   4   96.89    4.30
   7   2   4   96.89    2.80
   7   2   4   93.39    2.80
   7   2   4   93.99    2.70
  -8  -2  -4  182.28    4.40
   8   2   4  185.28    5.10
   8   2   4  188.68    4.90
   8   2   4  186.28    5.00
   8   2   4  183.68    6.90
   8   2   4  184.38    4.80
   9   2   4    3.20    0.80
   9   2   4    3.00    0.60
   9   2   4    4.70    0.80
   9   2   4    3.20    1.30
   9   2   4    3.60    0.70
  10   2   4    0.50    0.80
  10   2   4    0.00    1.00
  10   2   4    0.10    0.70
  10   2   4    0.10    0.50
   9  -3  -4   54.19    4.50
  -9   3   4   52.69    2.40
   8  -3  -4   15.90    2.90
   8  -3  -4   16.50    1.60
   8  -3  -4   16.40    1.40
   8  -3  -4   15.60    1.20
  -8   3   4   19.90    1.60
  -8   3   4   14.50    2.30
   7  -3  -4    1.80    1.40
   7  -3  -4    1.10    0.40
   7  -3  -4    0.30    0.50
  -7   3   4    0.80    0.90
  -7   3   4    0.20    0.50
   6  -3  -4   23.30    1.10
   6  -3  -4   22.90    2.80
   6  -3  -4   24.50    1.20
   6  -3  -4   23.00    1.30
  -6   3   4   22.10    1.60
  -6   3   4   23.20    1.30
   5  -3  -4   71.09    2.20
   5  -3  -4   71.99    2.30
   5  -3  -4   69.09    2.10
   5  -3  -4   68.39    2.10
  -5   3   4   69.09    3.80
  -5   3   4   67.79    3.00
   4  -3  -4    4.20    1.20
   4  -3  -4    4.60    0.70
   4  -3  -4    3.70    0.40
   4  -3  -4    4.30    0.40
  -4   3   4    5.20    0.60
  -4   3   4    5.00    0.40
  -4   3   4    4.80    1.10
   3  -3  -4  926.91   21.40
   3  -3  -4  949.60   21.60
   3  -3  -4  929.31   21.40
   3  -3  -4  923.01   21.40
   3  -3  -4  934.71   21.50
   3  -3  -4  948.01   21.40
  -3   3   4  903.81   21.30
  -3   3   4  889.01   22.00
  -3   3   4  908.41   21.40
  -3   3   4  931.71   21.30
   2  -3  -4  297.47    7.40
   2  -3  -4  311.27    7.40
   2  -3  -4  322.57    7.40
   2  -3  -4  314.47    7.40
   2  -3  -4  308.77    7.40
  -2   3   4  311.17    7.60
  -2   3   4  318.17    7.40
  -2   3   4  314.27    8.80
   1  -3  -4    0.10    0.30
   1  -3  -4    1.10    0.40
   1  -3  -4    0.60    0.20
   1  -3  -4    0.60    1.40
   1  -3  -4    0.50    0.20
   1  -3  -4    0.20    0.20
  -1   3   4    0.40    0.20
  -1   3   4    0.70    0.30
  -1   3   4   -0.10    0.30
   0  -3  -4  735.73   18.10
   0  -3  -4  713.73   16.80
   0  -3  -4  738.63   17.70
   0  -3  -4  730.93   18.70
   0  -3  -4  742.23   17.10
   0   3   4  718.23   16.80
   0   3   4  732.63   16.90
   0   3   4  728.83   18.00
  -1  -3  -4    2.00    0.50
  -1  -3  -4   -0.10    0.20
  -1  -3  -4    0.10    0.20
   1   3   4    0.10    0.10
   1   3   4    2.10    0.70
   1   3   4    0.00    0.20
   1   3   4    0.20    0.10
   1   3   4    0.20    0.40
   1   3   4   -0.10    0.20
  -2  -3  -4 3133.69   76.09
  -2  -3  -4 3217.48   75.99
  -2  -3  -4 3190.18   75.99
  -2  -3  -4 3285.27   75.39
   2   3   4 3344.17   76.59
   2   3   4 3355.86   75.79
   2   3   4 3394.26   74.79
   2   3   4 3270.47   76.69
   2   3   4 3212.18   76.19
  -3  -3  -4  133.79    3.20
  -3  -3  -4  130.99    4.80
  -3  -3  -4  125.49    3.10
   3   3   4  130.09    3.40
   3   3   4  123.99    3.60
   3   3   4  130.79    3.40
   3   3   4  127.29    4.20
  -4  -3  -4  106.49    2.90
   4   3   4  107.09    4.00
   4   3   4  108.39    4.40
   4   3   4  115.39    2.90
   4   3   4  108.29    3.80
   4   3   4  109.99    2.90
  -5  -3  -4   12.40    0.50
  -5  -3  -4   12.40    0.50
   5   3   4   12.30    0.70
   5   3   4   11.70    1.30
   5   3   4   13.50    0.80
   5   3   4   14.40    1.60
   5   3   4   12.60    0.90
   6   3   4   30.20    1.10
   6   3   4   32.20    2.60
   6   3   4   31.90    1.80
   6   3   4   31.20    1.30
   6   3   4   31.00    1.30
   7   3   4   16.40    1.40
   7   3   4   16.50    1.20
   7   3   4   15.70    1.00
   7   3   4   13.10    0.90
   7   3   4   12.40    1.30
   8   3   4   51.29    2.00
   8   3   4   52.99    1.90
   8   3   4   49.80    2.20
   8   3   4   51.09    2.10
   8   3   4   49.50    3.40
   9   3   4   16.00    2.50
   9   3   4   17.00    1.40
   9   3   4   16.80    1.20
   9   3   4   15.60    1.10
   9   3   4   17.10    1.50
  10   3   4   70.09    3.80
  10   3   4   65.99    2.70
  10   3   4   67.19    2.30
  10   3   4   65.39    2.50
   9  -4  -4    7.80    1.30
   8  -4  -4   19.90    1.80
   7  -4  -4   37.10    2.20
  -7   4   4   36.10    1.50
  -7   4   4   35.40    2.10
   6  -4  -4  531.55   12.70
   6  -4  -4  534.35   12.70
   6  -4  -4  531.85   12.80
   6  -4  -4  532.75   12.80
  -6   4   4  523.05   12.70
  -6   4   4  519.45   13.30
   5  -4  -4   17.20    0.90
   5  -4  -4   14.00    2.10
   5  -4  -4   15.00    0.90
   5  -4  -4   16.50    1.50
   5  -4  -4   14.10    1.00
  -5   4   4   15.30    0.90
  -5   4   4   17.00    0.90
   4  -4  -4   95.89    2.80
   4  -4  -4   97.69    2.70
   4  -4  -4  104.09    2.80
   4  -4  -4   99.19    2.60
   4  -4  -4  101.09    2.80
  -4   4   4  100.29    2.70
  -4   4   4   99.69    2.80
  -4   4   4   99.39   14.50
   3  -4  -4   20.80    0.90
   3  -4  -4   24.30    1.90
   3  -4  -4   20.70    1.00
   3  -4  -4   20.00    1.30
  -3   4   4   21.90    0.90
  -3   4   4   22.20    0.90
  -3   4   4   19.70    0.90
   2  -4  -4  406.06    9.50
   2  -4  -4  419.26    9.60
   2  -4  -4  410.66    9.70
   2  -4  -4  403.76    9.60
   2  -4  -4  412.56    9.70
  -2   4   4  399.46   10.70
  -2   4   4  413.86   10.50
  -2   4   4  405.56    9.60
   1  -4  -4   96.79    2.60
   1  -4  -4   97.59    2.50
   1  -4  -4   97.59    2.50
   1  -4  -4   97.59    2.50
   1  -4  -4  102.39    3.10
   1  -4  -4  100.49    3.60
  -1   4   4   94.89    2.50
  -1   4   4   98.99    2.50
  -1   4   4  100.69    2.50
   0  -4  -4  688.83   16.90
   0  -4  -4  626.14   14.60
   0  -4  -4  601.44   14.50
   0  -4  -4  611.54   14.50
   0   4   4  635.14   14.80
   0   4   4  621.04   14.60
  -1  -4  -4   97.09    2.30
  -1  -4  -4   95.39    2.40
  -1  -4  -4   97.59    2.60
  -1  -4  -4   94.59    2.30
  -1  -4  -4   91.49    2.50
   1   4   4   93.39    2.50
   1   4   4   92.49    2.30
   1   4   4   95.69    4.30
   1   4   4   97.19    2.50
   1   4   4   93.99    2.40
  -2  -4  -4 1277.97   31.00
  -2  -4  -4 1266.27   29.30
   2   4   4 1286.47   29.20
   2   4   4 1274.07   31.70
   2   4   4 1251.07   29.30
   2   4   4 1278.77   30.30
  -3  -4  -4  149.29    3.70
  -3  -4  -4  143.19    3.80
   3   4   4  141.09    3.50
   3   4   4  149.79    5.10
   3   4   4  144.19    5.50
   3   4   4  139.79    3.50
   3   4   4  140.99    3.80
  -4  -4  -4  833.92   19.30
   4   4   4  821.12   19.30
   4   4   4  859.01   19.10
   4   4   4  816.92   19.40
   4   4   4  827.12   19.80
   4   4   4  810.62   19.30
   5   4   4  217.48    5.50
   5   4   4  213.78    5.20
   5   4   4  213.78    6.40
   5   4   4  217.38    5.50
   5   4   4  216.98    5.50
   6   4   4  244.28    6.00
   6   4   4  240.58    5.90
   6   4   4  240.78    6.70
   6   4   4  238.78    7.30
   6   4   4  245.58    6.20
   7   4   4   37.00    1.40
   7   4   4   37.90    1.70
   7   4   4   39.20    2.60
   7   4   4   40.10    2.30
   7   4   4   37.70    1.70
   8   4   4    7.20    0.70
   8   4   4    7.60    0.80
   8   4   4    7.30    0.70
   8   4   4    7.50    0.90
   8   4   4    7.40    0.80
   9   4   4    0.10    0.80
   9   4   4    0.50    0.40
   9   4   4   -0.50    0.70
   9   4   4    0.20    0.70
   9   4   4    0.70    0.70
  10   4   4   -0.60    1.70
  10   4   4    0.40    0.80
  10   4   4    1.20    0.60
  10   4   4   -0.10    0.90
   9  -5  -4   18.40    2.50
   8  -5  -4   -0.10    1.30
   7  -5  -4    0.10    0.90
  -7   5   4    1.00    0.70
   6  -5  -4   87.39    2.70
  -6   5   4   84.99    2.60
  -6   5   4   85.49    2.60
   5  -5  -4   68.59    2.20
   5  -5  -4   70.89    2.20
  -5   5   4   69.89    2.10
  -5   5   4   71.89    2.40
   4  -5  -4 1036.00   23.90
   4  -5  -4 1017.20   26.60
  -4   5   4 1018.00   23.90
  -4   5   4 1049.79   23.90
  -4   5   4 1032.30   23.90
   3  -5  -4  623.84   14.70
   3  -5  -4  624.94   14.80
   3  -5  -4  625.34   17.20
   3  -5  -4  631.34   14.70
   3  -5  -4  619.64   14.90
  -3   5   4  643.24   14.80
  -3   5   4  635.04   14.80
  -3   5   4  632.74   14.70
   2  -5  -4    1.10    0.40
   2  -5  -4    0.40    0.30
   2  -5  -4    1.20    0.30
  -2   5   4    0.50    0.30
  -2   5   4    0.10    0.20
  -2   5   4    0.10    0.50
   1  -5  -4    6.60    0.60
   1  -5  -4    5.70    0.50
   1  -5  -4    7.20    0.80
  -1   5   4    5.30    0.70
  -1   5   4    6.80    0.50
  -1   5   4    7.20    0.70
   0  -5  -4  949.60   21.30
   0  -5  -4  932.81   29.00
   0  -5  -4  920.31   22.20
   0  -5  -4  927.11   21.50
   0   5   4  929.81   21.40
   0   5   4  934.71   23.00
   0   5   4  887.91   21.30
  -1  -5  -4   75.59    2.10
   1   5   4   72.09    3.10
   1   5   4   74.09    3.40
   1   5   4   76.19    2.10
   1   5   4   78.99    2.10
   1   5   4   75.69    2.70
   1   5   4   75.89    2.70
  -2  -5  -4  221.18    7.60
  -2  -5  -4  221.68    7.00
   2   5   4  217.58    7.60
   2   5   4  218.38    5.20
   2   5   4  217.48    5.40
   2   5   4  230.78    5.40
   2   5   4  218.58    5.20
  -3  -5  -4  389.26   11.20
  -3  -5  -4  382.26    9.10
   3   5   4  379.16    9.20
   3   5   4  380.56    8.90
   3   5   4  380.06    8.90
   3   5   4  375.86    9.20
  -4  -5  -4   61.69    1.90
   4   5   4   62.09    2.20
   4   5   4   61.19    2.20
   4   5   4   60.69    1.70
   4   5   4   63.99    2.00
   5   5   4   88.49    2.80
   5   5   4   91.29    2.60
   5   5   4   90.39    3.40
   5   5   4   91.09    2.70
   5   5   4   90.79    2.70
   6   5   4   34.70    1.30
   6   5   4   37.80    2.50
   6   5   4   36.00    1.60
   6   5   4   37.10    1.70
   6   5   4   38.10    1.40
   7   5   4   10.80    0.90
   7   5   4    9.30    1.40
   7   5   4    9.30    0.90
   7   5   4   10.60    0.80
   7   5   4   11.50    1.00
   8   5   4   26.30    1.40
   8   5   4   26.70    1.50
   8   5   4   27.10    1.50
   8   5   4   26.40    3.80
   8   5   4   29.30    1.50
   9   5   4   20.80    1.50
   9   5   4   21.40    1.50
   9   5   4   20.10    1.50
   9   5   4   19.40    1.70
   9   5   4   19.60    2.60
  10   5   4    4.50    0.90
  10   5   4    3.30    0.90
  10   5   4    2.90    1.00
   8  -6  -4    2.90    0.80
   7  -6  -4   10.00    0.90
  -7   6   4    6.10    0.70
   6  -6  -4    0.30    0.60
  -6   6   4   -0.10    0.80
   5  -6  -4    4.20    0.60
   5  -6  -4    3.10    0.80
  -5   6   4    6.00    1.60
   4  -6  -4   14.00    0.90
   4  -6  -4   13.40    1.00
  -4   6   4   15.40    1.00
  -4   6   4   13.90    0.80
  -4   6   4   12.60    1.30
   3  -6  -4  536.15   12.90
   3  -6  -4  538.65   12.70
  -3   6   4  534.65   13.20
  -3   6   4  559.84   12.80
  -3   6   4  549.35   12.90
   2  -6  -4  383.66    9.10
   2  -6  -4  373.06   10.70
  -2   6   4  394.46    9.20
  -2   6   4  386.16    9.10
   1  -6  -4  190.58    4.80
   1  -6  -4  194.18    4.70
  -1   6   4  195.08    4.80
  -1   6   4  193.08    6.30
  -1   6   4  187.88    4.70
   0  -6  -4    9.20    0.60
   0  -6  -4    9.30    0.60
   0  -6  -4    7.00    0.80
   0   6   4    6.90    0.50
   0   6   4    8.40    0.60
  -1  -6  -4    5.20    0.50
  -1  -6  -4    6.00    0.50
  -1  -6  -4    5.20    0.50
   1   6   4    5.10    0.50
   1   6   4    4.90    0.40
   1   6   4    4.60    0.50
   1   6   4    4.80    0.50
  -2  -6  -4   24.00    1.70
  -2  -6  -4   24.80    1.00
   2   6   4   23.70    2.70
   2   6   4   24.40    2.30
   2   6   4   25.60    9.20
   2   6   4   24.00    0.80
   2   6   4   25.00    0.80
  -3  -6  -4  363.96    8.80
  -3  -6  -4  361.26   11.40
   3   6   4  368.36    8.90
   3   6   4  367.16    8.60
   3   6   4  371.36    8.70
   3   6   4  364.96    8.90
  -4  -6  -4    1.40    1.00
   4   6   4   -0.30    0.50
   4   6   4    0.30    0.20
   4   6   4    0.50    0.20
   4   6   4   -0.20    0.90
  -5  -6  -4   18.10    1.10
   5   6   4   15.60    1.20
   5   6   4   14.40    0.70
   5   6   4   15.60    1.20
   5   6   4   14.30    0.90
   5   6   4   15.90    1.10
   6   6   4   60.99    2.30
   6   6   4   63.49    2.30
   6   6   4   65.79    4.20
   6   6   4   63.29    2.40
   6   6   4   62.89    2.00
   7   6   4   38.30    1.90
   7   6   4   37.30    1.80
   7   6   4   36.60    2.50
   7   6   4   39.30    3.40
   7   6   4   35.30    1.70
   8   6   4   31.00    2.10
   8   6   4   27.20    1.70
   8   6   4   29.10    1.80
   8   6   4   30.90    1.60
   8   6   4   30.60    1.40
   9   6   4    4.90    1.00
   9   6   4    6.30    0.70
   9   6   4    6.00    1.00
   9   6   4    5.70    0.70
   9   6   4    4.50    0.90
   8  -7  -4   14.80    1.40
   7  -7  -4    0.20    0.60
   6  -7  -4   18.90    1.30
  -6   7   4   18.50    1.30
   5  -7  -4   -0.20    0.70
   5  -7  -4    0.00    0.50
  -5   7   4   -0.50    2.00
   4  -7  -4   37.90    1.40
   4  -7  -4   38.50    1.50
  -4   7   4   38.50    2.70
  -4   7   4   37.20    2.60
   3  -7  -4   11.70    0.90
   3  -7  -4   10.30    0.90
  -3   7   4    8.00    1.30
  -3   7   4    8.80    1.30
   2  -7  -4   96.39    2.70
   2  -7  -4   94.19    2.60
  -2   7   4   95.39    3.70
  -2   7   4   94.69    2.80
   1  -7  -4   26.40    1.40
   1  -7  -4   26.50    2.40
  -1   7   4   27.90    1.10
  -1   7   4   27.20    1.10
   0  -7  -4  319.07    7.90
   0  -7  -4  319.17    7.90
   0  -7  -4  319.37    7.70
   0   7   4  321.77    7.70
   0   7   4  316.87    7.70
  -1  -7  -4  217.38    5.60
  -1  -7  -4  223.88    5.50
  -1  -7  -4  223.68    5.50
   1   7   4  222.48    5.50
   1   7   4  217.08    6.10
   1   7   4  220.98    5.90
  -2  -7  -4  103.59    5.00
  -2  -7  -4  106.19    2.90
   2   7   4  102.69    3.00
   2   7   4  105.49    2.70
   2   7   4  105.89    3.00
   2   7   4  104.19    2.60
  -3  -7  -4    4.90    0.60
  -3  -7  -4    4.40    0.90
   3   7   4    4.80    0.40
   3   7   4    4.70    0.80
   3   7   4    3.90    0.60
   3   7   4    3.70    0.50
  -4  -7  -4   21.70    1.10
  -4  -7  -4   21.70    1.10
   4   7   4   21.00    1.20
   4   7   4   22.20    1.80
   4   7   4   22.70    0.80
   4   7   4   25.30    1.50
  -5  -7  -4    3.90    0.60
   5   7   4    5.10    1.60
   5   7   4    3.80    1.80
   5   7   4    5.70    0.50
   5   7   4    4.50    0.50
   6   7   4   73.79    2.60
   6   7   4   79.19    2.40
   6   7   4   74.09    2.70
   6   7   4   73.99    2.40
   6   7   4   74.29    2.10
   7   7   4    1.50    0.40
   7   7   4    1.00    1.30
   7   7   4    1.40    1.00
   7   7   4    0.50    0.70
   7   7   4    1.10    0.40
   8   7   4   41.90    2.20
   8   7   4   40.00    2.90
   8   7   4   37.80    1.50
   8   7   4   42.40    1.90
   8   7   4   39.80    2.20
   7  -8  -4    0.40    0.70
   6  -8  -4   55.09    2.20
   5  -8  -4    1.00    0.40
   5  -8  -4    0.20    0.50
   4  -8  -4   21.00    1.20
   4  -8  -4   21.40    1.10
  -4   8   4   20.90    2.50
   3  -8  -4   28.50    1.30
   3  -8  -4   28.70    1.40
  -3   8   4   30.10    1.50
   2  -8  -4    5.80    0.70
   2  -8  -4    6.30    1.00
  -2   8   4    7.00    0.60
   1  -8  -4  321.77    9.20
   1  -8  -4  322.67    8.00
  -1   8   4  323.67    9.50
   0  -8  -4    0.00    0.50
   0  -8  -4   -0.80    0.50
   0  -8  -4    1.10    0.40
   0   8   4    0.30    0.30
   0   8   4    0.50    0.30
  -1  -8  -4   58.69    1.90
  -1  -8  -4   57.79    2.20
  -1  -8  -4   59.99    2.00
   1   8   4   61.99    1.90
   1   8   4   60.49    1.90
   1   8   4   57.39    1.90
  -2  -8  -4   42.00    2.00
  -2  -8  -4   42.50    1.60
   2   8   4   42.10    2.70
   2   8   4   43.30    2.30
   2   8   4   41.10    2.10
   2   8   4   41.10    1.70
  -3  -8  -4  219.68    5.70
  -3  -8  -4  224.58    9.10
   3   8   4  225.28    6.70
   3   8   4  223.18    5.40
   3   8   4  222.98    5.80
   3   8   4  224.28    5.40
  -4  -8  -4   43.70    1.70
  -4  -8  -4   45.30    3.50
   4   8   4   43.80    1.40
   4   8   4   46.40    3.80
   4   8   4   43.30    1.50
   4   8   4   43.70    1.80
  -5  -8  -4  144.09    6.50
   5   8   4  144.39    5.10
   5   8   4  156.18    5.50
   5   8   4  148.19    8.00
   5   8   4  143.69    3.70
   6   8   4   12.80    1.30
   6   8   4   14.50    0.80
   6   8   4   11.30    2.50
   6   8   4   12.10    1.00
   6   8   4    9.20    2.60
   7   8   4   -1.50    0.80
   7   8   4   -1.20    0.70
   7   8   4    0.70    1.50
   7   8   4   -0.70    0.40
   7   8   4    0.10    0.40
   8   8   4    1.70    0.70
   8   8   4    2.40    0.80
   8   8   4    4.00    1.00
   8   8   4    1.40    0.90
   8   8   4    2.80    0.50
   6  -9  -4    0.30    0.70
   5  -9  -4    8.50    0.80
   5  -9  -4    6.90    1.30
   4  -9  -4    3.80    0.60
   4  -9  -4    5.20    0.70
  -4   9   4    4.00    0.60
   3  -9  -4   63.59    2.10
   3  -9  -4   64.59    2.20
  -3   9   4   62.09    3.80
   2  -9  -4   11.30    0.90
   2  -9  -4   11.60    1.30
  -2   9   4   12.30    0.90
   1  -9  -4    0.50    0.50
   1  -9  -4    0.70    0.50
   1  -9  -4    0.90    1.20
  -1   9   4    0.40    0.40
   0  -9  -4   14.80    1.30
   0  -9  -4   15.70    1.10
   0  -9  -4   16.00    1.10
   0   9   4   17.20    1.40
  -1  -9  -4  149.59    6.80
  -1  -9  -4  155.88    4.10
  -1  -9  -4  147.59    5.20
   1   9   4  150.98    5.10
   1   9   4  152.58    4.10
   1   9   4  154.28    4.20
  -2  -9  -4   12.40    1.00
  -2  -9  -4   11.80    2.50
   2   9   4   14.20    1.30
   2   9   4   13.90    1.10
   2   9   4   12.90    1.00
   2   9   4   12.30    0.80
  -3  -9  -4    0.80    0.50
  -3  -9  -4    0.20    1.10
   3   9   4    0.70    0.30
   3   9   4   -0.40    0.50
   3   9   4   -1.00    0.50
   3   9   4    0.50    0.40
  -4  -9  -4    0.30    0.50
  -4  -9  -4    0.30    1.00
   4   9   4    0.30    0.30
   4   9   4    0.00    1.60
   4   9   4    0.00    0.60
   4   9   4    0.90    0.30
  -5  -9  -4   84.29    2.80
   5   9   4   84.99    2.60
   5   9   4   83.39    2.50
   5   9   4   80.19    2.80
   5   9   4   87.69    3.90
  -6  -9  -4   19.10    3.40
   6   9   4   21.30    1.00
   6   9   4   21.90    1.70
   6   9   4   21.50    1.60
   6   9   4   25.00    2.00
   6   9   4   25.50    1.80
   7   9   4   60.69    5.50
   7   9   4   58.39    2.40
   7   9   4   60.49    4.70
   7   9   4   58.89    1.90
   7   9   4   62.39    3.20
   5 -10  -4   24.80    1.40
   5 -10  -4   26.10    1.60
   4 -10  -4   11.50    1.50
   4 -10  -4   14.20    1.30
  -4  10   4   15.50    1.20
   3 -10  -4   25.00    1.40
   3 -10  -4   25.90    1.90
  -3  10   4   25.20    1.30
   2 -10  -4    2.70    0.60
   2 -10  -4    3.30    1.30
  -2  10   4    3.30    0.60
   1 -10  -4   83.49    2.70
   1 -10  -4   83.69    2.90
   1 -10  -4   76.59    2.80
  -1  10   4   82.49    4.30
   0 -10  -4  105.29    3.10
   0 -10  -4  105.69    3.50
   0 -10  -4  100.19    3.20
   0  10   4  101.69    2.90
  -1 -10  -4    1.30    1.10
  -1 -10  -4    2.70    0.70
  -1 -10  -4    2.10    0.60
   1  10   4    0.60    0.50
   1  10   4    2.50    0.70
  -2 -10  -4   46.20    3.40
  -2 -10  -4   46.60    3.50
   2  10   4   49.00    2.10
   2  10   4   43.90    1.70
   2  10   4   45.70    3.20
  -3 -10  -4    7.50    0.90
  -3 -10  -4    7.20    1.00
   3  10   4    9.40    1.20
   3  10   4    9.70    1.50
   3  10   4    9.70    1.10
   3  10   4    9.80    1.60
  -4 -10  -4   11.20    1.50
  -4 -10  -4   10.80    1.00
   4  10   4   10.50    0.80
   4  10   4   10.80    9.40
   4  10   4   11.00    2.60
   4  10   4   11.50    0.70
  -5 -10  -4   19.40    1.60
   5  10   4   19.10    0.90
   5  10   4   15.60    2.50
   5  10   4   19.50    1.00
   5  10   4   18.40    1.60
   3 -11  -4   15.50    3.10
   3 -11  -4   14.30    1.20
  -3  11   4   14.80    1.40
   2 -11  -4   31.60    3.10
   2 -11  -4   27.30    2.50
   2 -11  -4   34.90    2.20
  -2  11   4   31.10    2.70
   1 -11  -4    5.10    1.40
   1 -11  -4    8.00    0.90
   1 -11  -4    6.70    0.90
  -1  11   4    6.00    0.70
   0 -11  -4   50.19    2.20
   0 -11  -4   53.29    2.60
   0 -11  -4   50.39    2.00
   0  11   4   51.99    3.60
  -1 -11  -4   17.70    1.50
  -1 -11  -4   16.90    1.40
   1  11   4   17.90    3.60
   1  11   4   17.40    1.60
  -2 -11  -4   13.60    1.40
  -2 -11  -4   16.40    1.40
   2  11   4   12.80    2.00
   2  11   4   15.70    1.30
  -3 -11  -4    8.10    1.00
  -3 -11  -4    9.10    1.20
   3  11   4    7.50    1.10
   3  11   4    8.90    1.70
   3  11   4    8.40    0.90
  -4 -11  -4   25.40    1.70
   4  11   4   21.20    4.20
   0  10  -5    2.40    1.90
   0 -10   5    1.80    0.70
  -1  10  -5    0.60    0.40
   1 -10   5   -0.10    1.10
   1 -10   5    0.50    1.40
   2 -10   5   25.00    1.40
   2 -10   5   23.90    1.50
  -3  -9   5    2.80    1.40
  -2  -9   5  132.59    5.20
   1   9  -5    5.00    0.60
  -1  -9   5    4.10    0.70
   0   9  -5   13.30    1.50
   0  -9   5   18.20    1.20
   0  -9   5   13.60    1.20
   0  -9   5   13.10    1.30
  -1   9  -5   24.20    7.30
   1  -9   5   26.90    1.40
   1  -9   5   26.70    1.70
   1  -9   5   28.60    1.90
  -2   9  -5    0.80    1.20
   2  -9   5    0.00    1.10
   2  -9   5   -0.10    0.50
   2  -9   5    0.90    0.90
  -3   9  -5    1.40    0.70
   3  -9   5    1.00    0.60
   3  -9   5    1.20    0.70
  -4   9  -5    2.10    0.60
   4  -9   5    2.50    0.70
   4  -9   5    2.20    1.00
  -5   9  -5    5.90    1.60
   5  -9   5    6.60    0.90
   5  -9   5    5.60    0.90
  -5  -8   5    2.10    0.70
  -3  -8   5   12.80    1.00
  -2  -8   5   29.30    2.40
  -2  -8   5   26.60    2.40
   1   8  -5    1.80    0.30
  -1  -8   5    0.90    0.60
  -1  -8   5    1.60    0.50
  -1  -8   5    1.70    0.50
   0   8  -5  291.07    7.70
   0  -8   5  314.17    7.60
   0  -8   5  314.17    7.70
   0  -8   5  312.07    8.20
  -1   8  -5   87.49    3.10
   1  -8   5   86.99    2.60
   1  -8   5   84.89    2.60
   1  -8   5   84.09    4.60
  -2   8  -5   25.00    1.50
   2  -8   5   22.00    1.20
   2  -8   5   24.20    1.20
   2  -8   5   22.80    2.20
  -3   8  -5   27.40    2.30
   3  -8   5   27.10    1.30
   3  -8   5   27.50    1.30
  -4   8  -5   43.20    1.80
   4  -8   5   45.10    1.80
   4  -8   5   42.10    2.50
  -5   8  -5    0.60    1.00
   5  -8   5   -0.20    0.60
   5  -8   5    1.10    0.90
  -6   8  -5   70.89    5.30
   6  -8   5   74.49    2.50
   6  -8   5   74.09    2.60
  -7   8  -5   11.90    1.00
   7  -8   5   10.20    1.00
   7  -8   5   12.70    1.20
   6   7  -5    0.00    0.40
   6   7  -5   -0.70    0.30
  -6  -7   5    0.60    0.70
   5   7  -5   27.10    0.90
  -5  -7   5   30.80    1.60
   4   7  -5    2.50    0.70
  -3  -7   5    0.20    0.40
  -3  -7   5    0.70    0.50
  -3  -7   5    0.70    0.90
  -2  -7   5   46.70    2.80
  -2  -7   5   48.70    1.60
  -2  -7   5   46.20    1.70
   1   7  -5    4.20    0.50
  -1  -7   5    4.20    0.70
  -1  -7   5    5.40    0.80
  -1  -7   5    4.00    0.50
   0   7  -5   17.50    1.10
   0  -7   5   15.80    1.30
   0  -7   5   18.40    1.20
   0  -7   5   16.50    1.50
  -1   7  -5  243.78    6.10
   1  -7   5  253.67    6.20
   1  -7   5  246.68    8.40
   1  -7   5  252.77    6.20
  -2   7  -5  393.86   10.10
   2  -7   5  393.56   11.30
   2  -7   5  397.96    9.60
  -3   7  -5  317.97    8.20
   3  -7   5  324.87    7.90
   3  -7   5  323.47    9.00
  -4   7  -5   15.90    1.50
   4  -7   5   17.40    1.00
   4  -7   5   16.60    1.10
  -5   7  -5    1.00    1.20
   5  -7   5    0.40    0.50
   5  -7   5    0.20    1.40
  -6   7  -5    2.80    0.90
   6  -7   5    3.30    0.70
   6  -7   5    3.50    0.80
  -7   7  -5   43.10    1.80
   7  -7   5   40.90    1.80
   7  -7   5   42.90    2.00
   8  -7   5   15.40    1.50
   8  -7   5   15.90    1.40
   7   6  -5    0.40    0.50
   7   6  -5    0.00    0.30
   7   6  -5    0.90    0.40
  -7  -6   5    0.30    0.70
   6   6  -5   38.40    1.80
   6   6  -5   36.10    1.20
  -6  -6   5   37.80    1.90
   5   6  -5   90.59    2.40
   5   6  -5   96.39    2.50
   5   6  -5   98.69    5.60
  -5  -6   5   94.89    3.00
   4   6  -5   36.80    1.40
  -4  -6   5   36.40    1.60
  -3  -6   5   17.20    2.00
  -3  -6   5   16.20    0.90
  -3  -6   5   15.80    1.00
  -2  -6   5    7.30    0.70
  -2  -6   5    6.80    0.70
  -2  -6   5    5.00    0.70
  -2  -6   5    8.50    0.70
   1   6  -5    1.40    0.30
  -1  -6   5    0.80    0.40
  -1  -6   5    0.60    0.40
  -1  -6   5    0.50    0.90
  -1  -6   5    0.00    0.40
   0   6  -5  191.38    5.30
   0  -6   5  190.18    6.80
   0  -6   5  192.58    4.80
   0  -6   5  193.38    4.80
  -1   6  -5    0.80    0.90
   1  -6   5    0.80    0.50
   1  -6   5    1.10    0.40
   1  -6   5    0.70    1.00
  -2   6  -5   42.70    2.70
   2  -6   5   43.50    1.50
   2  -6   5   44.40    1.50
  -3   6  -5  185.08    4.70
   3  -6   5  193.58    4.80
   3  -6   5  189.38    7.40
  -4   6  -5  346.47   10.50
   4  -6   5  348.57    8.50
   4  -6   5  349.17    8.50
  -5   6  -5  176.18    9.50
   5  -6   5  180.78    4.70
   5  -6   5  177.48    4.60
  -6   6  -5   34.50    1.90
   6  -6   5   31.80    3.30
   6  -6   5   33.00    2.00
  -7   6  -5    4.00    1.00
   7  -6   5    4.80    0.80
   7  -6   5    4.30    0.60
   8  -6   5   50.09    2.00
   8  -6   5   48.70    2.10
   9  -6   5    6.00    1.10
   9  -6   5    6.50    1.00
   7   5  -5    2.00    0.40
   7   5  -5    1.50    0.60
   7   5  -5    0.50    0.70
  -7  -5   5    1.90    0.70
   6   5  -5    4.80    0.40
   6   5  -5    5.80    0.50
  -6  -5   5    5.50    0.80
   5   5  -5    0.00    0.20
   5   5  -5   -0.40    0.20
   5   5  -5    0.00    0.40
   5   5  -5    0.40    0.70
  -5  -5   5   -0.50    0.60
   4   5  -5   10.00    0.60
   4   5  -5    9.40    1.70
  -4  -5   5    9.50    0.90
   3   5  -5   91.19    2.60
  -3  -5   5   94.49    2.80
  -3  -5   5   97.89    2.70
  -2  -5   5    4.30    1.10
  -2  -5   5    4.10    0.50
  -2  -5   5    4.10    1.00
  -2  -5   5    4.20    0.40
  -1  -5   5   22.60    1.00
  -1  -5   5   23.00    1.10
  -1  -5   5   21.00    1.20
  -1  -5   5   22.70    1.30
   0   5  -5  156.48    3.90
   0   5  -5  158.68    4.10
   0  -5   5  151.98    5.20
   0  -5   5  156.08    5.50
   0  -5   5  160.08    3.90
   0  -5   5  157.98    3.90
  -1   5  -5  127.99    3.10
  -1   5  -5  125.59    3.00
  -1   5  -5  124.19    4.10
   1  -5   5  123.69    3.30
   1  -5   5  127.69    3.20
   1  -5   5  125.89    3.70
  -2   5  -5  328.97    8.30
   2  -5   5  332.17    7.90
   2  -5   5  331.37    7.90
  -3   5  -5  405.96   10.50
   3  -5   5  416.86   12.10
   3  -5   5  405.46    9.70
  -4   5  -5   27.10    2.00
   4  -5   5   24.50    1.10
   4  -5   5   24.00    1.10
  -5   5  -5    8.20    0.80
   5  -5   5    7.30    0.70
   5  -5   5    5.90    0.70
  -6   5  -5   93.69    2.70
   6  -5   5   92.29    2.70
   6  -5   5   93.99    2.80
  -7   5  -5    9.00    0.90
   7  -5   5    8.50    0.80
   7  -5   5    7.70    0.90
   8  -5   5   63.69    2.20
   8  -5   5   66.69    2.40
   9  -5   5   63.39    2.20
   9  -5   5   60.29    2.40
   8   4  -5   14.50    1.10
   8   4  -5   14.50    1.00
   8   4  -5   13.90    1.10
  -8  -4   5   13.20    1.30
   7   4  -5   12.10    1.10
   7   4  -5   12.40    0.80
   7   4  -5   13.80    1.80
  -7  -4   5   12.00    2.30
   6   4  -5    9.50    0.80
   6   4  -5    9.80    0.60
   6   4  -5   10.00    1.50
  -6  -4   5    9.00    0.90
   5   4  -5   82.79    2.50
   5   4  -5   80.19    2.20
   5   4  -5   80.29    3.10
   5   4  -5   81.49    2.10
  -5  -4   5   82.79    2.60
   4   4  -5   29.10    0.90
   4   4  -5   30.80    1.50
   4   4  -5   29.60    1.30
  -4  -4   5   30.50    1.40
   3   4  -5  242.58    5.70
   3   4  -5  241.28    5.90
  -3  -4   5  238.18    8.60
  -3  -4   5  255.17    6.30
  -2  -4   5  100.69    2.70
  -2  -4   5  104.89    3.70
  -2  -4   5   95.59    3.00
   1   4  -5  100.89    2.80
  -1  -4   5  102.79    2.70
  -1  -4   5  101.99    3.30
  -1  -4   5  100.89    2.60
  -1  -4   5  101.99    3.20
   0   4  -5    1.70    0.20
   0   4  -5    1.10    0.40
   0  -4   5    1.00    0.50
   0  -4   5    1.00    0.60
   0  -4   5    1.10    0.30
   0  -4   5    0.50    0.20
  -1   4  -5  139.89    3.40
  -1   4  -5  132.29    3.30
  -1   4  -5  135.39    3.30
  -1   4  -5  132.99    3.60
   1  -4   5  134.59    3.40
   1  -4   5  133.79    3.30
   1  -4   5  138.69    3.40
  -2   4  -5  139.29    3.90
  -2   4  -5  139.89    3.70
   2  -4   5  134.19    3.50
   2  -4   5  134.39    3.50
   2  -4   5  150.78    3.40
  -3   4  -5   10.80    0.60
  -3   4  -5   10.90    0.90
   3  -4   5   11.30    0.90
   3  -4   5   10.40    0.70
  -4   4  -5    3.20    0.50
  -4   4  -5    2.60    0.40
   4  -4   5    3.40    0.50
   4  -4   5    2.40    1.20
  -5   4  -5  783.72   18.20
  -5   4  -5  775.92   20.20
   5  -4   5  794.52   18.70
   5  -4   5  779.72   18.30
  -6   4  -5  156.78    4.00
  -6   4  -5  155.38    5.60
   6  -4   5  151.68    4.40
   6  -4   5  153.48    4.90
  -7   4  -5    1.20    0.50
  -7   4  -5    1.30    2.20
   7  -4   5    0.50    0.90
   7  -4   5   -0.10    1.10
  -8   4  -5    5.60    1.70
   8  -4   5    4.40    2.00
   8  -4   5    4.70    1.10
  -9   4  -5   47.30    4.00
   9  -4   5   49.50    2.50
   9  -4   5   46.70    4.10
  10  -4   5    0.10    1.80
  10  -4   5    0.30    1.50
   8   3  -5    5.50    0.70
   8   3  -5    5.20    0.80
   8   3  -5    5.50    1.00
  -8  -3   5    5.20    2.30
   7   3  -5   -0.10    0.40
   7   3  -5    0.00    0.40
   7   3  -5   -0.50    0.60
   7   3  -5   -0.50    1.90
  -7  -3   5    0.00    1.30
   6   3  -5   24.50    1.40
   6   3  -5   24.20    1.80
   6   3  -5   23.60    1.20
  -6  -3   5   24.10    2.50
   5   3  -5  136.89    3.40
   5   3  -5  130.69    3.60
   5   3  -5  135.69    3.50
  -5  -3   5  132.09    3.90
   4   3  -5   30.60    0.90
   4   3  -5   29.80    2.00
   4   3  -5   30.50    1.10
  -4  -3   5   28.80    2.20
   3   3  -5 1041.70   24.00
   3   3  -5 1070.99   24.00
   3   3  -5 1046.20   24.10
   3   3  -5 1033.70   24.00
  -3  -3   5  995.00   24.30
  -3  -3   5 1091.69   24.10
   2   3  -5   19.70    0.60
   2   3  -5   19.10    0.70
  -2  -3   5   19.00    0.70
  -2  -3   5   18.20    0.90
   1   3  -5  945.01   21.40
   1   3  -5  941.61   21.40
  -1  -3   5  957.40   21.50
  -1  -3   5  934.61   21.50
  -1  -3   5  930.91   21.50
  -1  -3   5  914.41   23.50
   0   3  -5  341.47    9.10
   0   3  -5  342.77    7.80
   0  -3   5  333.47    7.80
   0  -3   5  334.87    8.60
   0  -3   5  331.87    7.90
   0  -3   5  332.47    8.00
  -1   3  -5 1221.38   29.00
  -1   3  -5 1192.18   27.80
  -1   3  -5 1227.78   27.90
  -1   3  -5 1229.58   27.80
   1  -3   5 1234.68   27.90
   1  -3   5 1191.68   27.90
   1  -3   5 1220.68   27.90
  -2   3  -5    3.20    0.70
  -2   3  -5    3.40    0.30
  -2   3  -5    3.20    0.40
  -2   3  -5    3.20    0.30
   2  -3   5    3.60    0.60
   2  -3   5    3.00    0.30
   2  -3   5    3.10    0.90
  -3   3  -5  302.77    8.20
  -3   3  -5  301.37    7.30
   3  -3   5  319.97    7.60
   3  -3   5  313.67    7.20
   3  -3   5  309.07    8.00
   3  -3   5  310.37    7.20
   3  -3   5  305.17    7.30
   3  -3   5  298.77    7.80
  -4   3  -5   27.20    1.10
  -4   3  -5   27.10    1.80
   4  -3   5   26.70    1.00
   4  -3   5   28.60    2.10
  -5   3  -5   11.60    1.00
  -5   3  -5    9.10    1.40
   5  -3   5   13.00    2.00
   5  -3   5    9.70    0.70
  -6   3  -5  173.08   13.60
  -6   3  -5  166.78    4.30
   6  -3   5  173.08    4.50
   6  -3   5  173.38    4.40
  -7   3  -5    6.70    1.50
   7  -3   5    8.00    0.70
   7  -3   5    8.10    0.80
  -8   3  -5   71.29    4.20
   8  -3   5   65.89    2.70
   8  -3   5   65.59    2.10
  -9   3  -5   47.30    3.70
   9  -3   5   51.19    2.10
   9  -3   5   49.80    2.40
  10  -3   5    0.50    0.70
  10  -3   5    0.30    0.70
  -9  -2   5   28.20    1.80
   8   2  -5   47.50    2.00
   8   2  -5   46.40    2.60
   8   2  -5   50.09    1.90
   8   2  -5   45.00    3.00
  -8  -2   5   47.40    2.80
   7   2  -5    8.10    0.70
   7   2  -5    7.50    0.70
   7   2  -5    7.40    0.90
   7   2  -5    8.50    0.70
  -7  -2   5    7.10    1.40
   6   2  -5   55.19    2.00
   6   2  -5   54.99    2.10
   6   2  -5   53.59    1.70
  -6  -2   5   55.49    2.60
   5   2  -5   54.09    2.00
   5   2  -5   57.19    2.80
   5   2  -5   55.89    1.60
  -5  -2   5   53.59    2.20
   4   2  -5   43.70    2.60
   4   2  -5   43.40    1.30
   4   2  -5   43.80    1.30
  -4  -2   5   40.30    1.60
   3   2  -5    6.60    0.40
   3   2  -5    6.10    0.60
   3   2  -5    6.40    0.50
   3   2  -5    6.60    0.80
  -3  -2   5    5.30    0.50
  -3  -2   5    7.20    0.40
   2   2  -5    0.80    0.10
   2   2  -5    0.90    0.20
   2   2  -5    1.30    0.20
   2   2  -5    0.90    0.20
  -2  -2   5    1.40    0.30
  -2  -2   5    0.60    0.30
   1   2  -5 1654.43   40.60
   1   2  -5 1739.53   40.40
   1   2  -5 1787.62   40.30
  -1  -2   5 1718.93   39.80
  -1  -2   5 1817.32   40.00
   0   2  -5  188.28    4.50
   0   2  -5  199.08    4.70
   0   2  -5  197.68    4.60
   0   2  -5  188.78    5.10
   0  -2   5  195.28    4.70
   0  -2   5  186.38    4.60
   0  -2   5  191.38    4.70
   0  -2   5  195.18    4.50
  -1   2  -5   27.30    0.90
  -1   2  -5   25.80    0.80
   1  -2   5   25.90    0.80
   1  -2   5   26.10    0.80
   1  -2   5   25.80    1.40
  -2   2  -5 1429.46   35.20
  -2   2  -5 1462.15   34.10
   2  -2   5 1531.15   35.00
   2  -2   5 1641.14   34.10
   2  -2   5 1467.55   35.70
   2  -2   5 1465.85   34.50
   2  -2   5 1468.25   35.00
   2  -2   5 1456.45   35.00
  -3   2  -5  149.49    4.90
  -3   2  -5  149.69    3.70
   3  -2   5  142.89    5.10
   3  -2   5  150.98    3.90
  -4   2  -5  346.07    8.60
  -4   2  -5  341.87    8.80
   4  -2   5  344.57    8.10
   4  -2   5  340.77    8.20
   4  -2   5  348.97    9.70
   4  -2   5  340.27    8.10
   4  -2   5  348.77    8.10
   4  -2   5  358.86    9.70
   4  -2   5  334.47    8.10
  -5   2  -5   67.59    3.30
  -5   2  -5   67.49    2.20
   5  -2   5   65.89    2.50
   5  -2   5   66.99    2.20
   5  -2   5   67.79    1.90
   5  -2   5   69.19    2.30
   5  -2   5   70.49    2.50
   5  -2   5   66.19    1.90
  -6   2  -5  282.47    6.70
  -6   2  -5  280.97    6.80
   6  -2   5  279.47    6.90
   6  -2   5  290.97    7.00
   6  -2   5  283.97    6.90
   6  -2   5  274.77    6.70
   6  -2   5  274.17    6.80
  -7   2  -5    5.30    0.50
   7  -2   5    5.80    0.60
   7  -2   5    5.90    0.70
  -8   2  -5  153.78    7.70
   8  -2   5  152.38    4.20
   8  -2   5  152.78    4.10
  -9   2  -5    8.90    0.70
   9  -2   5    9.90    1.70
   9  -2   5   12.00    1.10
  10  -2   5    2.60    1.30
  10  -2   5    1.60    0.80
   9   1  -5    0.40    0.50
   9   1  -5    0.00    0.60
   9   1  -5    0.20    1.00
   9   1  -5   -0.10    0.60
  -9  -1   5    0.30    0.70
   8   1  -5   12.30    1.20
   8   1  -5   12.30    1.10
   8   1  -5   13.30    1.10
   8   1  -5   12.30    1.60
  -8  -1   5   12.30    1.30
   7   1  -5   50.79    1.80
   7   1  -5   49.99    1.80
   7   1  -5   50.79    1.70
   7   1  -5   48.80    3.40
  -7  -1   5   52.69    2.10
   6   1  -5  105.39    3.00
   6   1  -5  108.59    3.30
   6   1  -5  104.99    3.20
   6   1  -5  106.79    3.10
  -6  -1   5  103.59    5.40
   5   1  -5    2.40    0.40
   5   1  -5    2.30    0.50
   5   1  -5    3.20    0.40
  -5  -1   5    2.00    0.50
   4   1  -5   76.69    3.20
   4   1  -5   76.69    2.90
   4   1  -5   78.89    2.20
   4   1  -5   79.79    2.10
  -4  -1   5   80.59    2.30
   3   1  -5    1.50    0.60
   3   1  -5    2.30    0.30
   3   1  -5    1.20    0.50
   3   1  -5    1.70    0.30
   3   1  -5    2.00    0.30
  -3  -1   5    3.80    1.20
   2   1  -5  193.98    5.50
   2   1  -5  196.18    4.70
   2   1  -5  198.58    4.60
   2   1  -5  201.58    4.70
   2   1  -5  191.78    4.60
  -2  -1   5  188.68    4.80
  -2  -1   5  199.68    5.00
   1   1  -5 1382.26   32.70
   1   1  -5 1415.06   32.40
   1   1  -5 1384.76   32.50
   1   1  -5 1386.26   32.30
   1   1  -5 1430.26   32.50
  -1  -1   5 1431.96   32.10
  -1  -1   5 1351.76   32.40
   0   1  -5  381.16    9.00
   0   1  -5  382.56    8.80
   0   1  -5  379.36    8.80
   0   1  -5  375.86    8.60
   0  -1   5  350.56    9.10
   0  -1   5  355.46    8.70
   0  -1   5  386.26    8.50
  -1   1  -5   42.50    1.70
  -1   1  -5   40.40    1.30
  -1   1  -5   39.30    1.10
  -1   1  -5   37.60    1.50
   1  -1   5   41.30    1.40
   1  -1   5   39.30    1.10
   1  -1   5   40.60    1.00
   1  -1   5   41.10    1.00
   1  -1   5   40.50    1.10
  -2   1  -5    8.60    0.40
  -2   1  -5    7.50    0.40
  -2   1  -5    8.10    0.40
   2  -1   5    7.10    0.40
   2  -1   5    7.90    0.40
  -3   1  -5  754.62   17.50
  -3   1  -5  732.63   18.10
   3  -1   5  778.42   17.60
   3  -1   5  741.33   18.00
   3  -1   5  792.82   19.00
   3  -1   5  776.92   17.60
   3  -1   5  720.33   17.50
   3  -1   5  793.72   17.60
  -4   1  -5  186.18    4.40
  -4   1  -5  180.88    5.70
   4  -1   5  183.48    4.60
   4  -1   5  179.58    5.80
   4  -1   5  176.98    4.40
   4  -1   5  178.68    4.40
   4  -1   5  174.58    4.40
   4  -1   5  180.08    4.40
  -5   1  -5  144.19    3.70
  -5   1  -5  146.99    5.20
   5  -1   5  150.58    3.70
   5  -1   5  141.49    3.70
   5  -1   5  144.09    3.70
   5  -1   5  148.29    5.10
   5  -1   5  146.79    3.70
  -6   1  -5   17.30    1.90
  -6   1  -5   16.20    0.80
   6  -1   5   18.90    1.10
   6  -1   5   15.80    1.90
   6  -1   5   16.40    0.90
   6  -1   5   15.50    1.00
   6  -1   5   16.00    0.90
  -7   1  -5   -0.60    0.70
   7  -1   5   -0.50    0.30
   7  -1   5    0.00    0.60
   7  -1   5    0.30    0.70
   7  -1   5   -0.80    0.80
   7  -1   5   -1.00    0.70
   7  -1   5    0.10    0.50
  -8   1  -5   86.49    2.60
   8  -1   5   82.29    3.00
   8  -1   5   80.39    2.50
   8  -1   5   82.89    3.00
   8  -1   5   83.19    2.80
  -9   1  -5   82.19    4.30
   9  -1   5   86.79    4.90
   9  -1   5   86.79    2.80
  10  -1   5    0.60    0.50
  10  -1   5    1.50    1.60
   9   0  -5    8.10    0.90
   9   0  -5    5.90    2.10
   9   0  -5    6.90    2.40
   9   0  -5    8.20    1.00
  -9   0   5    8.50    2.50
   8   0  -5   11.20    1.10
   8   0  -5   10.50    1.00
   8   0  -5   11.50    1.10
   8   0  -5   10.20    1.00
  -8   0   5   11.20    1.10
   7   0  -5   45.00    2.10
   7   0  -5   44.10    1.60
   7   0  -5   40.80    1.70
   7   0  -5   41.40    3.10
  -7   0   5   45.00    1.80
   6   0  -5   -0.20    0.40
   6   0  -5   -0.40    0.80
   6   0  -5   -0.10    0.40
   6   0  -5   -0.20    0.40
  -6   0   5    0.50    0.40
   5   0  -5  109.69    2.80
   5   0  -5  104.39    2.80
   5   0  -5  106.89    2.90
  -5   0   5  100.89    5.00
   4   0  -5   11.90    1.50
   4   0  -5   12.00    1.60
   4   0  -5   10.60    0.70
   4   0  -5   10.00    0.50
  -4   0   5    9.30    0.70
   3   0  -5    3.60    0.30
   3   0  -5    3.90    1.00
   3   0  -5    4.70    0.90
   3   0  -5    2.70    0.30
   3   0  -5    3.50    0.30
  -3   0   5    2.80    0.40
   2   0  -5  888.51   20.40
   2   0  -5  902.91   20.40
   2   0  -5  858.01   21.10
   2   0  -5  901.21   20.30
  -2   0   5  879.71   20.50
   1   0  -5    3.80    0.50
   1   0  -5    3.80    0.30
   1   0  -5    2.70    0.60
   1   0  -5    3.00    1.30
  -1   0   5    3.50    0.40
  -1   0   5    3.60    0.80
  -1   0   5    3.90    0.20
  -1   0   5    9.40    1.90
  -1   0   5    4.30    0.60
   0   0  -5  688.63   16.90
   0   0  -5  677.13   15.70
   0   0  -5  678.13   15.60
   0   0  -5  676.33   15.70
   0   0  -5  691.23   15.60
   0   0   5  673.73   15.60
   0   0   5  695.53   15.60
   0   0   5  701.23   16.30
   0   0   5  671.33   16.10
   0   0   5  651.23   15.70
  -1   0  -5  483.65   12.10
  -1   0  -5  537.35   12.20
  -1   0  -5  527.45   13.00
  -1   0  -5  548.25   12.20
   1   0   5  507.85   12.20
   1   0   5  551.24   12.10
   1   0   5  525.55   12.10
   1   0   5  507.75   12.70
   1   0   5  547.05   12.20
  -2   0  -5 1633.34   40.00
  -2   0  -5 1637.64   40.20
   2   0   5 1649.93   39.00
   2   0   5 1794.82   39.10
   2   0   5 1737.83   39.00
   2   0   5 1823.72   39.00
   2   0   5 1652.63   39.10
   2   0   5 1727.83   40.00
  -3   0  -5   13.40    1.30
  -3   0  -5   13.30    0.60
   3   0   5   12.30    0.50
   3   0   5   12.20    0.50
   3   0   5   11.90    0.50
   3   0   5   13.80    0.70
   3   0   5   11.30    0.60
   3   0   5   12.80    0.50
  -4   0  -5  322.57    8.30
  -4   0  -5  332.27    7.60
   4   0   5  322.87    7.70
   4   0   5  323.87    7.70
   4   0   5  326.47    7.70
   4   0   5  315.97    7.70
   4   0   5  321.67    7.60
  -5   0  -5  505.05   11.40
  -5   0  -5  488.85   11.40
   5   0   5  492.55   11.50
   5   0   5  480.85   13.20
   5   0   5  492.95   11.50
   5   0   5  476.35   12.50
   5   0   5  481.45   11.70
  -6   0  -5  699.43   16.50
  -6   0  -5  708.63   16.50
   6   0   5  699.53   18.40
   6   0   5  684.03   16.40
   6   0   5  702.03   16.40
   6   0   5  692.13   17.00
   6   0   5  707.83   16.40
  -7   0  -5   98.29    4.10
   7   0   5   92.39    3.00
   7   0   5   94.69    4.60
   7   0   5   99.49    3.00
   7   0   5   97.79    2.80
   7   0   5   86.79   12.30
  -8   0  -5   81.89    5.40
   8   0   5   79.29    2.80
   8   0   5   81.49    3.70
   8   0   5   82.19    2.50
   8   0   5   80.39    2.50
   8   0   5   83.59    2.60
  -9   0  -5    4.20    3.80
   9   0   5    2.90    0.70
   9   0   5    4.50    0.80
   9   0   5    4.30    1.60
   9   0   5    4.10    0.60
   9   0   5    3.80    0.60
   9   0   5    3.90    0.70
  10   0   5   13.70    1.10
  10   0   5   14.10    2.90
  10   0   5   15.30    1.50
  11   0   5   13.20    3.40
   9  -1  -5   36.80    1.70
   9  -1  -5   35.00    1.80
   9  -1  -5   39.20    2.30
   9  -1  -5   34.10    1.70
  -9   1   5   37.20    1.90
   8  -1  -5   28.50    1.50
   8  -1  -5   28.50    1.40
   8  -1  -5   30.40    2.60
   8  -1  -5   31.20    1.60
  -8   1   5   26.90    1.60
   7  -1  -5   54.39    1.80
   7  -1  -5   47.20    2.20
   7  -1  -5   51.79    4.00
   7  -1  -5   54.19    3.70
  -7   1   5   52.39    2.30
   6  -1  -5   44.00    1.70
   6  -1  -5   43.20    3.40
   6  -1  -5   42.70    3.40
   6  -1  -5   43.30    1.50
  -6   1   5   40.00    2.30
  -6   1   5   43.30    2.10
   5  -1  -5   77.89    4.10
   5  -1  -5   77.59    3.80
   5  -1  -5   78.19    2.20
   5  -1  -5   76.59    2.30
  -5   1   5   72.99    2.30
  -5   1   5   75.79    2.70
   4  -1  -5   14.10    2.00
   4  -1  -5   17.60    0.70
   4  -1  -5   17.40    0.80
   4  -1  -5   17.00    0.70
  -4   1   5   15.20    0.70
  -4   1   5   16.80    0.90
  -4   1   5   17.20    0.90
   3  -1  -5  328.47    7.80
   3  -1  -5  321.47   10.20
   3  -1  -5  331.47    9.80
   3  -1  -5  324.67    7.90
   3  -1  -5  331.97    7.80
  -3   1   5  327.07    7.80
  -3   1   5  359.26    7.80
  -3   1   5  322.77    8.00
  -3   1   5  333.87    7.90
   2  -1  -5   76.69    4.30
   2  -1  -5   79.39    3.20
   2  -1  -5   75.99    1.90
   2  -1  -5   74.09    3.70
   2  -1  -5   75.79    2.00
  -2   1   5   73.99    3.10
  -2   1   5   76.19    2.10
   1  -1  -5   33.60    1.10
   1  -1  -5   33.00    1.00
   1  -1  -5   32.80    1.00
   1  -1  -5   33.00    1.10
   1  -1  -5   35.40    0.90
  -1   1   5   33.80    2.10
  -1   1   5   32.70    1.80
  -1   1   5   34.50    0.90
  -1   1   5   35.40    2.30
  -1   1   5   33.00    1.60
   0  -1  -5  720.93   18.20
   0  -1  -5  714.33   16.90
   0  -1  -5  747.03   17.00
   0  -1  -5  736.03   16.90
   0   1   5  705.03   17.00
   0   1   5  767.02   16.90
   0   1   5  748.23   16.90
   0   1   5  736.03   16.90
  -1  -1  -5  205.68    4.80
  -1  -1  -5  198.88    4.90
  -1  -1  -5  206.68    6.30
   1   1   5  204.18    4.80
   1   1   5  211.48    4.90
   1   1   5  208.38    4.90
   1   1   5  205.18    4.80
   1   1   5  214.08    5.80
   1   1   5  206.78    6.40
  -2  -1  -5  618.84   15.40
   2   1   5  632.34   14.30
   2   1   5  609.14   14.30
   2   1   5  618.34   14.40
   2   1   5  623.34   14.30
   2   1   5  619.74   14.40
  -3  -1  -5  205.38    5.50
  -3  -1  -5  210.08    5.00
   3   1   5  219.68    5.00
   3   1   5  206.78    5.00
   3   1   5  202.28    5.00
   3   1   5  201.48    5.10
   3   1   5  212.38    5.10
  -4  -1  -5  744.33   18.70
  -4  -1  -5  734.83   16.90
   4   1   5  723.63   16.90
   4   1   5  713.73   17.00
   4   1   5  707.43   16.90
   4   1   5  745.33   17.00
   4   1   5  744.63   16.90
  -5  -1  -5    4.00    0.40
  -5  -1  -5    2.90    0.80
   5   1   5    3.50    0.50
   5   1   5    3.20    0.50
   5   1   5    3.10    0.40
   5   1   5    4.30    0.40
   5   1   5    4.30    0.60
  -6  -1  -5  331.07    7.90
   6   1   5  337.47    8.10
   6   1   5  337.47    8.30
   6   1   5  335.27    8.10
   6   1   5  332.67    8.10
   6   1   5  336.77    8.10
  -7  -1  -5    2.40    0.80
   7   1   5    2.10    0.50
   7   1   5    2.40    1.10
   7   1   5    2.30    0.90
   7   1   5    1.40    0.40
   7   1   5    2.00    0.60
  -8  -1  -5  192.18    4.90
   8   1   5  185.98    4.90
   8   1   5  183.78    5.00
   8   1   5  190.98    5.00
   8   1   5  187.98    6.90
   8   1   5  185.88    5.20
  -9  -1  -5  110.09    3.10
   9   1   5  111.19    3.20
   9   1   5  112.69    3.40
   9   1   5  115.59    3.90
   9   1   5  111.09    6.90
   9   1   5  111.49    3.40
  10   1   5  109.69    3.20
  10   1   5  104.59    4.80
  10   1   5  105.79    4.30
  10   1   5  103.59    3.30
  10   1   5  104.19    3.30
  10   1   5  102.99    3.40
  11   1   5    7.00    1.10
  11   1   5    6.90    1.10
   9  -2  -5    0.20    0.60
   9  -2  -5    1.30    0.60
   9  -2  -5   -1.10    0.50
   9  -2  -5    0.20    0.60
  -9   2   5   -0.40    0.70
   8  -2  -5   36.20    1.60
   8  -2  -5   34.00    2.00
   8  -2  -5   32.70    1.70
   8  -2  -5   33.60    2.00
  -8   2   5   31.50    2.50
  -8   2   5   32.00    1.10
   7  -2  -5  186.08    7.20
   7  -2  -5  176.88    4.80
   7  -2  -5  182.48    4.70
   7  -2  -5  178.68    4.90
  -7   2   5  174.08    4.80
  -7   2   5  172.38    4.80
   6  -2  -5  294.57    7.20
   6  -2  -5  290.57    7.40
   6  -2  -5  291.67   10.60
   6  -2  -5  296.27    9.20
  -6   2   5  285.97    8.40
  -6   2   5  291.67   10.40
   5  -2  -5    1.90    0.40
   5  -2  -5    1.70    0.40
   5  -2  -5    2.10    0.50
   5  -2  -5    1.50    0.40
   5  -2  -5    1.10    0.40
  -5   2   5    0.40    0.70
  -5   2   5    1.90    0.30
   4  -2  -5   90.99    4.20
   4  -2  -5   95.09    2.70
   4  -2  -5   99.39    2.60
   4  -2  -5   94.29    2.50
   4  -2  -5   96.29    2.70
  -4   2   5   92.89    3.20
  -4   2   5   93.19    2.60
   3  -2  -5  185.38    4.60
   3  -2  -5  195.68    4.70
   3  -2  -5  189.18    5.20
   3  -2  -5  191.78    6.10
  -3   2   5  185.98    5.80
  -3   2   5  191.28    4.60
  -3   2   5  191.48    6.90
  -3   2   5  185.78    4.70
  -3   2   5  192.38    4.60
   2  -2  -5 1184.38   28.90
   2  -2  -5 1176.08   29.40
   2  -2  -5 1210.38   29.30
   2  -2  -5 1175.78   30.10
   2  -2  -5 1212.18   28.60
  -2   2   5 1187.58   27.40
  -2   2   5 1215.18   28.80
  -2   2   5 1167.98   27.60
  -2   2   5 1182.48   27.40
  -2   2   5 1226.78   27.80
   1  -2  -5  636.94   16.80
   1  -2  -5  607.54   14.50
   1  -2  -5  633.84   14.40
   1  -2  -5  637.24   14.50
  -1   2   5  622.34   14.40
  -1   2   5  620.14   14.40
  -1   2   5  622.64   14.40
  -1   2   5  613.44   16.40
  -1   2   5  631.94   14.50
   0  -2  -5 4222.88  107.19
   0  -2  -5 4787.12  106.69
   0  -2  -5 4742.63  107.99
   0  -2  -5 4808.22  106.19
   0   2   5 4496.25  106.99
   0   2   5 4578.64  107.69
   0   2   5 4611.04  107.09
   0   2   5 4901.21  105.89
  -1  -2  -5   72.19    1.90
  -1  -2  -5   70.39    1.90
  -1  -2  -5   72.39    1.90
  -1  -2  -5   70.79    1.80
   1   2   5   75.59    1.80
   1   2   5   69.69    1.90
   1   2   5   69.59    1.80
   1   2   5   69.79    1.90
   1   2   5   68.69    2.60
  -2  -2  -5  165.98    4.00
  -2  -2  -5  167.28    4.00
  -2  -2  -5  168.98    4.60
   2   2   5  162.78    4.10
   2   2   5  167.58    4.00
   2   2   5  157.08    4.10
   2   2   5  166.28    4.00
  -3  -2  -5  844.42   19.90
  -3  -2  -5  859.71   20.10
   3   2   5  896.21   19.70
   3   2   5  859.31   21.30
   3   2   5  872.31   21.30
   3   2   5  835.12   19.90
   3   2   5  836.02   21.90
  -4  -2  -5  117.59    3.70
  -4  -2  -5  106.69    2.60
   4   2   5  101.09    2.70
   4   2   5  104.09    2.80
   4   2   5  102.79    4.00
   4   2   5  104.39    2.70
   4   2   5  101.49    2.80
  -5  -2  -5  177.28    4.20
   5   2   5  181.28    4.30
   5   2   5  171.28    4.50
   5   2   5  171.58    4.40
   5   2   5  178.58    4.40
   5   2   5  170.28    4.40
  -6  -2  -5    2.30    0.30
   6   2   5    2.30    0.40
   6   2   5    1.60    0.50
   6   2   5    1.90    0.80
   6   2   5    2.20    1.00
   6   2   5    2.30    0.40
  -7  -2  -5   98.19    4.60
   7   2   5   97.59    2.80
   7   2   5   99.29    2.70
   7   2   5   95.49    2.90
   7   2   5   99.69    3.50
   7   2   5   96.09    2.70
  -8  -2  -5   34.20    2.10
   8   2   5   31.90    1.70
   8   2   5   35.70    1.50
   8   2   5   33.40    2.50
   8   2   5   43.60    2.10
   8   2   5   37.10    1.60
  -9  -2  -5   12.50    0.60
   9   2   5   11.20    1.10
   9   2   5   13.00    1.00
   9   2   5   11.00    2.00
   9   2   5   11.80    1.20
   9   2   5   11.80    1.70
  10   2   5   20.40    1.70
  10   2   5   18.80    1.60
  10   2   5   20.30    1.30
  10   2   5   17.70    2.70
  10   2   5   19.60    1.60
   9  -3  -5   21.50    3.40
  -9   3   5   18.80    3.40
   8  -3  -5   10.80    1.00
   8  -3  -5    9.60    1.00
   8  -3  -5   11.30    1.30
   8  -3  -5    9.80    1.00
  -8   3   5   10.20    1.00
   7  -3  -5    2.40    0.60
   7  -3  -5    2.30    0.70
   7  -3  -5    2.60    0.60
  -7   3   5    2.50    1.00
  -7   3   5    1.80    0.60
   6  -3  -5  126.59    3.90
   6  -3  -5  132.49    4.30
   6  -3  -5  127.79    5.40
   6  -3  -5  130.99    3.60
  -6   3   5  130.19    3.40
  -6   3   5  125.29    4.00
   5  -3  -5  450.15   10.70
   5  -3  -5  450.85   11.20
   5  -3  -5  444.76   34.00
   5  -3  -5  447.46   13.50
  -5   3   5  437.66   10.70
  -5   3   5  443.16   11.80
   4  -3  -5  192.98    4.80
   4  -3  -5  182.68    4.70
   4  -3  -5  191.18    7.10
   4  -3  -5  198.28    4.70
   4  -3  -5  175.48    4.50
   4  -3  -5  190.98    4.80
  -4   3   5  190.28    4.80
  -4   3   5  189.58    4.80
   3  -3  -5  234.18    5.90
   3  -3  -5  259.67    7.80
   3  -3  -5  257.97    6.20
   3  -3  -5  249.78    6.10
   3  -3  -5  249.78    6.10
   3  -3  -5  253.07    6.10
  -3   3   5  248.48    6.10
  -3   3   5  254.17    6.10
  -3   3   5  260.07    6.30
  -3   3   5  249.28    7.20
   2  -3  -5  168.48    6.00
   2  -3  -5  173.08    4.20
   2  -3  -5  176.48    4.40
   2  -3  -5  174.78    5.10
  -2   3   5  180.48    4.20
  -2   3   5  170.68    4.30
  -2   3   5  173.68    4.40
  -2   3   5  179.78    4.30
  -2   3   5  173.78    5.70
   1  -3  -5   39.20    1.20
   1  -3  -5   39.50    2.20
   1  -3  -5   37.20    1.20
   1  -3  -5   37.90    1.10
   1  -3  -5   39.50    2.60
  -1   3   5   38.20    1.20
  -1   3   5   39.10    1.10
  -1   3   5   39.50    1.10
  -1   3   5   38.80    1.30
   0  -3  -5  468.25   12.50
   0  -3  -5  477.25   11.10
   0  -3  -5  473.95   12.50
   0  -3  -5  468.95   13.10
   0   3   5  462.75   11.60
   0   3   5  474.05   12.80
   0   3   5  475.25   11.30
  -1  -3  -5 1215.98   28.00
  -1  -3  -5 1240.88   28.10
  -1  -3  -5 1229.28   28.00
  -1  -3  -5 1231.28   28.10
   1   3   5 1228.08   29.20
   1   3   5 1195.58   28.20
   1   3   5 1204.68   28.10
   1   3   5 1214.68   28.00
  -2  -3  -5 3247.38   76.69
  -2  -3  -5 3231.18   75.89
  -2  -3  -5 3274.17   76.29
  -2  -3  -5 3231.58   74.69
   2   3   5 3257.97   74.89
   2   3   5 3294.77   75.59
   2   3   5 3267.57   74.89
   2   3   5 3406.86   74.69
  -3  -3  -5 1466.75   34.20
  -3  -3  -5 1444.86   33.90
   3   3   5 1462.35   33.50
   3   3   5 1433.16   33.60
   3   3   5 1508.35   33.60
   3   3   5 1411.36   36.30
   3   3   5 1483.55   33.40
  -4  -3  -5  243.18    7.40
  -4  -3  -5  233.48    5.60
   4   3   5  240.78    6.40
   4   3   5  232.28    5.90
   4   3   5  239.58    5.70
   4   3   5  235.08    5.70
   4   3   5  229.48    6.20
  -5  -3  -5  121.19    3.40
   5   3   5  120.09    3.10
   5   3   5  128.69    3.30
   5   3   5  120.19    3.40
   5   3   5  123.39    3.40
   5   3   5  123.69    3.20
  -6  -3  -5    7.60    0.50
   6   3   5    6.10    0.50
   6   3   5    7.50    1.40
   6   3   5    6.00    1.10
   6   3   5    7.30    0.70
   6   3   5    5.10    0.70
  -7  -3  -5    3.30    0.40
   7   3   5    3.60    0.50
   7   3   5    3.30    0.60
   7   3   5    3.40    0.60
   7   3   5    2.80    0.40
   7   3   5    2.90    0.60
   8   3   5   46.60    2.00
   8   3   5   47.90    1.90
   8   3   5   45.20    1.70
   8   3   5   49.90    1.70
   8   3   5   46.40    2.60
   9   3   5   17.70    1.70
   9   3   5   19.90    1.50
   9   3   5   19.30    2.00
   9   3   5   19.00    1.10
   9   3   5   17.40    2.10
  10   3   5   -0.60    1.40
  10   3   5    0.30    1.00
  10   3   5    0.10    0.80
  10   3   5   -0.10    0.50
  10   3   5    0.60    0.60
   9  -4  -5    6.10    0.90
   8  -4  -5    0.80    0.80
  -8   4   5    1.40    0.70
   7  -4  -5   43.60    1.70
  -7   4   5   38.30    1.60
  -7   4   5   39.40    2.20
   6  -4  -5    7.40    0.70
   6  -4  -5    5.60    0.70
   6  -4  -5    6.60    0.70
   6  -4  -5    9.60    0.90
  -6   4   5    8.90    0.90
  -6   4   5    6.70    1.10
   5  -4  -5    1.20    0.50
   5  -4  -5    2.20    0.90
   5  -4  -5    3.70    0.60
   5  -4  -5    2.10    0.50
  -5   4   5    2.00    0.40
  -5   4   5    2.30    0.50
   4  -4  -5    6.50    1.30
   4  -4  -5    9.00    0.60
   4  -4  -5    9.20    0.70
   4  -4  -5    7.30    0.60
   4  -4  -5    8.50    7.10
  -4   4   5    6.20    3.90
  -4   4   5    8.00    0.70
  -4   4   5    8.90    0.80
   3  -4  -5  603.54   14.40
   3  -4  -5  620.34   14.40
   3  -4  -5  612.94   16.60
   3  -4  -5  612.54   14.90
   3  -4  -5  607.54   14.20
   3  -4  -5  622.34   14.40
  -3   4   5  612.34   14.30
  -3   4   5  631.94   14.40
  -3   4   5  616.74   14.40
   2  -4  -5    9.80    0.60
   2  -4  -5    8.50    0.60
   2  -4  -5    8.20    0.60
   2  -4  -5    9.00    0.60
   2  -4  -5    8.90    0.60
   2  -4  -5    9.20    0.90
  -2   4   5   10.60    0.80
  -2   4   5    9.60    1.30
  -2   4   5    9.00    0.60
   1  -4  -5  530.05   13.50
   1  -4  -5  531.25   12.60
   1  -4  -5  535.85   12.40
   1  -4  -5  520.45   12.60
   1  -4  -5  513.95   12.30
   1  -4  -5  528.25   12.40
  -1   4   5  546.75   12.40
  -1   4   5  537.25   12.50
  -1   4   5  544.15   12.50
  -1   4   5  525.95   12.90
   0  -4  -5 3646.54   85.19
   0  -4  -5 3602.34   84.99
   0  -4  -5 3631.24   85.29
   0  -4  -5 3535.75   84.89
   0  -4  -5 3725.53   83.79
   0   4   5 3732.93   83.79
   0   4   5 3676.53   85.29
   0   4   5 3795.62   85.79
  -1  -4  -5  454.05   10.40
  -1  -4  -5  443.66   10.30
  -1  -4  -5  436.86   10.20
   1   4   5  433.36   10.40
   1   4   5  435.36   10.40
   1   4   5  443.76   11.60
   1   4   5  436.06   11.50
  -2  -4  -5   54.99    1.60
  -2  -4  -5   56.19    1.90
  -2  -4  -5   52.39    1.50
  -2  -4  -5   56.09    1.50
   2   4   5   50.99    1.40
   2   4   5   52.59    1.70
   2   4   5   53.19    1.50
  -3  -4  -5  785.72   18.50
  -3  -4  -5  798.72   19.00
   3   4   5  833.32   20.60
   3   4   5  780.92   19.30
   3   4   5  792.52   18.40
   3   4   5  799.02   18.40
   3   4   5  803.62   18.60
  -4  -4  -5    9.00    0.40
   4   4   5    9.30    0.80
   4   4   5    9.70    0.50
   4   4   5    9.30    1.00
   4   4   5    8.90    1.50
   4   4   5    8.80    0.50
   5   4   5   10.30    0.90
   5   4   5   10.70    0.90
   5   4   5   12.60    1.20
   5   4   5   10.60    0.90
   5   4   5   11.40    0.60
   6   4   5   53.49    1.90
   6   4   5   52.59    1.70
   6   4   5   54.79    2.20
   6   4   5   51.59    1.70
   6   4   5   51.59    1.90
   7   4   5    0.60    0.90
   7   4   5    0.20    0.60
   7   4   5    1.10    0.90
   7   4   5    0.60    1.00
   7   4   5   -0.30    0.50
   8   4   5   31.30    1.60
   8   4   5   31.90    1.70
   8   4   5   30.30    1.40
   8   4   5   31.40    1.50
   8   4   5   32.70    1.50
   9   4   5   16.60    1.30
   9   4   5   16.10    1.50
   9   4   5   15.00    1.40
   9   4   5   17.40    1.50
   9   4   5   17.00    1.20
  10   4   5   19.60    1.80
  10   4   5   19.10    3.10
  10   4   5   22.30    1.90
  10   4   5   21.30    1.80
  10   4   5   17.90    2.80
   8  -5  -5   -0.60    1.10
   7  -5  -5   18.70    1.20
  -7   5   5   14.50    1.60
   6  -5  -5   98.39    3.00
  -6   5   5   99.89    3.00
  -6   5   5  103.19    2.90
   5  -5  -5    4.90    0.60
  -5   5   5    4.60    0.60
  -5   5   5    4.40    0.90
   4  -5  -5  297.17    7.20
   4  -5  -5  305.37    7.50
  -4   5   5  302.07    7.40
  -4   5   5  297.67    8.00
  -4   5   5  308.87    7.30
   3  -5  -5  237.38    5.80
   3  -5  -5  243.68    5.90
   3  -5  -5  244.28    5.90
   3  -5  -5  232.78    6.90
   3  -5  -5  237.78    5.90
  -3   5   5  238.78    6.00
  -3   5   5  245.58    6.90
  -3   5   5  237.48    6.00
   2  -5  -5  146.69    3.80
   2  -5  -5  152.88    5.00
   2  -5  -5  150.38    3.80
   2  -5  -5  147.39    3.70
   2  -5  -5  145.89    5.00
  -2   5   5  147.79    4.90
  -2   5   5  146.29    4.30
  -2   5   5  144.59    3.70
   1  -5  -5    3.50    0.40
   1  -5  -5    2.80    0.90
   1  -5  -5    3.20    0.80
   1  -5  -5    3.50    0.40
   1  -5  -5    3.10    0.70
  -1   5   5    2.70    0.30
  -1   5   5    2.90    0.40
  -1   5   5    2.40    0.30
   0  -5  -5  118.89    4.80
   0   5   5  122.99    3.10
   0   5   5  120.09    3.10
   0   5   5  121.19    3.40
  -1  -5  -5   19.00    0.80
  -1  -5  -5   18.90    0.80
  -1  -5  -5   20.20    0.70
   1   5   5   19.00    0.80
   1   5   5   18.70    0.80
   1   5   5   18.50    1.10
   1   5   5   18.40    0.70
   1   5   5   19.10    1.00
  -2  -5  -5 2030.60   45.60
  -2  -5  -5 2010.20   48.20
   2   5   5 1996.00   46.20
   2   5   5 1987.00   45.60
   2   5   5 1953.20   45.30
   2   5   5 1999.20   45.50
   2   5   5 1988.50   45.60
   2   5   5 1896.21   46.50
  -3  -5  -5 1060.69   24.30
  -3  -5  -5 1054.19   24.30
   3   5   5 1015.50   26.60
   3   5   5 1076.49   24.20
   3   5   5 1036.20   24.50
   3   5   5 1032.40   25.60
   3   5   5 1048.80   24.30
  -4  -5  -5  111.59    3.00
   4   5   5  110.99    2.80
   4   5   5  110.99    2.80
   4   5   5  112.59    5.50
   4   5   5  108.59    3.10
   5   5   5    4.00    0.40
   5   5   5    3.20    0.60
   5   5   5    5.60    0.60
   5   5   5    4.30    0.60
   5   5   5    2.80    1.40
   6   5   5    1.50    0.60
   6   5   5    1.70    0.60
   6   5   5    1.90    0.30
   6   5   5    2.10    0.80
   7   5   5   30.00    1.80
   7   5   5   27.90    1.60
   7   5   5   27.90    1.30
   7   5   5   26.60    1.30
   7   5   5   28.50    1.60
   8   5   5    4.00    1.10
   8   5   5    5.10    0.80
   8   5   5    3.30    0.80
   8   5   5    4.90    0.80
   8   5   5    3.10    1.10
   9   5   5    5.10    1.00
   9   5   5    7.10    0.80
   9   5   5    6.10    0.90
   9   5   5    8.10    1.00
   9   5   5    6.50    1.20
  10   5   5   53.29    2.40
  10   5   5   50.59    3.10
  10   5   5   42.80    2.60
  10   5   5   52.19    2.50
  10   5   5   50.69    2.50
   8  -6  -5   11.90    1.20
   7  -6  -5    1.60    0.60
   6  -6  -5   14.30    2.70
  -6   6   5   12.00    1.20
   5  -6  -5   20.90    1.20
  -5   6   5   24.30    1.60
  -5   6   5   20.10    1.60
   4  -6  -5  122.29    3.20
   4  -6  -5  121.49    3.40
  -4   6   5  120.99    5.40
  -4   6   5  122.69    5.20
  -4   6   5  119.79    3.70
   3  -6  -5  329.17    8.00
   3  -6  -5  326.67    7.90
  -3   6   5  336.17    8.40
  -3   6   5  332.27    7.90
  -3   6   5  325.67    8.30
   2  -6  -5  101.39    2.80
   2  -6  -5  100.79    4.10
  -2   6   5  100.39    2.80
  -2   6   5  101.49    4.50
   1  -6  -5   80.49    2.30
   1  -6  -5   81.79    2.30
  -1   6   5   85.09    3.90
  -1   6   5   83.69    2.30
  -1   6   5   91.59    4.10
   0  -6  -5   -0.10    0.30
   0  -6  -5    0.70    0.30
   0  -6  -5   -0.50    0.30
   0   6   5    0.80    0.30
   0   6   5   -0.40    0.30
  -1  -6  -5  424.16   10.00
  -1  -6  -5  426.66   10.10
   1   6   5  427.86   10.10
   1   6   5  417.56   10.30
   1   6   5  420.36   11.30
   1   6   5  421.66   10.10
  -2  -6  -5   25.80    1.00
  -2  -6  -5   25.70    1.90
   2   6   5   26.00    0.80
   2   6   5   24.20    0.90
   2   6   5   25.50    1.10
   2   6   5   25.70    2.20
  -3  -6  -5    6.60    1.50
  -3  -6  -5    6.60    0.70
   3   6   5    6.90    0.60
   3   6   5    6.60    0.60
   3   6   5    4.90    0.60
   3   6   5    5.90    1.50
  -4  -6  -5  264.97    8.70
   4   6   5  257.17    6.30
   4   6   5  256.97    8.30
   4   6   5  267.07    6.60
   4   6   5  263.07    6.30
  -5  -6  -5  237.68    6.10
   5   6   5  240.88    6.40
   5   6   5  235.88    6.10
   5   6   5  236.58    5.80
   5   6   5  240.08    6.00
   5   6   5  240.78    6.40
   6   6   5    4.00    0.90
   6   6   5    6.30    1.30
   6   6   5    5.90    1.70
   6   6   5    5.80    0.80
   6   6   5    5.60    0.50
   7   6   5   46.40    1.60
   7   6   5   45.20    3.80
   7   6   5   43.00    2.60
   7   6   5   45.40    2.00
   7   6   5   49.50    2.10
   8   6   5   76.59    3.30
   8   6   5   72.89    3.40
   8   6   5   74.79    2.30
   8   6   5   71.89    2.80
   8   6   5   70.59    2.50
   9   6   5   14.70    1.00
   9   6   5   13.80    1.40
   9   6   5   18.70    1.60
   9   6   5   11.70    1.40
   9   6   5   14.20    1.40
   7  -7  -5   12.90    1.30
   6  -7  -5    6.40    0.80
  -6   7   5    5.20    1.40
   5  -7  -5    4.60    0.70
  -5   7   5    3.60    5.30
   4  -7  -5    8.30    0.70
   4  -7  -5    9.10    0.90
  -4   7   5    8.30    0.80
  -4   7   5    7.80    0.80
   3  -7  -5  407.86   10.20
   3  -7  -5  407.46   11.90
  -3   7   5  418.66   11.40
  -3   7   5  404.56   10.10
  -3   7   5  433.36   10.00
   2  -7  -5    4.00    0.70
   2  -7  -5    5.00    0.60
  -2   7   5    2.60    0.50
  -2   7   5    4.20    0.50
   1  -7  -5  202.58    5.90
   1  -7  -5  209.88    5.20
  -1   7   5  215.38    5.20
  -1   7   5  208.28    6.80
   0  -7  -5   48.90    1.60
   0  -7  -5   48.30    2.00
   0  -7  -5   49.70    3.20
   0   7   5   48.60    1.60
   0   7   5   49.10    1.70
  -1  -7  -5  196.28    4.90
  -1  -7  -5  187.68    4.90
   1   7   5  194.38    6.00
   1   7   5  191.78    4.80
   1   7   5  195.48    4.90
   1   7   5  194.18    5.00
  -2  -7  -5    1.60    1.10
  -2  -7  -5    1.20    0.40
   2   7   5    1.50    0.50
   2   7   5    1.40    0.30
   2   7   5    1.20    0.40
   2   7   5    1.40    0.30
  -3  -7  -5   17.40    2.50
  -3  -7  -5   17.40    0.90
   3   7   5   16.50    0.70
   3   7   5   13.60    7.50
   3   7   5   18.60    1.40
   3   7   5   17.00    0.80
  -4  -7  -5   31.00    1.30
  -4  -7  -5   30.60    1.40
   4   7   5   32.60    1.50
   4   7   5   30.70    2.20
   4   7   5   30.80    1.90
   4   7   5   30.90    1.80
  -5  -7  -5   20.00    1.20
   5   7   5   21.80    1.00
   5   7   5   21.50    0.90
   5   7   5   21.50    1.40
   5   7   5   21.60    1.30
   6   7   5   55.69    2.30
   6   7   5   59.09    1.80
   6   7   5   60.09    2.10
   6   7   5   63.09    2.90
   6   7   5   59.69    4.00
   7   7   5   34.10    1.90
   7   7   5   34.40    1.30
   7   7   5   35.20    1.40
   7   7   5   35.50    2.30
   7   7   5   34.50    4.70
   8   7   5   15.00    1.00
   8   7   5   13.80    1.30
   8   7   5   15.50    1.60
   8   7   5   15.10    1.40
   8   7   5   13.00    1.40
   9   7   5    3.20    0.90
   9   7   5    0.70    0.90
   9   7   5    0.20    0.80
   7  -8  -5   14.40    1.40
   6  -8  -5   48.50    2.10
  -6   8   5   47.50    3.30
   5  -8  -5    1.00    0.50
   4  -8  -5   65.69    2.60
   4  -8  -5   65.49    2.20
  -4   8   5   68.09    2.60
   3  -8  -5    0.30    0.50
   3  -8  -5    0.80    0.40
  -3   8   5    0.40    0.90
   2  -8  -5    0.20    0.40
   2  -8  -5   -0.30    0.50
  -2   8   5   -0.10    0.80
   1  -8  -5  144.29    3.80
   1  -8  -5  143.59    5.90
  -1   8   5  148.39    3.90
  -1   8   5  140.29    5.80
   0  -8  -5   94.79    2.80
   0  -8  -5   93.59    2.80
   0  -8  -5   96.19    2.80
   0   8   5   97.09    2.60
   0   8   5   98.39    2.70
  -1  -8  -5  104.49    3.90
  -1  -8  -5  104.39    3.00
   1   8   5  102.89    2.80
   1   8   5  104.49    3.00
   1   8   5  105.49    3.70
   1   8   5  106.69    3.00
  -2  -8  -5   65.59    2.10
  -2  -8  -5   63.29    3.20
   2   8   5   65.59    4.60
   2   8   5   63.49    2.10
   2   8   5   63.09    2.40
   2   8   5   61.39    2.70
  -3  -8  -5  362.46   12.60
  -3  -8  -5  366.46    8.90
   3   8   5  376.56    9.10
   3   8   5  357.56    8.60
   3   8   5  369.76    9.70
   3   8   5  360.56    8.70
  -4  -8  -5    3.80    0.60
  -4  -8  -5    4.70    1.60
   4   8   5    4.60    0.50
   4   8   5    5.10    0.70
   4   8   5    5.00    0.40
   4   8   5    5.60    0.80
  -5  -8  -5   24.70    1.80
   5   8   5   24.40    2.40
   5   8   5   21.00    1.10
   5   8   5   23.80    1.50
   5   8   5   22.50    1.30
   6   8   5    5.30    0.90
   6   8   5    5.30    0.50
   6   8   5    5.00    0.50
   6   8   5    3.70    0.80
   6   8   5    4.60    1.20
   7   8   5   -0.90    0.40
   7   8   5   -0.80    1.70
   7   8   5    0.10    0.50
   7   8   5   -0.80    1.60
   7   8   5    0.20    0.90
   8   8   5   31.50    1.80
   8   8   5   27.80    2.00
   8   8   5   29.70    1.40
   8   8   5   32.60    2.20
   8   8   5   29.50    1.50
   6  -9  -5    2.00    0.70
   5  -9  -5   -0.90    1.20
   4  -9  -5   27.90    1.30
   4  -9  -5   28.20    1.50
  -4   9   5   27.70    2.30
   3  -9  -5   29.70    2.40
   3  -9  -5   24.90    1.40
  -3   9   5   28.10    1.60
   2  -9  -5   48.60    2.50
   2  -9  -5   51.09    3.80
  -2   9   5   47.90    1.70
   1  -9  -5   92.79    3.00
   1  -9  -5   88.59    2.80
   1  -9  -5   92.19    2.80
  -1   9   5   91.99    4.80
   0  -9  -5   -0.20    0.50
   0  -9  -5    0.20    0.40
   0  -9  -5   -0.30    0.50
   0   9   5   -0.10    0.70
  -1  -9  -5    4.20    1.50
  -1  -9  -5    5.20    1.70
   1   9   5    5.40    0.90
   1   9   5    6.20    0.90
   1   9   5    5.70    0.70
  -2  -9  -5   76.99    3.90
  -2  -9  -5   80.49    2.50
   2   9   5   80.99    3.40
   2   9   5   78.79    5.60
   2   9   5   79.29    2.50
   2   9   5   78.99    2.50
  -3  -9  -5  228.38    9.70
  -3  -9  -5  230.08    5.90
   3   9   5  225.08    5.60
   3   9   5  236.88    5.70
   3   9   5  228.58    6.10
   3   9   5  230.28    6.40
  -4  -9  -5  105.99    3.30
  -4  -9  -5  109.89    4.60
   4   9   5  110.59    3.20
   4   9   5  109.89    2.90
   4   9   5  111.49   14.80
   4   9   5  112.19    3.50
  -5  -9  -5    1.10    0.60
   5   9   5    1.70    0.70
   5   9   5    1.70    1.10
   5   9   5    1.40    0.40
   5   9   5    1.50    0.50
  -6  -9  -5    8.90    1.20
   6   9   5    7.90    1.10
   6   9   5    7.10    2.00
   6   9   5    7.60    1.40
   6   9   5    8.20    1.20
   6   9   5    7.80    1.40
   7   9   5   27.70    2.00
   7   9   5   30.00    4.40
   7   9   5   28.80    1.90
   7   9   5   27.30    1.20
   7   9   5   25.40    2.50
   4 -10  -5    0.40    0.60
   4 -10  -5   -0.20    0.70
  -4  10   5    0.80    0.50
   3 -10  -5   16.80    3.10
   3 -10  -5   13.40    2.40
  -3  10   5   15.10    1.20
   2 -10  -5    1.60    0.60
   2 -10  -5    0.50    1.50
  -2  10   5    0.90    0.50
   1 -10  -5   46.00    2.00
   1 -10  -5   47.20    2.20
   1 -10  -5   48.90    1.90
  -1  10   5   48.20    2.00
   0 -10  -5   51.39    2.00
   0 -10  -5   53.09    2.00
   0 -10  -5   50.69    2.10
   0  10   5   57.09    2.20
   0  10   5   54.79    1.90
  -1 -10  -5  196.18    8.70
  -1 -10  -5  205.08    5.40
   1  10   5  208.18    5.60
   1  10   5  203.28    5.50
  -2 -10  -5  205.08    8.20
  -2 -10  -5  206.08    9.50
   2  10   5  206.58    5.50
   2  10   5  211.38    9.60
   2  10   5  214.18    7.80
  -3 -10  -5    6.00    1.10
  -3 -10  -5    6.30    0.90
   3  10   5    7.30    1.20
   3  10   5    7.90    0.90
   3  10   5    6.50    0.60
   3  10   5    5.50    0.90
  -4 -10  -5   32.60    2.90
  -4 -10  -5   30.10    1.70
   4  10   5   35.20    2.70
   4  10   5   31.50    1.50
   4  10   5   32.80    1.90
   4  10   5   31.30    1.20
  -5 -10  -5  106.99    3.80
   5  10   5  103.99   27.30
   5  10   5  102.49    2.90
   5  10   5  110.39    7.60
   5  10   5  104.39    2.90
  -6 -10  -5   34.90    1.90
   6  10   5   37.90    2.00
   6  10   5   32.60    3.10
   6  10   5   38.80    3.60
   3 -11  -5    4.50    1.90
   3 -11  -5    3.70    0.70
  -3  11   5    3.90    0.70
   2 -11  -5    2.40    1.70
   2 -11  -5    2.30    1.00
   2 -11  -5    2.30    1.00
  -2  11   5    2.10    0.60
   1 -11  -5    0.50    0.60
   1 -11  -5    1.40    0.70
   1 -11  -5    1.40    0.70
  -1  11   5    0.70    0.80
   0 -11  -5    0.00    0.60
   0 -11  -5    0.60    0.80
   0 -11  -5   -0.60    0.60
   0  11   5    0.10    0.60
   0  11   5    0.60    0.80
  -1 -11  -5   10.30    1.00
  -1 -11  -5    8.00    1.00
   1  11   5    9.40    1.70
   1  11   5    9.30    1.10
  -2 -11  -5   63.59    2.40
  -2 -11  -5   61.99    2.40
   2  11   5   62.89    2.50
   2  11   5   63.69    3.10
  -3 -11  -5   48.40    4.60
  -3 -11  -5   47.80    2.10
   3  11   5   46.20    1.80
   3  11   5   44.90    2.20
   3  11   5   47.80    2.80
  -4 -11  -5  164.78    8.00
  -4 -11  -5  160.68    4.80
   4  11   5  164.98    5.00
  -2  -9   6    1.50    1.50
   1   9  -6    2.60    1.00
  -1  -9   6    2.90    0.70
   0  -9   6    5.60    1.80
  -1   9  -6   80.69    2.50
   1  -9   6   87.99    2.70
  -2   9  -6   13.90    1.00
   2  -9   6   15.40    1.80
   2  -9   6   15.50    1.20
  -3   9  -6    5.80    1.60
   3  -9   6    5.90    0.80
   3  -9   6    5.80    1.40
  -4   9  -6    0.00    0.80
   4  -9   6    1.10    0.70
   4  -9   6   -0.40    1.10
  -5   9  -6    6.60    1.80
   5  -9   6    7.80    0.90
   5  -9   6    8.40    1.00
  -2  -8   6    0.80    1.10
   1   8  -6   35.80    1.80
  -1  -8   6   42.00    1.60
   0   8  -6   23.00    2.00
   0  -8   6   25.70    1.30
  -1   8  -6    0.50    0.60
   1  -8   6    0.60    1.00
   1  -8   6    0.80    1.00
  -2   8  -6   20.90    1.00
   2  -8   6   20.70    1.20
   2  -8   6   21.80    1.20
   2  -8   6   22.20    1.40
  -3   8  -6    9.80    1.40
   3  -8   6    8.90    1.70
   3  -8   6   11.50    1.00
  -4   8  -6   28.60    2.50
   4  -8   6   30.30    1.50
   4  -8   6   28.20    1.50
  -5   8  -6    6.00    1.70
   5  -8   6    6.20    2.00
   5  -8   6    5.90    1.40
  -6   8  -6   61.59    2.20
   6  -8   6   62.49    2.30
   6  -8   6   60.59    2.30
   5   7  -6    7.30    0.80
  -5  -7   6    7.00    0.90
  -4  -7   6   -0.40    0.50
  -3  -7   6   19.70    1.20
  -2  -7   6  109.79    3.00
   1   7  -6   37.60    1.60
  -1  -7   6   39.70    1.50
   0   7  -6    0.10    0.70
   0  -7   6    0.50    0.70
   0  -7   6    1.00    0.40
   0  -7   6    0.40    1.00
  -1   7  -6    6.30    0.70
   1  -7   6    5.60    0.60
   1  -7   6    6.00    0.60
   1  -7   6    5.40    0.60
  -2   7  -6    7.00    0.70
   2  -7   6    6.00    0.60
   2  -7   6    7.40    1.30
   2  -7   6    7.10    0.70
  -3   7  -6   55.29    2.80
   3  -7   6   57.19    2.40
   3  -7   6   60.59    1.90
  -4   7  -6    5.00    0.70
   4  -7   6    5.10    0.70
   4  -7   6    6.00    0.90
  -5   7  -6    6.20    0.80
   5  -7   6    5.00    0.70
   5  -7   6    6.40    1.80
  -6   7  -6   78.09    2.50
   6  -7   6   76.19    2.60
   6  -7   6   76.59    2.50
  -7   7  -6   16.40    1.30
   7  -7   6   16.70    1.40
   7  -7   6   17.80    1.30
   6   6  -6    6.60    0.60
   6   6  -6    6.00    1.30
  -6  -6   6    6.20    0.90
   5   6  -6    2.90    0.60
   5   6  -6    3.10    0.60
   5   6  -6    2.30    0.60
  -5  -6   6    2.20    0.70
   4   6  -6   17.00    0.80
  -4  -6   6   16.70    1.50
  -3  -6   6  125.39    3.90
  -2  -6   6    7.30    0.70
  -2  -6   6    7.00    0.70
   1   6  -6    5.70    0.70
  -1  -6   6    4.40    0.60
  -1  -6   6    3.50    0.50
  -1  -6   6    2.80    0.50
  -1  -6   6    4.90    0.70
   0   6  -6  341.67    8.80
   0  -6   6  355.06    8.40
   0  -6   6  349.47   10.40
   0  -6   6  353.96    8.40
  -1   6  -6  188.78    4.70
   1  -6   6  198.08    5.40
   1  -6   6  195.38    4.90
   1  -6   6  200.88    7.20
  -2   6  -6   63.99    3.00
   2  -6   6   65.29    2.00
   2  -6   6   66.59    2.10
  -3   6  -6  122.19    5.10
   3  -6   6  125.49    3.60
   3  -6   6  131.79    3.70
  -4   6  -6   36.90    2.00
   4  -6   6   37.00    1.50
   4  -6   6   36.30    1.40
  -5   6  -6   52.79    2.00
   5  -6   6   55.19    1.90
   5  -6   6   51.89    3.60
  -6   6  -6    3.20    1.50
   6  -6   6    2.70    0.60
   6  -6   6    2.00    0.70
  -7   6  -6    7.50    0.90
   7  -6   6    7.90    0.80
   7  -6   6    7.30    0.90
   8  -6   6    7.10    0.90
   8  -6   6    6.30    0.90
   7   5  -6   19.20    1.30
   7   5  -6   17.10    1.10
   7   5  -6   18.70    1.60
  -7  -5   6   17.10    1.50
   6   5  -6   13.40    0.80
   6   5  -6   12.90    0.80
  -6  -5   6   13.30    3.00
   5   5  -6    5.00    0.60
   5   5  -6    5.10    0.40
   5   5  -6    5.40    0.80
  -5  -5   6    4.10    0.70
   4   5  -6    4.60    2.20
   4   5  -6    4.40    0.60
  -4  -5   6    3.90    0.60
   3   5  -6    5.70    0.50
   3   5  -6    4.50    0.50
  -3  -5   6    5.80    1.70
   2   5  -6  148.69    4.00
  -2  -5   6  156.18    4.10
  -2  -5   6  157.48    4.00
  -2  -5   6  158.78    3.90
   1   5  -6  133.99    3.60
  -1  -5   6  140.09    3.90
  -1  -5   6  141.59    3.50
  -1  -5   6  136.69    3.70
  -1  -5   6  141.69    3.50
   0   5  -6   48.60    1.70
   0   5  -6   47.70    1.80
   0   5  -6   46.40    1.30
   0  -5   6   49.50    1.50
   0  -5   6   49.20    1.50
   0  -5   6   47.90    2.60
   0  -5   6   48.60    2.40
  -1   5  -6   32.20    1.60
   1  -5   6   32.90    1.20
   1  -5   6   34.60    1.20
   1  -5   6   33.50    2.40
  -2   5  -6   -0.20    0.60
   2  -5   6    0.70    0.40
   2  -5   6   -0.10    0.30
  -3   5  -6  515.25   16.10
   3  -5   6  515.35   12.20
   3  -5   6  518.65   12.20
  -4   5  -6   99.79    3.70
   4  -5   6   95.89    2.70
   4  -5   6  101.99    2.80
  -5   5  -6   24.10    1.40
   5  -5   6   26.30    1.30
   5  -5   6   27.70    1.30
  -6   5  -6   30.60    1.30
   6  -5   6   29.60    1.40
   6  -5   6   29.90    1.90
  -7   5  -6    2.40    1.10
   7  -5   6    3.60    1.50
   7  -5   6    1.80    1.00
   8  -5   6   47.00    3.70
   8  -5   6   47.00    2.00
   9  -5   6    1.50    0.80
   7   4  -6    0.10    0.50
   7   4  -6   -0.30    1.60
   7   4  -6   -0.10    0.40
  -7  -4   6    0.60    0.70
   6   4  -6    1.50    0.40
   6   4  -6    2.40    0.40
  -6  -4   6    2.20    0.70
   5   4  -6   16.10    1.30
   5   4  -6   16.90    1.40
   5   4  -6   16.10    0.70
  -5  -4   6   13.60    1.40
   4   4  -6    3.30    0.50
   4   4  -6    3.40    0.80
   4   4  -6    3.50    0.50
  -4  -4   6    3.40    0.70
   3   4  -6   90.59    2.40
   3   4  -6   88.89    2.30
   3   4  -6   87.59    3.20
   3   4  -6   92.79    2.50
  -3  -4   6   89.99    2.90
   2   4  -6  256.87    6.10
   2   4  -6  252.37    6.00
  -2  -4   6  264.67    6.20
  -2  -4   6  258.87    6.40
   1   4  -6  321.87    7.70
   1   4  -6  320.97    7.60
   1   4  -6  305.07    7.40
  -1  -4   6  318.77    7.70
  -1  -4   6  307.77    7.50
  -1  -4   6  316.17    7.50
  -1  -4   6  327.17    7.50
   0   4  -6  397.26    9.20
   0   4  -6  401.96    9.60
   0   4  -6  406.26    9.20
   0  -4   6  398.56    9.40
   0  -4   6  397.56    9.40
   0  -4   6  398.56    9.50
   0  -4   6  398.76    9.50
  -1   4  -6  948.41   22.10
  -1   4  -6  962.00   22.00
  -1   4  -6  940.11   22.10
   1  -4   6  961.80   22.10
   1  -4   6  942.01   22.20
   1  -4   6  987.70   23.10
   1  -4   6  986.80   23.70
  -2   4  -6  225.58    6.70
   2  -4   6  230.28    5.50
   2  -4   6  227.88    5.60
  -3   4  -6   77.79    2.20
   3  -4   6   81.09    3.70
   3  -4   6   81.79    2.20
  -4   4  -6   19.80    1.70
   4  -4   6   19.90    0.90
   4  -4   6   17.20    2.20
  -5   4  -6   20.20    1.00
   5  -4   6   22.60    1.90
   5  -4   6   22.70    1.70
  -6   4  -6   94.59    3.70
  -6   4  -6   92.09    4.60
   6  -4   6   95.59    3.50
   6  -4   6   95.49    3.00
  -7   4  -6    1.10    0.70
  -7   4  -6    1.20    1.20
   7  -4   6    0.60    0.80
   7  -4   6    0.90    0.50
  -8   4  -6   49.20    1.70
   8  -4   6   47.10    3.20
   8  -4   6   49.10    4.30
  -9   4  -6   15.50    1.40
   9  -4   6   14.70    2.10
   9  -4   6   16.70    3.50
  10  -4   6    0.40    1.30
  10  -4   6   -0.20    1.90
   8   3  -6   20.70    1.70
   8   3  -6   22.10    1.50
   8   3  -6   19.30    2.50
  -8  -3   6   22.20    1.70
   7   3  -6    1.20    0.50
   7   3  -6    0.10    0.70
   7   3  -6    0.20    0.40
  -7  -3   6    0.90    0.70
   6   3  -6   29.30    1.10
   6   3  -6   27.70    1.20
  -6  -3   6   28.40    1.50
   5   3  -6  144.49    3.80
   5   3  -6  150.58    3.90
   5   3  -6  144.99    5.90
   5   3  -6  151.78    3.70
  -5  -3   6  144.99    4.10
   4   3  -6   74.59    3.20
   4   3  -6   71.79    2.00
   4   3  -6   70.69    2.00
  -4  -3   6   69.09    2.30
   3   3  -6   13.50    0.60
   3   3  -6   15.10    0.90
   3   3  -6   14.30    0.60
   3   3  -6   14.50    0.90
  -3  -3   6   11.20    1.40
   2   3  -6    9.00    0.60
   2   3  -6    9.20    0.50
   2   3  -6    9.90    0.50
   2   3  -6    9.10    0.60
  -2  -3   6    8.90    0.80
  -2  -3   6    9.50    0.60
   1   3  -6  107.89    2.80
   1   3  -6  106.29    2.70
   1   3  -6  106.39    2.60
  -1  -3   6  109.59    2.90
  -1  -3   6  111.39    3.90
  -1  -3   6  110.99    3.40
  -1  -3   6  110.69    2.70
   0   3  -6   16.50    0.60
   0   3  -6   18.30    1.10
   0   3  -6   20.50    0.60
   0  -3   6   15.90    0.70
   0  -3   6   16.40    0.70
   0  -3   6   17.60    1.10
   0  -3   6   16.80    1.30
  -1   3  -6  202.78    4.70
  -1   3  -6  194.58    4.70
  -1   3  -6  195.08    4.90
  -1   3  -6  199.58    5.80
   1  -3   6  201.98    4.80
   1  -3   6  204.78    4.90
   1  -3   6  206.58    5.70
  -2   3  -6  189.48    4.60
  -2   3  -6  172.98    4.80
  -2   3  -6  189.98    4.60
  -2   3  -6  191.88    4.60
   2  -3   6  194.78    4.60
   2  -3   6  192.98    4.70
   2  -3   6  197.78    4.50
  -3   3  -6 1889.11   44.20
  -3   3  -6 1881.41   44.50
   3  -3   6 1906.01   42.90
   3  -3   6 1839.22   42.70
   3  -3   6 1879.21   42.80
   3  -3   6 1810.32   43.10
  -4   3  -6   60.69    3.10
  -4   3  -6   69.59    3.20
   4  -3   6   59.99    1.80
   4  -3   6   58.99    2.00
  -5   3  -6  637.84   15.70
  -5   3  -6  646.44   15.70
   5  -3   6  638.24   15.00
   5  -3   6  639.04   15.50
  -6   3  -6   48.20    1.80
  -6   3  -6   49.90    3.30
   6  -3   6   52.49    3.20
   6  -3   6   51.29    2.00
  -7   3  -6    1.10    0.40
  -7   3  -6    1.20    0.50
   7  -3   6   -0.10    0.50
   7  -3   6    0.10    0.80
  -8   3  -6    0.10    0.50
   8  -3   6    0.40    0.50
   8  -3   6    1.30    0.50
  -9   3  -6   40.40    5.70
   9  -3   6   44.30    2.20
   9  -3   6   46.20    1.90
  10  -3   6    1.50    0.80
  10  -3   6    0.50    0.70
   8   2  -6    0.30    1.10
   8   2  -6    0.40    1.40
   8   2  -6    0.50    1.20
  -8  -2   6   -1.40    0.70
   7   2  -6    5.80    0.70
   7   2  -6    5.80    0.70
   7   2  -6    5.20    0.70
  -7  -2   6    5.60    0.80
   6   2  -6   20.30    1.10
   6   2  -6   21.30    1.10
   6   2  -6   20.90    1.10
  -6  -2   6   21.60    1.30
   5   2  -6   16.70    3.20
   5   2  -6   16.60    0.90
   5   2  -6   16.30    0.90
   5   2  -6   16.10    1.20
  -5  -2   6   15.30    1.10
   4   2  -6    1.10    0.40
   4   2  -6    0.90    0.90
   4   2  -6    0.50    0.50
  -4  -2   6    0.80    0.50
   3   2  -6  667.23   18.20
   3   2  -6  689.93   15.70
   3   2  -6  683.33   15.70
   3   2  -6  677.23   15.70
  -3  -2   6  684.63   16.40
   2   2  -6  721.43   16.80
   2   2  -6  707.73   16.40
   2   2  -6  687.13   16.40
   2   2  -6  727.83   17.40
  -2  -2   6  724.43   17.10
  -2  -2   6  697.43   16.60
   1   2  -6  249.28    5.90
   1   2  -6  255.77    6.60
   1   2  -6  250.57    6.10
   1   2  -6  252.47    5.90
  -1  -2   6  250.57    6.10
  -1  -2   6  259.07    6.00
   0   2  -6    0.30    0.30
   0   2  -6    0.90    0.20
   0   2  -6    0.60    0.20
   0  -2   6    0.60    0.10
   0  -2   6    0.30    0.20
   0  -2   6    0.50    0.10
   0  -2   6    0.60    0.20
  -1   2  -6   46.20    6.50
  -1   2  -6   42.00    1.30
  -1   2  -6   38.80    1.10
   1  -2   6   38.10    1.20
   1  -2   6   41.00    1.10
   1  -2   6   40.70    1.20
  -2   2  -6  884.01   21.00
  -2   2  -6  924.21   21.00
  -2   2  -6  960.50   21.10
  -2   2  -6  935.71   33.10
   2  -2   6  934.51   21.00
   2  -2   6  885.61   21.20
   2  -2   6  916.51   21.00
   2  -2   6  871.01   22.70
  -3   2  -6    9.40    0.50
  -3   2  -6    9.60    0.70
   3  -2   6    8.80    1.20
   3  -2   6   11.20    1.30
   3  -2   6    9.70    0.70
   3  -2   6    9.90    0.50
  -4   2  -6   13.30    1.40
  -4   2  -6   14.60    0.80
   4  -2   6   14.80    0.70
   4  -2   6   17.40    1.10
   4  -2   6   15.60    0.70
   4  -2   6   16.00    0.70
   4  -2   6   17.40    1.60
   4  -2   6   15.70    0.70
  -5   2  -6  148.69    3.70
  -5   2  -6  150.28    3.80
   5  -2   6  151.18    3.80
   5  -2   6  150.68    3.80
   5  -2   6  152.78    3.70
  -6   2  -6  196.18    6.90
  -6   2  -6  190.48    4.80
   6  -2   6  194.98    4.90
   6  -2   6  196.78    4.90
  -7   2  -6  158.78    6.20
   7  -2   6  159.28    4.20
   7  -2   6  152.88    4.10
  -8   2  -6  146.99    3.80
   8  -2   6  145.29    4.10
   8  -2   6  152.58    4.00
  -9   2  -6    9.20    0.80
   9  -2   6   10.40    1.00
   9  -2   6   10.70    1.20
  10  -2   6    0.00    0.50
  10  -2   6   -0.40    0.80
   8   1  -6   10.60    1.30
   8   1  -6   10.20    1.10
   8   1  -6   10.00    2.10
  -8  -1   6   11.50    3.10
   7   1  -6    7.20    2.00
   7   1  -6    6.40    0.70
   7   1  -6    6.60    1.80
   7   1  -6    6.90    0.70
  -7  -1   6    8.70    1.30
   6   1  -6    0.80    1.20
   6   1  -6   -0.10    0.40
   6   1  -6    0.30    0.40
  -6  -1   6   -0.20    0.50
   5   1  -6   16.20    1.80
   5   1  -6   16.10    1.10
   5   1  -6   18.50    1.00
  -5  -1   6   18.20    1.40
   4   1  -6   89.39    2.30
   4   1  -6   83.49    2.40
   4   1  -6   86.09    2.30
  -4  -1   6   87.09    2.80
   3   1  -6  192.28    4.70
   3   1  -6  199.08    6.80
   3   1  -6  195.28    4.70
   3   1  -6  196.18    4.80
  -3  -1   6  190.38    4.90
   2   1  -6   81.59    2.10
   2   1  -6   81.99    2.10
   2   1  -6   80.39    2.70
   2   1  -6   83.19    2.10
   2   1  -6   85.59    2.10
  -2  -1   6   83.69    2.40
  -2  -1   6   81.19    2.80
   1   1  -6    1.60    0.10
   1   1  -6    1.70    0.70
   1   1  -6    2.00    0.20
   1   1  -6    1.90    0.20
   1   1  -6    2.00    0.30
  -1  -1   6    2.10    0.90
  -1  -1   6    1.70    0.20
   0   1  -6 1719.13   40.60
   0   1  -6 1767.12   40.70
   0   1  -6 1748.53   40.10
   0  -1   6 1741.63   39.70
   0  -1   6 1667.63   40.40
  -1   1  -6   27.30    1.00
  -1   1  -6   29.20    0.90
   1  -1   6   28.80    0.80
   1  -1   6   29.40    0.70
   1  -1   6   27.80    1.00
   1  -1   6   29.90    1.60
   1  -1   6   28.00    0.80
   1  -1   6   26.60    0.80
  -2   1  -6  314.07    7.40
  -2   1  -6  310.47    8.40
   2  -1   6  313.47    7.40
   2  -1   6  309.27    8.10
   2  -1   6  324.47    7.50
   2  -1   6  308.47    8.60
  -3   1  -6  241.48    5.90
  -3   1  -6  247.78    7.20
   3  -1   6  246.48    6.10
   3  -1   6  243.88    5.80
   3  -1   6  247.88    5.90
   3  -1   6  245.18    5.80
   3  -1   6  249.48    6.90
   3  -1   6  254.47    5.90
  -4   1  -6    0.60    0.20
  -4   1  -6    0.80    0.60
   4  -1   6    0.90    0.30
   4  -1   6    1.00    0.30
   4  -1   6    0.90    0.30
   4  -1   6    0.50    0.20
   4  -1   6    0.20    0.30
   4  -1   6    0.40    0.40
  -5   1  -6   26.10    2.40
  -5   1  -6   27.00    1.00
   5  -1   6   26.20    1.00
   5  -1   6   26.10    1.20
   5  -1   6   25.20    0.90
   5  -1   6   26.90    1.90
   5  -1   6   27.90    1.00
  -6   1  -6    9.80    0.70
  -6   1  -6    8.70    2.30
   6  -1   6    7.20    0.70
   6  -1   6    8.90    0.90
   6  -1   6    6.90    0.60
   6  -1   6   10.70    0.90
   6  -1   6    7.50    0.70
  -7   1  -6    6.40    0.50
   7  -1   6    7.60    0.70
   7  -1   6    5.70    0.60
   7  -1   6    7.10    1.20
   7  -1   6    8.30    0.80
  -8   1  -6  199.78    6.40
   8  -1   6  210.28    6.10
   8  -1   6  199.08    5.30
   8  -1   6  208.88    8.20
  -9   1  -6   19.10    2.40
   9  -1   6   21.70    1.40
   9  -1   6   23.10    2.20
  10  -1   6    0.90    1.80
  10  -1   6    0.60    0.50
   9   0  -6   22.20    1.50
   9   0  -6   24.50    1.60
   9   0  -6   24.00    1.50
  -9   0   6   24.90    1.80
   8   0  -6  101.89    3.70
   8   0  -6  102.99    3.50
   8   0  -6  112.49    3.20
   8   0  -6   96.09    5.00
  -8   0   6  101.09    3.40
   7   0  -6    6.40    5.70
   7   0  -6    7.70    1.60
   7   0  -6    6.60    0.90
   7   0  -6    7.40    0.80
  -7   0   6    7.30    1.90
   6   0  -6   14.10    1.30
   6   0  -6   17.10    1.70
   6   0  -6   12.80    1.10
   6   0  -6   11.80    1.10
  -6   0   6   13.60    1.50
   5   0  -6   38.40    1.30
   5   0  -6   38.70    1.70
   5   0  -6   41.60    1.40
   4   0  -6    3.80    0.40
   4   0  -6    3.90    0.50
   4   0  -6    4.40    0.50
   4   0  -6    3.60    1.20
  -4   0   6    3.10    0.50
   3   0  -6   10.00    0.60
   3   0  -6   11.20    0.70
   3   0  -6   10.70    1.50
   3   0  -6   13.50    0.60
   3   0  -6   12.00    1.90
  -3   0   6   13.10    0.70
   2   0  -6    9.90    0.60
   2   0  -6   10.00    1.00
   2   0  -6   10.10    0.50
   2   0  -6   10.30    0.50
  -2   0   6    9.70    0.60
   1   0  -6  319.87   17.40
   1   0  -6  314.87    7.60
   1   0  -6  316.17    7.80
   1   0  -6  339.47    7.70
  -1   0   6  304.87    7.70
  -1   0   6  323.27    7.40
  -1   0   6  324.17    7.90
  -1   0   6  334.47    7.80
   0   0  -6  125.19    3.20
   0   0  -6  130.29    3.10
   0   0  -6  126.89    3.60
   0   0  -6  127.59    3.10
   0   0  -6  125.49    3.20
   0   0   6  131.09    3.30
   0   0   6  135.59    3.70
   0   0   6  125.59    3.30
   0   0   6  134.29    3.20
   0   0   6  126.79    3.10
  -1   0  -6  308.17    8.50
  -1   0  -6  309.87    8.10
  -1   0  -6  299.27    7.20
   1   0   6  311.07    7.00
   1   0   6  303.67   14.70
   1   0   6  304.07    7.20
  -2   0  -6 2150.78   50.69
  -2   0  -6 2134.49   51.39
   2   0   6 2168.78   50.99
   2   0   6 2167.98   51.29
   2   0   6 2194.88   50.59
   2   0   6 2247.38   51.89
   2   0   6 2198.28   50.09
   2   0   6 2218.28   49.90
  -3   0  -6  715.33   16.70
  -3   0  -6  723.03   16.80
   3   0   6  725.73   17.00
   3   0   6  745.03   16.70
   3   0   6  714.63   17.40
   3   0   6  716.33   16.70
   3   0   6  724.73   16.80
   3   0   6  738.13   16.70
  -4   0  -6 2098.69   49.60
  -4   0  -6 2094.09   48.50
   4   0   6 2234.08   48.50
   4   0   6 2172.08   48.50
   4   0   6 2185.58   48.60
   4   0   6 2033.30   48.80
   4   0   6 2019.30   50.09
  -5   0  -6  268.77    6.80
  -5   0  -6  266.47    7.60
   5   0   6  270.97    8.30
   5   0   6  267.47    6.40
   5   0   6  268.87    6.50
   5   0   6  265.47    7.10
   5   0   6  271.77    8.50
  -6   0  -6   47.00    1.60
  -6   0  -6   48.40    2.80
   6   0   6   41.20    3.10
   6   0   6   44.00    1.50
   6   0   6   47.90    1.60
   6   0   6   49.99    1.70
   6   0   6   47.30    1.60
  -7   0  -6   81.89    3.60
   7   0   6   87.19    4.10
   7   0   6   82.29    4.40
   7   0   6   87.59    2.50
   7   0   6   88.89    2.70
   7   0   6   83.29    5.00
  -8   0  -6   39.20    9.50
   8   0   6   40.20    1.90
   8   0   6   37.20    1.60
   8   0   6   38.80    1.50
   8   0   6   35.00    2.60
   8   0   6   39.10    1.90
  -9   0  -6    0.00    2.90
   9   0   6   -1.40    0.40
   9   0   6   -0.50    0.50
   9   0   6   -0.70    0.60
   9   0   6   -0.20    1.10
  10   0   6   -0.10    0.50
  10   0   6    0.80    1.80
  11   0   6   53.99    4.50
   9  -1  -6    5.60    1.00
   9  -1  -6    6.20    0.90
   9  -1  -6    6.50    0.90
  -9   1   6    6.80    1.50
   8  -1  -6   12.40    1.20
   8  -1  -6   13.30    1.20
   8  -1  -6   11.50    1.10
   8  -1  -6   11.40    1.10
  -8   1   6   12.50    1.30
   7  -1  -6   29.50    1.30
   7  -1  -6   27.60    1.40
   7  -1  -6   28.00    2.00
   7  -1  -6   26.40    2.70
  -7   1   6   30.50    1.60
   6  -1  -6  167.58    4.30
   6  -1  -6  169.78    4.60
   6  -1  -6  170.88    4.40
   6  -1  -6  165.58    4.50
  -6   1   6  160.78    4.70
   5  -1  -6  128.49    4.40
   5  -1  -6  127.19    3.50
   5  -1  -6  132.49    3.40
   5  -1  -6  127.79    3.30
  -5   1   6  128.69    3.60
  -5   1   6  127.89    3.40
   4  -1  -6   73.79    2.30
   4  -1  -6   71.19    1.90
   4  -1  -6   72.39    2.40
   4  -1  -6   70.69    2.00
  -4   1   6   70.39    1.90
  -4   1   6   69.59    2.10
  -4   1   6   69.79    2.00
   3  -1  -6  159.18    4.70
   3  -1  -6  155.18    3.80
   3  -1  -6  153.48    5.70
   3  -1  -6  153.58    4.30
  -3   1   6  153.88    3.70
  -3   1   6  151.08    4.00
  -3   1   6  152.48    3.70
   2  -1  -6  181.88    4.80
   2  -1  -6  180.58    4.60
   2  -1  -6  185.18    4.40
   2  -1  -6  178.48    4.40
  -2   1   6  177.68    4.50
  -2   1   6  184.78    4.30
  -2   1   6  177.08    4.40
   1  -1  -6 1054.59   25.00
   1  -1  -6 1062.99   24.70
   1  -1  -6 1103.59   24.50
   1  -1  -6 1078.49   24.90
  -1   1   6 1069.29   24.80
  -1   1   6 1051.79   24.90
  -1   1   6 1088.39   24.80
   0  -1  -6    5.80    0.20
   0  -1  -6    4.80    0.30
   0  -1  -6    4.60    0.90
   0  -1  -6    3.70    0.90
   0  -1  -6    4.90    0.80
   0   1   6    4.60    0.30
   0   1   6    4.50    0.50
   0   1   6    4.50    0.40
   0   1   6    4.70    0.30
   0   1   6    4.50    0.30
  -1  -1  -6  953.30   21.80
  -1  -1  -6  960.30   21.90
  -1  -1  -6  899.71   21.70
   1   1   6  989.70   21.80
   1   1   6  917.91   22.20
   1   1   6  958.70   21.80
   1   1   6  962.20   22.40
   1   1   6  973.60   23.00
   1   1   6  942.61   21.90
  -2  -1  -6   -0.40    0.20
  -2  -1  -6    0.30    0.20
   2   1   6    0.00    0.20
   2   1   6   -0.10    0.20
   2   1   6   -0.30    0.20
   2   1   6   -0.30    0.10
   2   1   6   -0.30    0.10
   2   1   6    0.00    0.20
  -3  -1  -6  209.58    6.20
  -3  -1  -6  214.18    5.10
   3   1   6  206.38    6.30
   3   1   6  202.08    4.90
   3   1   6  203.08    5.00
   3   1   6  204.98    4.90
   3   1   6  199.78    4.90
  -4  -1  -6  250.37    6.10
  -4  -1  -6  264.87    6.10
   4   1   6  258.47    6.20
   4   1   6  247.98    6.10
   4   1   6  255.37    6.10
   4   1   6  251.97    6.10
   4   1   6  257.27    6.10
  -5  -1  -6  243.68    7.80
  -5  -1  -6  236.08    5.80
   5   1   6  247.08    5.90
   5   1   6  229.58    5.90
   5   1   6  244.58    6.00
   5   1   6  245.18    7.10
   5   1   6  246.78    7.40
  -6  -1  -6   22.20    1.20
   6   1   6   22.90    1.30
   6   1   6   20.80    2.10
   6   1   6   23.70    1.10
   6   1   6   23.50    1.00
   6   1   6   23.30    1.30
  -7  -1  -6    0.50    0.70
   7   1   6    0.90    0.90
   7   1   6   -0.10    0.80
   7   1   6    0.40    0.40
   7   1   6    0.60    0.40
   7   1   6    0.70    0.40
  -8  -1  -6    1.20    0.40
   8   1   6    1.00    0.50
   8   1   6   -0.30    1.00
   8   1   6    1.70    0.60
   8   1   6    1.80    0.60
   8   1   6    0.20    0.60
  -9  -1  -6    7.90    1.10
   9   1   6    8.00    0.90
   9   1   6    8.00    0.80
   9   1   6    7.80    2.70
   9   1   6    7.70    0.90
   9   1   6   11.00    1.10
  10   1   6  108.29    3.30
  10   1   6  110.99    3.50
  10   1   6  105.49    3.50
  10   1   6  110.69    4.00
  11   1   6   11.30    1.20
  11   1   6   10.10    1.70
   9  -2  -6    9.00    2.20
   9  -2  -6    8.50    1.00
   9  -2  -6    6.60    0.90
   9  -2  -6    9.10    1.20
  -9   2   6    9.90    1.10
   8  -2  -6   29.40    1.60
   8  -2  -6   32.80    1.70
   8  -2  -6   31.80    1.60
   8  -2  -6   29.80    3.70
  -8   2   6   28.50    2.20
   7  -2  -6   81.39    4.40
   7  -2  -6   84.89    2.80
   7  -2  -6   86.09    4.10
   7  -2  -6   87.19    2.60
  -7   2   6   82.49    2.80
  -7   2   6   83.29    2.70
   6  -2  -6  145.99    4.00
   6  -2  -6  147.69    3.90
   6  -2  -6  147.69    4.50
   6  -2  -6  140.89    5.10
  -6   2   6  143.09    7.10
  -6   2   6  149.59    4.40
   5  -2  -6   13.10    0.90
   5  -2  -6   12.80    1.00
   5  -2  -6   11.80    2.00
   5  -2  -6   12.30    0.90
   5  -2  -6   10.90    0.90
  -5   2   6   11.30    0.90
  -5   2   6   10.20    0.90
   4  -2  -6    1.10    0.80
   4  -2  -6    0.80    0.30
   4  -2  -6    0.80    0.40
   4  -2  -6    0.40    0.30
  -4   2   6    1.40    0.40
  -4   2   6    1.10    1.00
   3  -2  -6    2.80    0.70
   3  -2  -6    2.40    0.40
   3  -2  -6    2.60    0.40
   3  -2  -6    1.80    0.30
   3  -2  -6    2.30    0.30
  -3   2   6    3.20    0.40
  -3   2   6    2.50    0.30
  -3   2   6    2.30    1.10
  -3   2   6    1.60    0.40
   2  -2  -6    6.20    0.60
   2  -2  -6    6.80    0.60
   2  -2  -6    6.50    1.20
   2  -2  -6    7.30    0.40
  -2   2   6    7.70    0.30
  -2   2   6    9.70    0.50
  -2   2   6    6.00    0.80
  -2   2   6    7.90    0.70
  -2   2   6    6.60    0.50
   1  -2  -6 3638.14   85.09
   1  -2  -6 3603.84   83.29
   1  -2  -6 3509.85   84.39
   1  -2  -6 3622.04   85.79
  -1   2   6 3793.92   84.29
  -1   2   6 3683.33   84.49
  -1   2   6 3591.34   84.89
  -1   2   6 3712.23   83.09
   0  -2  -6  143.99    5.50
   0  -2  -6  144.29    3.40
   0  -2  -6  138.29    3.50
   0  -2  -6  142.79    3.50
   0   2   6  137.29    3.50
   0   2   6  150.98    3.50
   0   2   6  136.39    4.40
   0   2   6  146.89    3.50
  -1  -2  -6  254.07    5.90
  -1  -2  -6  250.97    6.00
  -1  -2  -6  249.58    6.20
  -1  -2  -6  259.07    5.90
   1   2   6  266.37    7.30
   1   2   6  257.37    6.00
   1   2   6  239.78    6.10
   1   2   6  253.87    6.10
   1   2   6  253.07    6.00
  -2  -2  -6  649.14   15.90
  -2  -2  -6  646.14   15.10
  -2  -2  -6  664.13   15.20
   2   2   6  676.63   15.10
   2   2   6  678.23   15.10
   2   2   6  604.54   16.20
   2   2   6  651.83   15.10
  -3  -2  -6  503.15   16.20
   3   2   6  498.35   11.80
   3   2   6  503.15   11.60
   3   2   6  498.45   11.70
   3   2   6  496.15   12.70
   3   2   6  496.55   13.00
  -4  -2  -6   98.29    2.60
  -4  -2  -6   97.89    2.50
   4   2   6   97.29    2.50
   4   2   6   94.59    2.50
   4   2   6   96.99    2.70
   4   2   6   99.59    4.50
   4   2   6   95.49    3.40
  -5  -2  -6  223.08    7.40
  -5  -2  -6  210.68    5.10
   5   2   6  212.58    5.20
   5   2   6  208.88    5.20
   5   2   6  212.28    5.30
   5   2   6  216.78    6.00
   5   2   6  208.28    5.30
  -6  -2  -6  554.84   13.00
   6   2   6  569.24   13.20
   6   2   6  572.94   13.20
   6   2   6  561.44   13.70
   6   2   6  545.45   13.20
   6   2   6  560.24   13.30
  -7  -2  -6   22.60    0.90
   7   2   6   22.60    1.00
   7   2   6   24.30    1.40
   7   2   6   24.50    1.30
   7   2   6   21.60    1.10
   7   2   6   23.40    1.40
  -8  -2  -6  341.07   17.20
   8   2   6  339.27    8.60
   8   2   6  347.77   11.10
   8   2   6  345.07   10.70
   8   2   6  348.17    8.50
   8   2   6  329.87    8.30
  -9  -2  -6    2.60    0.70
   9   2   6    2.40    0.70
   9   2   6    4.20    0.90
   9   2   6    2.70    0.80
   9   2   6    3.50    0.90
   9   2   6    4.10    0.60
 -10  -2  -6    7.30    0.50
  10   2   6    7.70    1.10
  10   2   6    5.50    1.80
  10   2   6    7.40    1.90
  10   2   6    7.80    0.90
  10   2   6    6.80    1.00
   8  -3  -6   36.30    4.70
   8  -3  -6   37.50    2.00
   8  -3  -6   39.80    3.40
  -8   3   6   39.60    2.60
   7  -3  -6    4.20    0.70
   7  -3  -6    4.90    2.10
   7  -3  -6    4.50    1.50
   7  -3  -6    2.90    0.70
  -7   3   6    4.20    0.90
  -7   3   6    3.40    1.00
   6  -3  -6   65.19    2.30
   6  -3  -6   63.69    2.90
   6  -3  -6   66.89    2.80
   6  -3  -6   66.49    4.50
  -6   3   6   64.29    2.20
  -6   3   6   66.39    2.80
   5  -3  -6   17.10    1.10
   5  -3  -6   15.00    1.10
   5  -3  -6   19.10    1.80
   5  -3  -6   17.00    1.30
   5  -3  -6   15.70    1.00
  -5   3   6   17.40    1.00
  -5   3   6   16.80    1.00
   4  -3  -6  622.04   14.70
   4  -3  -6  631.14   14.50
   4  -3  -6  634.54   14.60
   4  -3  -6  628.64   14.80
   4  -3  -6  602.64   14.60
  -4   3   6  620.64   15.80
  -4   3   6  618.14   14.70
   3  -3  -6   84.39    3.50
   3  -3  -6   82.99    2.20
   3  -3  -6   79.89    2.30
   3  -3  -6   72.19    9.50
   3  -3  -6   82.19    4.10
  -3   3   6   81.89    2.30
  -3   3   6   81.29    3.30
  -3   3   6   80.59    2.00
  -3   3   6   81.59    2.20
   2  -3  -6  253.77    6.00
   2  -3  -6  247.38    6.20
   2  -3  -6  260.87    6.20
   2  -3  -6  248.18    7.70
   2  -3  -6  242.88    6.00
  -2   3   6  249.78    7.60
  -2   3   6  247.88    6.10
  -2   3   6  252.87    6.00
  -2   3   6  249.88    6.10
  -2   3   6  250.27    6.00
   1  -3  -6  110.49    2.80
   1  -3  -6  107.99    3.00
   1  -3  -6  108.09    4.50
  -1   3   6  109.49    2.90
  -1   3   6  120.79    3.00
  -1   3   6  109.79    4.60
  -1   3   6  109.99    4.40
   0  -3  -6  806.12   19.20
   0  -3  -6  858.91   19.20
   0  -3  -6  823.12   19.30
   0  -3  -6  863.81   21.80
   0   3   6  846.92   19.20
   0   3   6  820.62   19.20
   0   3   6  822.32   19.30
  -1  -3  -6 1446.56   36.30
  -1  -3  -6 1512.05   33.70
  -1  -3  -6 1476.35   33.70
  -1  -3  -6 1501.75   34.60
   1   3   6 1460.05   33.90
   1   3   6 1392.66   33.80
   1   3   6 1494.25   35.10
   1   3   6 1492.95   33.80
  -2  -3  -6  376.26   11.00
  -2  -3  -6  366.36    8.60
  -2  -3  -6  366.16   10.00
  -2  -3  -6  370.46    9.60
   2   3   6  358.86    8.70
   2   3   6  362.96    9.00
   2   3   6  366.16    8.60
   2   3   6  367.66    8.60
  -3  -3  -6   55.09    2.30
  -3  -3  -6   56.89    1.60
   3   3   6   53.39    1.60
   3   3   6   55.69    3.20
   3   3   6   53.99    1.50
   3   3   6   54.59    2.70
   3   3   6   53.29    1.80
  -4  -3  -6  269.27    6.40
   4   3   6  271.97    6.60
   4   3   6  265.77    6.70
   4   3   6  269.07    8.00
   4   3   6  269.27    7.60
   4   3   6  275.57    6.40
  -5  -3  -6 1198.48   27.50
   5   3   6 1158.78   27.80
   5   3   6 1225.58   27.60
   5   3   6 1199.88   27.80
   5   3   6 1213.68   27.60
   5   3   6 1190.58   27.60
  -6  -3  -6   30.40    1.00
   6   3   6   32.80    1.70
   6   3   6   30.90    1.10
   6   3   6   31.30    1.40
   6   3   6   30.80    1.20
   6   3   6   33.50    1.30
  -7  -3  -6    1.20    0.30
   7   3   6    1.30    0.40
   7   3   6    1.20    0.50
   7   3   6    2.00    0.50
   7   3   6    1.40    1.10
   7   3   6    0.60    0.50
  -8  -3  -6   26.80    0.90
   8   3   6   27.90    1.30
   8   3   6   27.20    1.60
   8   3   6   31.20    1.50
   8   3   6   29.50    1.30
   8   3   6   27.10    1.60
   9   3   6   56.89    2.30
   9   3   6   58.29    2.00
   9   3   6   60.29    3.40
   9   3   6   60.29    3.00
   9   3   6   63.39    2.40
  10   3   6   41.30    2.00
  10   3   6   39.00    3.60
  10   3   6   38.70    1.70
  10   3   6   43.50    2.80
  10   3   6   39.60    2.10
   8  -4  -6   24.40    1.50
  -8   4   6   22.50    1.40
   7  -4  -6    1.50    0.50
  -7   4   6    0.60    0.50
  -7   4   6    0.20    0.60
   6  -4  -6  116.29    3.60
   6  -4  -6  116.49    6.10
   6  -4  -6  116.69    3.40
   6  -4  -6  120.49    3.40
  -6   4   6  113.89    4.00
  -6   4   6  116.09    3.40
   5  -4  -6   -0.90    0.70
   5  -4  -6    0.10    0.50
   5  -4  -6   -0.20    1.10
   5  -4  -6    0.40    0.40
  -5   4   6   -0.40    0.40
  -5   4   6   -0.20    0.40
   4  -4  -6   54.89    1.90
   4  -4  -6   57.79    1.90
   4  -4  -6   58.49    3.30
   4  -4  -6   56.99    2.10
   4  -4  -6   56.69    1.80
  -4   4   6   57.69   11.50
  -4   4   6   56.09    1.80
   3  -4  -6  420.26   10.30
   3  -4  -6  452.05   13.30
   3  -4  -6  456.55   10.70
   3  -4  -6  438.46   10.60
   3  -4  -6  443.76   10.50
   3  -4  -6  454.25   13.10
  -3   4   6  448.16   11.20
  -3   4   6  448.46   10.60
  -3   4   6  448.46   10.50
   2  -4  -6   44.20    1.40
   2  -4  -6   45.70    1.40
   2  -4  -6   46.10    1.50
   2  -4  -6   43.70    2.60
   2  -4  -6   43.20    2.00
  -2   4   6   45.00    1.50
  -2   4   6   44.80    1.50
  -2   4   6   44.90    1.30
  -2   4   6   45.30    1.50
   1  -4  -6  289.77    8.90
   1  -4  -6  288.27    7.10
   1  -4  -6  296.27    6.90
   1  -4  -6  296.27    7.00
  -1   4   6  298.87    8.70
  -1   4   6  288.27    6.90
  -1   4   6  290.17    7.00
  -1   4   6  284.57    7.40
   0  -4  -6   66.69    3.10
   0  -4  -6   65.99    2.90
   0  -4  -6   66.19    3.60
   0  -4  -6   66.99    2.70
   0  -4  -6   67.49    2.00
   0   4   6   65.39    1.80
   0   4   6   63.89    2.10
   0   4   6   65.19    3.00
  -1  -4  -6  235.08    5.60
  -1  -4  -6  230.48    5.60
  -1  -4  -6  235.08    6.20
  -1  -4  -6  239.98    7.20
   1   4   6  232.78    5.80
   1   4   6  229.78    6.90
   1   4   6  229.18    6.80
   1   4   6  228.28    5.70
  -2  -4  -6    7.10    0.60
  -2  -4  -6    7.60    0.50
  -2  -4  -6    9.70    1.40
   2   4   6    7.70    0.50
   2   4   6    7.50    0.70
   2   4   6    7.40    0.40
  -3  -4  -6  698.03   17.00
  -3  -4  -6  708.73   16.50
  -3  -4  -6  699.83   19.40
   3   4   6  696.03   18.20
   3   4   6  723.03   16.50
   3   4   6  727.43   18.10
   3   4   6  701.93   16.70
  -4  -4  -6   -0.20    0.20
   4   4   6    0.30    0.60
   4   4   6    0.00    0.30
   4   4   6   -0.50    0.30
   4   4   6   -0.90    0.30
   4   4   6    0.30    0.20
  -5  -4  -6  106.09    3.00
   5   4   6  109.69    2.80
   5   4   6  104.99    3.00
   5   4   6  103.19    3.10
   5   4   6  107.39    2.80
   5   4   6  105.09    5.00
   6   4   6   16.90    1.00
   6   4   6   13.20    1.00
   6   4   6   13.80    1.60
   6   4   6   16.40    0.80
   6   4   6   15.50    0.90
   7   4   6   89.89    3.30
   7   4   6   89.09    3.00
   7   4   6   87.69    2.70
   7   4   6   83.79    2.50
   7   4   6   87.19    2.80
   8   4   6    2.70    0.60
   8   4   6    3.80    0.70
   8   4   6    3.00    0.70
   8   4   6    1.70    0.70
   8   4   6    2.80    0.50
   9   4   6    2.20    0.50
   9   4   6   -0.60    0.70
   9   4   6    1.40    0.60
   9   4   6    1.30    0.90
   9   4   6    0.30    0.70
  10   4   6   12.20    1.40
  10   4   6   11.50    1.00
  10   4   6   11.90    1.60
  10   4   6   10.60    1.20
  10   4   6    9.30    1.60
   8  -5  -6    2.50    0.70
   7  -5  -6   32.90    1.60
  -7   5   6   32.70    2.10
   6  -5  -6   19.40    1.20
  -6   5   6   17.20    1.30
  -6   5   6   14.10    2.00
   5  -5  -6   66.89    2.30
  -5   5   6   66.49    2.30
  -5   5   6   69.39    2.60
   4  -5  -6    0.90    0.40
  -4   5   6    0.60    0.60
  -4   5   6    0.30    0.40
   3  -5  -6    1.30    0.60
   3  -5  -6    2.80    0.40
   3  -5  -6    1.60    0.50
   3  -5  -6    0.60    0.50
   3  -5  -6    1.50    0.40
  -3   5   6    0.30    1.10
  -3   5   6    3.00    0.60
  -3   5   6    0.30    0.40
   2  -5  -6   51.19    2.10
   2  -5  -6   54.79    1.80
   2  -5  -6   52.99    1.80
   2  -5  -6   52.39    1.70
   2  -5  -6   50.99    1.50
   2  -5  -6   53.59    1.60
  -2   5   6   52.39    3.20
  -2   5   6   54.39    3.10
  -2   5   6   52.29    1.60
   1  -5  -6  800.12   18.80
   1  -5  -6  808.42   18.80
   1  -5  -6  810.42   18.90
   1  -5  -6  820.12   18.90
   1  -5  -6  805.52   18.90
  -1   5   6  789.22   20.00
  -1   5   6  832.52   19.90
  -1   5   6  823.12   18.80
  -1   5   6  826.12   20.60
   0  -5  -6    0.90    0.40
   0  -5  -6    0.50    0.40
   0  -5  -6    0.60    0.20
   0  -5  -6    0.10    0.20
   0   5   6    0.60    0.30
   0   5   6    0.40    0.30
   0   5   6    2.00    0.40
  -1  -5  -6    2.30    0.30
  -1  -5  -6    1.60    0.30
  -1  -5  -6    1.90    0.60
   1   5   6    1.30    0.30
   1   5   6    1.40    0.30
   1   5   6    1.50    0.40
   1   5   6    0.70    0.20
  -2  -5  -6  853.51   19.60
  -2  -5  -6  859.81   19.60
  -2  -5  -6  859.91   22.30
   2   5   6  838.02   19.70
   2   5   6  848.22   22.50
   2   5   6  850.41   19.50
   2   5   6  833.82   19.60
   2   5   6  836.52   19.90
  -3  -5  -6   27.70    0.90
  -3  -5  -6   29.40    1.10
  -3  -5  -6   28.60    1.20
   3   5   6   29.00    1.20
   3   5   6   27.10    2.50
   3   5   6   27.80    1.10
   3   5   6   27.20    0.90
  -4  -5  -6   30.50    1.20
   4   5   6   29.20    1.00
   4   5   6   28.70    1.00
   4   5   6   28.00    1.30
   4   5   6   29.30    1.30
   5   5   6  293.57    7.40
   5   5   6  292.07    7.20
   5   5   6  300.07    8.80
   5   5   6  287.17    7.00
   5   5   6  294.37    7.50
   6   5   6    0.10    0.70
   6   5   6   -0.20    0.60
   6   5   6    1.20    0.80
   6   5   6    2.00    1.30
   6   5   6    0.40    1.30
   7   5   6   64.79    2.00
   7   5   6   61.99    3.30
   7   5   6   66.39    2.20
   7   5   6   63.49    2.90
   7   5   6   63.99    2.20
   8   5   6   35.40    1.80
   8   5   6   32.20    1.60
   8   5   6   31.40    1.30
   8   5   6   31.00    2.30
   8   5   6   34.10    2.30
   9   5   6    9.10    1.00
   9   5   6    9.40    1.00
   9   5   6    9.00    1.10
   9   5   6   11.00    1.00
   9   5   6   10.40    0.90
  10   5   6    1.40    0.60
  10   5   6    0.20    0.70
  10   5   6    1.10    0.80
  10   5   6   -0.10    1.00
  10   5   6    0.60    0.50
   8  -6  -6   31.90    2.20
   7  -6  -6   31.80    4.10
   6  -6  -6   52.19    1.90
  -6   6   6   51.69    3.00
   5  -6  -6    8.20    0.80
  -5   6   6    9.50    2.20
  -5   6   6    7.70    1.10
   4  -6  -6  128.79    3.60
   4  -6  -6  135.49    3.70
  -4   6   6  138.79    3.60
  -4   6   6  140.79    5.90
   3  -6  -6   21.00    1.30
   3  -6  -6   21.20    1.00
  -3   6   6   21.50    2.10
  -3   6   6   23.20    1.30
  -3   6   6   21.30    1.00
   2  -6  -6    2.60    0.60
   2  -6  -6    2.90    0.50
  -2   6   6    3.10    0.70
  -2   6   6    2.30    1.10
  -2   6   6    2.20    0.40
   1  -6  -6  151.18    4.60
   1  -6  -6  149.59    3.80
  -1   6   6  152.08    3.90
  -1   6   6  148.99    5.70
  -1   6   6  152.38    3.90
  -1   6   6  151.38    3.90
   0  -6  -6   96.29    2.60
   0  -6  -6   93.49    2.60
   0   6   6   92.89    3.00
   0   6   6   91.69    2.90
   0   6   6   95.39    2.60
  -1  -6  -6   21.30    1.00
  -1  -6  -6   20.30    0.90
   1   6   6   21.90    1.30
   1   6   6   20.20    1.00
   1   6   6   23.10    1.00
   1   6   6   20.70    1.00
  -2  -6  -6  193.38    5.10
  -2  -6  -6  198.68    5.00
   2   6   6  193.88    4.70
   2   6   6  189.68    4.70
   2   6   6  195.38    5.00
  -3  -6  -6  390.26   12.10
  -3  -6  -6  395.56   11.10
   3   6   6  392.66    9.70
   3   6   6  397.26    9.80
   3   6   6  393.66    9.30
   3   6   6  395.06    9.30
  -4  -6  -6  180.18    7.00
   4   6   6  174.68    4.70
   4   6   6  174.88    4.60
   4   6   6  178.68    4.40
   4   6   6  180.08    4.90
  -5  -6  -6    3.90    0.60
   5   6   6    2.90    0.60
   5   6   6    4.70    0.40
   5   6   6    4.60    1.20
   5   6   6    4.40    1.40
   6   6   6    0.30    0.30
   6   6   6    0.10    0.60
   6   6   6   -0.60    1.00
   6   6   6   -0.30    0.50
   6   6   6   -0.30    0.30
   7   6   6    0.20    0.40
   7   6   6   -1.00    0.60
   7   6   6    0.20    1.30
   7   6   6    0.70    0.80
   7   6   6    0.20    0.80
   8   6   6   21.80    1.70
   8   6   6   20.10    1.20
   8   6   6   20.90    1.10
   8   6   6   18.60    1.80
   8   6   6   15.30    1.40
   9   6   6   15.60    3.40
   9   6   6   15.20    1.30
   9   6   6   13.00    1.20
   9   6   6   14.70    1.10
   9   6   6   15.60    2.10
   7  -7  -6    6.20    0.90
   6  -7  -6    8.50    0.90
  -6   7   6    8.70    1.60
   5  -7  -6    7.90    0.80
  -5   7   6    7.70    7.00
   4  -7  -6  187.98    4.90
   4  -7  -6  180.78    4.80
  -4   7   6  188.08    5.10
   3  -7  -6  171.28    4.70
   3  -7  -6  172.08    6.40
  -3   7   6  175.18    5.20
  -3   7   6  171.08    4.70
  -3   7   6  168.18    4.40
   2  -7  -6    3.50    0.60
   2  -7  -6    3.30    0.80
  -2   7   6    4.70    0.70
  -2   7   6    3.50    1.30
  -2   7   6    4.90    0.50
   1  -7  -6  313.27    7.80
   1  -7  -6  316.67    8.00
  -1   7   6  325.47    7.80
  -1   7   6  345.17   11.50
  -1   7   6  328.07    7.90
   0  -7  -6  104.49    5.20
   0  -7  -6  106.59    3.00
   0   7   6  111.89    2.90
   0   7   6  106.79    3.10
   0   7   6  109.99    3.20
  -1  -7  -6  339.27    8.30
  -1  -7  -6  340.77    8.30
   1   7   6  344.77   11.30
   1   7   6  335.57    9.50
   1   7   6  333.87    8.20
   1   7   6  341.17    9.50
  -2  -7  -6  137.39    6.00
  -2  -7  -6  135.69    3.60
   2   7   6  135.89    3.50
   2   7   6  135.39    3.70
   2   7   6  133.29    3.70
   2   7   6  135.19    5.10
  -3  -7  -6  368.76   12.00
  -3  -7  -6  372.46    9.00
   3   7   6  369.56    9.10
   3   7   6  366.56    8.90
   3   7   6  370.36    9.30
   3   7   6  371.46    8.80
  -4  -7  -6    3.00    0.70
  -4  -7  -6    3.40    0.50
   4   7   6    7.20    8.00
   4   7   6    3.10    0.40
   4   7   6    3.20    1.30
   4   7   6    3.40    0.40
  -5  -7  -6  199.88    5.50
   5   7   6  211.48    9.10
   5   7   6  203.88    5.40
   5   7   6  200.98    5.20
   5   7   6  199.28    5.00
   6   7   6  196.78    5.40
   6   7   6  196.28    4.90
   6   7   6  196.38    5.70
   6   7   6  190.68    5.50
   6   7   6  191.48    5.10
   7   7   6   30.90    1.80
   7   7   6   32.50    2.20
   7   7   6   32.50    2.50
   7   7   6   32.40    1.30
   7   7   6   32.80    1.90
   8   7   6    5.90    0.70
   8   7   6    7.10    1.10
   8   7   6    5.80    0.70
   8   7   6    5.50    2.70
   8   7   6    6.60    0.90
   9   7   6   29.10    2.00
   9   7   6   30.20    2.70
   9   7   6   31.80    3.30
   6  -8  -6   16.80    1.30
   5  -8  -6    0.60    0.60
  -5   8   6    0.30    0.50
   4  -8  -6    1.40    0.90
   4  -8  -6   -0.10    0.80
   3  -8  -6   72.09    2.90
   3  -8  -6   72.49    2.30
  -3   8   6   78.99    4.20
   2  -8  -6    6.50    1.10
   2  -8  -6    5.80    0.70
  -2   8   6    6.70    0.60
   1  -8  -6   34.50    1.40
   1  -8  -6   32.40    3.20
  -1   8   6   33.40    1.30
  -1   8   6   33.30    1.30
   0  -8  -6   57.69    1.90
   0  -8  -6   57.89    2.00
   0   8   6   54.29    3.40
   0   8   6   58.09    1.80
   0   8   6   55.19    4.00
  -1  -8  -6  238.68    6.20
  -1  -8  -6  248.98    8.30
   1   8   6  245.68    8.30
   1   8   6  242.38    9.40
   1   8   6  239.78    6.10
  -2  -8  -6   66.89    2.20
  -2  -8  -6   64.79    3.00
   2   8   6   68.19    1.90
   2   8   6   69.59    3.30
   2   8   6   66.59    2.30
   2   8   6   68.19    2.20
  -3  -8  -6    0.40    0.50
  -3  -8  -6    0.30    1.20
   3   8   6    0.70    1.00
   3   8   6    0.90    0.30
   3   8   6    0.70    0.30
  -4  -8  -6   15.10    2.60
  -4  -8  -6   13.60    1.00
   4   8   6   13.80    0.70
   4   8   6   13.30    0.80
   4   8   6   14.10    1.50
   4   8   6   13.60    1.10
  -5  -8  -6   72.89    2.50
   5   8   6   75.19    2.60
   5   8   6   73.49    4.00
   5   8   6   77.19    3.20
   5   8   6   79.19    2.70
   6   8   6    6.50    1.10
   6   8   6    8.90    0.70
   6   8   6    6.00    0.90
   6   8   6    8.50    1.20
   6   8   6    9.20    0.70
   7   8   6   47.10    1.90
   7   8   6   54.89    2.40
   7   8   6   46.40    1.70
   7   8   6   47.20    2.60
   7   8   6   49.10    2.40
   8   8   6   98.69    3.80
   8   8   6   92.19    2.80
   8   8   6   89.99    3.00
   8   8   6   95.49    3.50
   8   8   6   96.49    3.50
   5  -9  -6    0.40    0.60
   4  -9  -6    1.90    0.70
   4  -9  -6    2.00    1.40
   3  -9  -6    4.70    0.70
   3  -9  -6    3.60    0.60
  -3   9   6    3.20    1.40
   2  -9  -6   23.10    1.60
   2  -9  -6   20.50    1.80
  -2   9   6   18.30    1.30
   1  -9  -6    1.50    0.50
   1  -9  -6    1.50    0.50
   1  -9  -6    1.30    0.50
  -1   9   6    0.50    0.90
   0  -9  -6    3.50    0.60
   0  -9  -6    3.50    0.60
   0   9   6    4.30    0.60
   0   9   6    4.20    1.70
   0   9   6    3.30    0.70
  -1  -9  -6    8.60    1.70
  -1  -9  -6   11.60    1.00
   1   9   6    8.70    1.70
   1   9   6   10.10    1.40
   1   9   6   10.30    0.90
  -2  -9  -6   33.70    2.30
  -2  -9  -6   31.60    1.80
   2   9   6   31.90    1.40
   2   9   6   33.00    2.40
   2   9   6   32.20    1.80
   2   9   6   30.60    1.50
  -3  -9  -6   21.80    3.20
  -3  -9  -6   26.60    1.30
   3   9   6   27.30    2.30
   3   9   6   26.60    2.10
   3   9   6   23.60    3.30
   3   9   6   26.20    1.40
  -4  -9  -6    8.80    0.90
  -4  -9  -6    8.80    1.30
   4   9   6    7.70    2.40
   4   9   6    9.40    0.80
   4   9   6    9.30    0.70
   4   9   6    8.90    1.30
  -5  -9  -6    3.90    0.90
   5   9   6    6.30    8.50
   5   9   6    5.00    0.90
   5   9   6    5.90    0.60
   5   9   6    5.80    0.60
  -6  -9  -6    8.50    1.00
   6   9   6   11.20    1.30
   6   9   6    9.60    1.50
   6   9   6    9.20    1.10
   6   9   6    8.50    1.70
   6   9   6   10.10    2.00
   7   9   6   -0.20    0.70
   7   9   6   -1.70    1.90
   7   9   6    0.50    0.90
   7   9   6   -0.20    1.50
   7   9   6    0.30    0.80
   4 -10  -6    4.00    0.70
   4 -10  -6    3.10    0.70
   3 -10  -6    1.60    1.30
   3 -10  -6    0.00    1.10
  -3  10   6    0.30    0.90
   2 -10  -6   -0.80    0.50
   2 -10  -6    0.10    1.60
  -2  10   6    0.00    0.50
   1 -10  -6   32.40    1.60
   1 -10  -6   30.40    1.50
   1 -10  -6   29.70    1.60
  -1  10   6   28.90    2.70
  -1  10   6   31.70    1.60
   0 -10  -6    6.90    0.80
   0 -10  -6    6.70    0.80
   0  10   6    7.20    1.00
   0  10   6    8.40    0.80
  -1 -10  -6    0.20    1.30
  -1 -10  -6    0.10    0.50
   1  10   6    0.10    0.70
   1  10   6    0.20    1.60
  -2 -10  -6   24.00    2.40
  -2 -10  -6   17.10    3.10
   2  10   6   21.30    1.50
   2  10   6   21.80    2.80
   2  10   6   22.00    1.60
   2  10   6   19.10    1.50
  -3 -10  -6    4.70    0.80
  -3 -10  -6    2.30    1.60
   3  10   6    2.90    1.20
   3  10   6    4.00    0.60
   3  10   6    6.90    0.90
   3  10   6    4.70    1.30
  -4 -10  -6   16.30    1.70
  -4 -10  -6   17.80    1.40
   4  10   6   18.00    1.00
   4  10   6   17.20    1.50
   4  10   6   18.90    1.90
   4  10   6   16.20    1.40
  -5 -10  -6   38.30    2.90
   5  10   6   40.80    1.50
   5  10   6   37.40    1.50
   5  10   6   40.30    4.30
   5  10   6   39.10    3.70
  -6 -10  -6   19.30    1.60
   6  10   6   20.90    1.80
   6  10   6   20.90    4.40
   6  10   6   24.40   15.20
   2 -11  -6    0.20    0.60
   2 -11  -6    0.00    1.40
   2 -11  -6   -0.80    1.00
  -2  11   6   -0.30    0.50
   1 -11  -6   66.79    2.40
   1 -11  -6   64.19    2.50
  -1  11   6   64.79    2.70
  -1  11   6   61.19    2.50
   0 -11  -6   48.30    3.20
   0 -11  -6   48.70    2.20
   0  11   6   46.30    3.40
   0  11   6   52.89    2.30
  -1 -11  -6    1.30    0.70
  -1 -11  -6    1.60    0.70
   1  11   6    1.00    2.40
   1  11   6    1.40    0.80
  -2 -11  -6   21.30    1.50
  -2 -11  -6   18.80    1.50
   2  11   6   22.40    1.70
   2  11   6   22.80    2.10
  -3 -11  -6   -1.00    0.60
  -3 -11  -6   -0.80    1.10
   3  11   6    0.00    1.40
   3  11   6   -0.40    0.30
   3  11   6   -0.80    0.70
  -4 -11  -6   19.70    1.60
  -4 -11  -6   16.10    2.90
   4  11   6   19.10    2.00
   4  11   6   16.20    1.60
   1   9  -7   13.70    1.10
  -1  -9   7   16.20    1.30
   0   9  -7   71.19    5.40
   0  -9   7   81.79    4.90
  -1   9  -7   20.30    1.40
   1  -9   7   25.00    1.40
  -2   9  -7    8.10    4.40
   2  -9   7    7.30    1.80
  -3   9  -7   47.80    4.50
   3  -9   7   53.69    2.00
   4  -9   7    0.90    0.80
   1   8  -7    0.90    0.70
  -1  -8   7    0.60    0.50
   0   8  -7   -0.20    0.90
   0  -8   7    0.30    0.50
  -1   8  -7    5.90    0.80
   1  -8   7    7.00    2.00
  -2   8  -7    0.50    1.90
   2  -8   7    0.80    0.80
  -3   8  -7   44.10    3.80
   3  -8   7   46.20    2.70
   3  -8   7   46.40    1.80
  -4   8  -7    6.10    1.60
   4  -8   7    6.10    0.80
   4  -8   7    8.10    0.80
  -5   8  -7    8.50    0.80
   5  -8   7    9.20    0.90
   5  -8   7    9.10    0.90
  -6   8  -7   -1.10    0.50
   6  -8   7    1.10    0.60
   6  -8   7   -0.20    0.60
   4   7  -7    4.00    0.60
  -4  -7   7    4.60    0.80
  -2  -7   7   18.70    1.00
   1   7  -7   50.19    1.80
  -1  -7   7   51.59    1.90
   0   7  -7   38.10    6.30
   0  -7   7   42.70    3.10
  -1   7  -7    7.50    1.70
   1  -7   7    8.00    1.00
  -2   7  -7   -0.30    2.50
   2  -7   7    0.40    0.90
   2  -7   7    0.20    1.10
  -3   7  -7    6.80    0.90
   3  -7   7    6.40    0.60
   3  -7   7    6.30    0.70
  -4   7  -7    8.10    0.70
   4  -7   7    6.20    0.70
   4  -7   7    7.40    1.00
  -5   7  -7   11.30    1.00
   5  -7   7   11.50    1.00
   5  -7   7   11.40    1.00
  -6   7  -7   60.89    2.20
   6  -7   7   59.09    2.20
   6  -7   7   62.39    2.30
  -7   7  -7    0.90    0.80
   7  -7   7   -1.00    0.60
   7  -7   7   -0.20    0.60
   5   6  -7   10.00    0.60
   5   6  -7   11.00    0.80
  -5  -6   7   10.30    1.00
   4   6  -7    1.40    0.40
   4   6  -7    1.10    0.30
  -4  -6   7    1.40    0.60
   3   6  -7    6.80    0.80
  -3  -6   7    9.50    0.90
  -2  -6   7    1.40    0.40
  -2  -6   7    1.60    1.10
   1   6  -7   54.19    1.60
  -1  -6   7   60.79    2.00
   0   6  -7  220.48    6.00
   0  -6   7  225.28    5.50
  -1   6  -7   23.30    1.80
   1  -6   7   26.20    1.40
   1  -6   7   25.60    1.00
  -2   6  -7  124.99    3.50
   2  -6   7  128.59    4.80
   2  -6   7  126.39    3.40
  -3   6  -7  183.98    4.80
   3  -6   7  184.88    4.80
   3  -6   7  184.68    4.70
  -4   6  -7   47.30    1.60
   4  -6   7   47.80    1.70
   4  -6   7   45.40    1.60
  -5   6  -7    0.10    0.40
   5  -6   7    0.70    0.50
   5  -6   7    0.10    0.70
  -6   6  -7   44.70    3.00
   6  -6   7   49.99    1.90
   6  -6   7   48.20    1.90
  -7   6  -7   15.00    1.30
   7  -6   7   14.00    2.30
   7  -6   7   14.80    1.30
   8  -6   7   20.20    1.50
   8  -6   7   19.90    1.40
   6   5  -7   25.30    1.10
   6   5  -7   25.50    1.30
  -6  -5   7   28.00    1.70
   5   5  -7   12.10    0.80
   5   5  -7   10.80    1.20
  -5  -5   7   12.00    1.30
   4   5  -7    2.70    1.10
   4   5  -7    1.80    0.30
  -4  -5   7    3.70    0.80
   3   5  -7  169.88    4.50
   3   5  -7  166.58    4.30
  -3  -5   7  173.28    4.60
   2   5  -7    1.00    0.30
   2   5  -7    1.10    0.40
  -2  -5   7    1.00    0.90
  -2  -5   7    0.80    0.60
   1   5  -7   10.00    1.00
  -1  -5   7    9.80    0.70
  -1  -5   7   10.30    1.10
   0   5  -7    6.70    0.50
   0  -5   7    7.40    0.70
   0  -5   7    8.70    0.70
   0  -5   7    8.60    0.80
  -1   5  -7  130.79    3.40
   1  -5   7  139.59    3.50
   1  -5   7  140.29    4.70
   1  -5   7  139.09    3.60
  -2   5  -7   85.49    2.30
   2  -5   7   87.99    2.50
   2  -5   7   87.39    2.40
  -3   5  -7  212.28    6.50
   3  -5   7  215.38    5.40
   3  -5   7  221.38    5.40
  -4   5  -7  241.28    5.90
   4  -5   7  238.08    6.00
   4  -5   7  239.18    5.90
  -5   5  -7  137.29    4.50
   5  -5   7  145.59    3.80
   5  -5   7  142.39    5.60
  -6   5  -7    5.40    0.70
   6  -5   7    6.40    0.70
   6  -5   7    5.10    1.50
  -7   5  -7    0.80    1.40
   7  -5   7    0.40    0.50
   7  -5   7   -0.10    0.60
   8  -5   7    6.00    2.20
   8  -5   7    4.70    0.90
   9  -5   7  121.49    6.10
   9  -5   7  123.29    3.80
   7   4  -7   21.20    1.10
   7   4  -7   21.10    1.20
  -7  -4   7   21.90    1.60
   6   4  -7    4.50    0.50
   6   4  -7    3.90    0.50
  -6  -4   7    5.00    0.80
   5   4  -7    1.10    0.40
   5   4  -7    1.50    0.50
  -5  -4   7    2.70    0.60
   4   4  -7    4.80    0.50
   4   4  -7    6.90    1.20
  -4  -4   7    5.70    0.70
   3   4  -7  211.58    6.40
   3   4  -7  200.58    5.00
  -3  -4   7  213.78    5.40
   2   4  -7    3.20    0.40
   2   4  -7    3.70    0.40
   2   4  -7    3.50    0.30
  -2  -4   7    3.10    0.50
  -2  -4   7    3.40    0.90
   1   4  -7   17.50    1.10
   1   4  -7   17.30    1.00
   1   4  -7   17.80    0.60
  -1  -4   7   18.30    0.90
  -1  -4   7   17.90    1.40
   0   4  -7   87.59    2.60
   0   4  -7   91.69    2.30
   0   4  -7   93.79    2.20
   0  -4   7   91.09    2.40
   0  -4   7   89.59    3.40
   0  -4   7   91.09    2.30
   0  -4   7   94.99    3.60
  -1   4  -7    7.50    1.10
   1  -4   7   11.80    0.80
   1  -4   7    8.80    1.20
   1  -4   7   11.00    0.60
   1  -4   7    7.80    0.70
  -2   4  -7   24.40    1.70
   2  -4   7   26.70    0.90
   2  -4   7   23.00    1.00
  -3   4  -7  130.09    4.50
   3  -4   7  130.99    3.30
   3  -4   7  128.19    3.60
  -4   4  -7    6.90    1.30
   4  -4   7    8.40    0.80
   4  -4   7    6.90    1.50
  -5   4  -7   25.10    1.40
   5  -4   7   25.90    1.50
   5  -4   7   24.00    2.20
  -6   4  -7  301.57   10.30
   6  -4   7  303.07    7.40
   6  -4   7  292.87    9.50
  -7   4  -7   24.30    1.60
   7  -4   7   22.80    2.70
   7  -4   7   22.30    2.70
  -8   4  -7   97.89    5.40
   8  -4   7   98.09    3.10
   8  -4   7   94.79    5.00
  -9   4  -7    4.10    1.90
   9  -4   7    3.80    1.70
   9  -4   7    4.00    1.20
   7   3  -7    0.10    0.80
   7   3  -7    0.20    0.50
   7   3  -7    0.00    0.40
  -7  -3   7    0.70    0.70
   6   3  -7   13.60    1.10
   6   3  -7   13.90    0.90
  -6  -3   7   15.90    1.30
   5   3  -7   37.40    1.80
   5   3  -7   38.30    2.10
   5   3  -7   37.60    1.30
  -5  -3   7   39.30    2.30
   4   3  -7   37.50    1.60
   4   3  -7   38.00    1.90
  -4  -3   7   39.70    1.60
   3   3  -7   13.40    1.10
   3   3  -7   14.10    0.60
  -3  -3   7   11.50    0.90
   2   3  -7   15.90    0.90
   2   3  -7   15.70    1.10
   2   3  -7   14.80    0.60
  -2  -3   7   13.10    0.70
  -2  -3   7   12.00    1.20
   1   3  -7    6.40    0.50
   1   3  -7    6.20    0.80
   1   3  -7    5.80    0.70
  -1  -3   7    5.70    0.60
  -1  -3   7    4.50    0.40
   0   3  -7    2.30    0.20
   0   3  -7    1.80    0.20
   0   3  -7    1.40    0.20
   0  -3   7    3.40    0.30
   0  -3   7    1.70    0.20
   0  -3   7    1.90    0.30
   0  -3   7    1.80    0.30
  -1   3  -7    1.60    0.20
  -1   3  -7    1.50    0.20
  -1   3  -7    1.50    0.20
  -1   3  -7    1.70    0.60
   1  -3   7    1.70    0.30
   1  -3   7    2.20    0.30
   1  -3   7    1.40    0.20
   1  -3   7    1.60    0.30
  -2   3  -7  714.73   17.90
  -2   3  -7  703.73   16.60
   2  -3   7  728.53   16.50
   2  -3   7  728.63   16.50
   2  -3   7  696.53   16.60
  -3   3  -7   23.90    1.10
  -3   3  -7   24.60    1.90
   3  -3   7   27.20    1.50
   3  -3   7   24.50    0.70
   3  -3   7   26.60    0.90
   3  -3   7   28.70    0.90
  -4   3  -7   59.79    1.80
  -4   3  -7   61.49    5.40
   4  -3   7   56.69    1.70
   4  -3   7   57.19    2.00
  -5   3  -7  490.25   12.60
  -5   3  -7  491.75   13.90
   5  -3   7  507.15   11.80
   5  -3   7  494.15   11.80
  -6   3  -7   -0.40    0.30
  -6   3  -7    0.00    0.40
   6  -3   7    3.50    1.70
   6  -3   7    1.10    1.30
  -7   3  -7   19.70    1.00
  -7   3  -7   16.20    2.20
   7  -3   7   14.50    1.40
   7  -3   7   18.50    2.70
  -8   3  -7   90.49    5.00
   8  -3   7   94.59    3.10
   8  -3   7   94.59    2.90
  -9   3  -7    4.00    0.60
   9  -3   7    4.90    0.80
   9  -3   7    4.60    0.70
  10  -3   7    9.30    1.00
  10  -3   7   13.60    1.20
   8   2  -7   16.60    1.30
   8   2  -7   16.00    1.50
   8   2  -7   14.80    1.30
  -8  -2   7   19.50    1.60
   7   2  -7   -0.90    0.90
   7   2  -7    0.10    0.50
   7   2  -7   -0.30    0.40
  -7  -2   7    1.10    0.70
   6   2  -7  204.98    5.30
   6   2  -7  209.98    5.20
  -6  -2   7  203.68    7.00
   5   2  -7  103.39    2.90
   5   2  -7  100.99    5.20
   5   2  -7  107.09    2.80
  -5  -2   7  103.89    3.10
   4   2  -7   67.69    2.40
   4   2  -7   64.29    3.20
  -4  -2   7   69.99    2.70
   3   2  -7   23.70    0.90
   3   2  -7   25.70    2.70
  -3  -2   7   24.00    1.20
   2   2  -7  473.15   12.70
   2   2  -7  469.65   12.60
   2   2  -7  477.75   12.00
  -2  -2   7  469.15   11.20
  -2  -2   7  471.45   11.50
   1   2  -7  325.37    8.10
   1   2  -7  321.67    9.00
   1   2  -7  318.17    8.80
   1   2  -7  326.87    7.60
  -1  -2   7  334.17    8.90
  -1  -2   7  326.17   10.10
   0   2  -7  150.28    3.60
   0   2  -7  147.49    4.40
   0   2  -7  147.19    3.60
   0   2  -7  146.99    3.60
   0  -2   7  152.78    3.50
   0  -2   7  154.28    3.50
   0  -2   7  145.49    5.50
   0  -2   7  146.29    3.60
  -1   2  -7   65.49    1.70
  -1   2  -7   67.39    2.60
  -1   2  -7   63.79    1.70
  -1   2  -7   63.49    1.80
   1  -2   7   65.19    1.80
   1  -2   7   67.09    1.90
   1  -2   7   67.09    1.80
   1  -2   7   66.19    1.60
  -2   2  -7  112.69    2.80
  -2   2  -7  110.19    2.80
  -2   2  -7  112.49    2.80
  -2   2  -7  107.89    2.80
   2  -2   7  115.79    2.70
   2  -2   7  110.49    2.60
   2  -2   7  113.59    4.30
   2  -2   7  113.09    2.80
  -3   2  -7  160.78    4.10
  -3   2  -7  165.08    4.00
   3  -2   7  166.48    4.00
   3  -2   7  169.08    4.10
   3  -2   7  166.98    7.40
   3  -2   7  164.68    4.30
  -4   2  -7  188.58    4.50
  -4   2  -7  177.18    4.50
   4  -2   7  183.88    5.40
   4  -2   7  176.38    4.50
   4  -2   7  183.08    4.50
  -5   2  -7  231.98    5.70
  -5   2  -7  240.08    7.60
   5  -2   7  234.78    5.80
   5  -2   7  229.78    5.80
   5  -2   7  235.88    5.60
  -6   2  -7   20.90    2.30
  -6   2  -7   19.90    1.00
   6  -2   7   19.70    1.00
   6  -2   7   20.00    1.00
  -7   2  -7  292.37   12.30
   7  -2   7  292.57    7.20
   7  -2   7  290.87    7.20
  -8   2  -7   22.50    2.20
   8  -2   7   23.10    1.30
   8  -2   7   25.00    1.30
  -9   2  -7   53.39    2.70
   9  -2   7   53.89    3.80
   9  -2   7   54.39    2.10
  10  -2   7    0.60    0.80
  10  -2   7    0.20    0.50
   8   1  -7    5.90    0.80
   8   1  -7    4.90    1.10
   8   1  -7    5.70    0.80
  -8  -1   7    6.50    1.00
   7   1  -7   12.90    1.10
   7   1  -7   15.30    1.10
   7   1  -7   12.20    1.00
  -7  -1   7   15.40    1.40
   6   1  -7    3.30    0.60
   6   1  -7    3.80    0.50
  -6  -1   7    2.10    0.60
   5   1  -7   96.29    2.90
   5   1  -7   99.19    2.90
   4   1  -7 1130.19   28.30
   4   1  -7 1210.98   29.50
  -4  -1   7 1144.99   27.10
   3   1  -7  576.64   13.20
   3   1  -7  548.05   15.70
   2   1  -7    0.20    1.70
   2   1  -7    0.10    0.20
   2   1  -7    0.10    0.30
   2   1  -7   -0.10    0.60
  -2  -1   7    0.70    2.50
  -2  -1   7   -0.20    0.10
   1   1  -7   21.90    0.90
   1   1  -7   21.80    0.70
   1   1  -7   20.70    1.00
   1   1  -7   20.90    1.40
  -1  -1   7   20.80    1.40
  -1  -1   7   22.00    0.70
   0   1  -7    4.10    0.40
   0   1  -7    5.10    0.40
   0   1  -7    4.20    0.40
   0   1  -7    4.50    0.30
   0  -1   7    4.90    0.50
   0  -1   7    4.20    0.40
  -1   1  -7   88.79    3.30
  -1   1  -7   90.69    2.30
  -1   1  -7   89.19    2.30
  -1   1  -7   92.59    2.40
   1  -1   7   88.89    2.30
   1  -1   7   87.39    2.50
   1  -1   7   89.79    2.40
   1  -1   7   90.09    2.30
   1  -1   7   89.19    2.10
  -2   1  -7  483.15   12.60
  -2   1  -7  484.15   12.50
   2  -1   7  491.75   11.50
   2  -1   7  485.85   11.40
   2  -1   7  498.05   11.50
   2  -1   7  496.05   11.30
   2  -1   7  496.55   11.30
  -3   1  -7  211.98    5.10
  -3   1  -7  206.88    5.00
   3  -1   7  204.38    5.00
   3  -1   7  210.98    6.30
   3  -1   7  209.48    5.10
   3  -1   7  212.58    5.00
   3  -1   7  210.88    6.00
   3  -1   7  212.48    6.60
  -4   1  -7  155.18    3.80
  -4   1  -7  155.08    4.00
   4  -1   7  152.78    3.90
   4  -1   7  156.38    3.90
   4  -1   7  156.38    3.90
   4  -1   7  156.18    4.00
   4  -1   7  159.98    4.00
   4  -1   7  160.28    5.40
  -5   1  -7  324.07    7.60
  -5   1  -7  317.87    7.70
   5  -1   7  329.67    7.70
   5  -1   7  317.87    7.70
   5  -1   7  319.47    7.60
   5  -1   7  316.27    7.70
   5  -1   7  316.77    7.70
  -6   1  -7  261.77    6.30
  -6   1  -7  265.87    8.70
   6  -1   7  267.17    8.80
   6  -1   7  256.57    6.40
   6  -1   7  260.27    7.50
  -7   1  -7    0.40    0.80
   7  -1   7    0.90    1.10
   7  -1   7   -0.50    0.80
   7  -1   7    0.20    1.30
  -8   1  -7   51.79    2.50
   8  -1   7   53.89    2.10
   8  -1   7   51.99    1.90
  -9   1  -7   13.20    1.20
   9  -1   7   13.40    1.10
   9  -1   7   14.60    2.70
  10  -1   7    0.80    1.20
  10  -1   7    0.90    0.60
   8   0  -7   12.80    1.40
   8   0  -7   12.90    1.10
   8   0  -7   14.60    1.40
  -8   0   7   12.70    2.60
   7   0  -7  104.69    3.20
   7   0  -7  115.39    3.50
   7   0  -7  103.39    3.30
  -7   0   7  108.19    3.40
   6   0  -7  260.07    9.00
   6   0  -7  273.57    7.70
   6   0  -7  260.87    6.60
  -6   0   7  247.08    7.00
   5   0  -7   27.20    2.50
   5   0  -7   29.30    2.00
   5   0  -7   29.30    1.50
  -5   0   7   28.40    1.90
   4   0  -7   54.49    3.40
   4   0  -7   58.99    1.80
   4   0  -7   52.99    1.90
   4   0  -7   53.59    1.90
  -4   0   7   52.59    1.90
   3   0  -7  103.09    2.90
   3   0  -7  107.79    2.90
   3   0  -7  109.59    2.80
  -3   0   7  105.69    3.50
   2   0  -7 1791.72   41.60
   2   0  -7 1855.41   43.80
   2   0  -7 1786.12   44.50
   2   0  -7 1858.41   41.80
   2   0  -7 1822.92   41.80
   1   0  -7  176.18    5.50
   1   0  -7  167.38    6.00
   1   0  -7  171.78    5.60
   1   0  -7  170.48    4.50
  -1   0   7  179.78    4.20
  -1   0   7  178.58    4.50
  -1   0   7  168.58    4.40
  -1   0   7  173.48    4.10
   0   0  -7  482.95   11.40
   0   0  -7  474.85   12.60
   0   0  -7  488.15   12.90
   0   0   7  486.75   11.20
   0   0   7  477.65   11.40
   0   0   7  509.75   11.90
   0   0   7  479.15   11.20
   0   0   7  479.15   11.40
  -1   0  -7   92.89    2.30
  -1   0  -7   91.89    5.10
   1   0   7   91.69    3.30
   1   0   7   88.89    3.90
  -2   0  -7    2.30    1.20
  -2   0  -7    2.70    0.40
   2   0   7    2.40    0.20
   2   0   7    3.60    0.30
   2   0   7    2.20    0.20
   2   0   7    2.90    0.30
   2   0   7    2.50    0.30
   2   0   7    1.60    0.30
  -3   0  -7   38.60    1.50
  -3   0  -7   37.80    1.40
   3   0   7   39.30    1.20
   3   0   7   38.80    1.90
   3   0   7   37.90    2.10
   3   0   7   38.50    1.20
   3   0   7   39.00    1.30
   3   0   7   40.10    1.90
  -4   0  -7  127.09    4.60
  -4   0  -7  126.19    4.00
   4   0   7  128.49    3.50
   4   0   7  124.49    3.30
   4   0   7  126.99    3.30
   4   0   7  132.49    3.60
   4   0   7  127.19    3.40
   4   0   7  125.79    3.20
  -5   0  -7   31.80    2.30
  -5   0  -7   33.40    1.20
   5   0   7   32.40    1.10
   5   0   7   34.60    1.30
   5   0   7   33.60    1.20
   5   0   7   32.40    1.10
   5   0   7   31.10    2.00
  -6   0  -7  240.58    5.90
  -6   0  -7  237.18    7.10
   6   0   7  235.78    8.80
   6   0   7  246.08    5.90
   6   0   7  241.68    7.20
   6   0   7  238.98    5.90
   6   0   7  238.18    5.90
  -7   0  -7  163.78    5.10
   7   0   7  166.18    4.70
   7   0   7  176.18    4.30
   7   0   7  169.18    4.40
   7   0   7  168.28    4.40
   7   0   7  164.48    4.50
  -8   0  -7   28.80    2.80
   8   0   7   26.30    1.40
   8   0   7   27.00    1.30
   8   0   7   27.10    1.80
   8   0   7   25.20    1.20
  -9   0  -7    5.40    2.50
   9   0   7    3.90    0.80
   9   0   7    4.40    0.70
   9   0   7    5.20    0.70
  10   0   7   13.70    1.10
  10   0   7   17.00    1.60
   8  -1  -7    2.80    1.80
   8  -1  -7    2.00    0.90
   8  -1  -7    1.70    1.80
  -8   1   7    1.70    0.80
   7  -1  -7   -0.70    4.30
   7  -1  -7    0.20    0.70
   7  -1  -7    0.50    0.60
  -7   1   7    0.20    0.60
   6  -1  -7  127.19    3.60
   6  -1  -7  136.69    6.30
   6  -1  -7  127.79    3.40
   6  -1  -7  124.79    3.70
  -6   1   7  132.99    4.20
   5  -1  -7   22.90    1.00
   5  -1  -7   22.80    2.50
   5  -1  -7   22.60    1.30
  -5   1   7   24.80    2.00
   4  -1  -7   20.70    1.00
   4  -1  -7   20.00    1.00
   4  -1  -7   21.50    1.00
   4  -1  -7   20.00    1.20
  -4   1   7   20.20    1.20
   3  -1  -7  201.28    6.00
   3  -1  -7  197.88    4.80
   3  -1  -7  191.58    4.90
   3  -1  -7  199.48    4.80
  -3   1   7  188.48    5.00
  -3   1   7  193.38    4.90
  -3   1   7  195.98    5.00
   2  -1  -7  240.78    5.60
   2  -1  -7  240.98    5.90
   2  -1  -7  238.58    5.80
   2  -1  -7  234.28    5.90
  -2   1   7  236.78    6.40
  -2   1   7  255.17    7.60
  -2   1   7  246.48   10.80
  -2   1   7  232.58    5.90
   1  -1  -7  121.59    3.10
   1  -1  -7  120.79    4.80
   1  -1  -7  126.09    2.90
   1  -1  -7  118.69    3.10
  -1   1   7  119.69    3.00
  -1   1   7  124.79    3.20
  -1   1   7  120.89    3.90
  -1   1   7  126.99    6.60
   0  -1  -7 4617.94  109.59
   0  -1  -7 4576.24  110.19
   0  -1  -7 4934.91  107.69
   0  -1  -7 4664.43  108.89
   0   1   7 4783.62  107.69
   0   1   7 4631.94  107.89
   0   1   7 4540.25  108.49
   0   1   7 4861.81  107.69
   0   1   7 4909.31  109.09
  -1  -1  -7   10.10    0.50
  -1  -1  -7    8.30    1.30
   1   1   7   11.00    0.60
   1   1   7   12.00    1.00
   1   1   7   10.70    0.70
   1   1   7   10.20    0.60
   1   1   7   10.60    0.50
  -2  -1  -7   71.49    3.20
   2   1   7   69.19    1.80
   2   1   7   68.79    1.90
   2   1   7   70.59    1.70
   2   1   7   72.39    2.20
   2   1   7   68.99    2.00
  -3  -1  -7    0.60    0.20
  -3  -1  -7    0.80    0.90
   3   1   7    1.30    0.20
   3   1   7    0.80    0.20
   3   1   7    1.30    0.80
   3   1   7    1.00    0.40
   3   1   7    3.10    0.90
   3   1   7    2.00    0.80
  -4  -1  -7   12.80    0.80
  -4  -1  -7   12.20    1.10
   4   1   7   11.60    1.40
   4   1   7   12.90    0.70
   4   1   7   13.10    0.60
   4   1   7   10.20    1.30
  -5  -1  -7   22.30    0.90
  -5  -1  -7   25.90    1.80
   5   1   7   23.20    1.30
   5   1   7   20.60    0.90
   5   1   7   22.00    0.90
   5   1   7   22.10    1.80
   5   1   7   22.10    1.20
  -6  -1  -7   82.89    3.80
   6   1   7   84.19    2.40
   6   1   7   80.79    2.50
   6   1   7   77.59   12.20
   6   1   7   85.99    2.80
   6   1   7   83.89    2.40
  -7  -1  -7    4.70    1.20
   7   1   7    3.10    0.60
   7   1   7    3.30    0.60
   7   1   7    3.10    0.50
   7   1   7    3.10    0.60
   7   1   7    3.20    0.50
  -8  -1  -7    7.70    0.60
   8   1   7    8.90    0.80
   8   1   7   10.30    0.90
   8   1   7   11.40    1.10
   8   1   7    7.80    0.80
   8   1   7    7.40    1.80
  -9  -1  -7   44.10    3.10
   9   1   7   42.80    1.80
   9   1   7   37.00    7.70
   9   1   7   42.80    1.70
   9   1   7   46.00    3.70
   9   1   7   41.90    2.10
  10   1   7   22.00    1.60
  10   1   7   17.50    1.40
  10   1   7   16.90    1.80
   8  -2  -7    5.20    0.90
   8  -2  -7    4.60    2.10
   8  -2  -7    3.10    0.80
  -8   2   7    2.20    0.90
   7  -2  -7    8.70    0.90
   7  -2  -7    8.10    1.80
   7  -2  -7    8.40    2.10
   7  -2  -7    9.40    2.60
  -7   2   7    7.20    1.60
  -7   2   7    8.90    0.60
   6  -2  -7   11.80    2.10
   6  -2  -7   10.70    0.90
   6  -2  -7   10.50    0.90
   6  -2  -7   11.40    1.10
  -6   2   7   10.30    1.20
  -6   2   7   11.20    1.00
   5  -2  -7    9.20    0.90
   5  -2  -7    9.10    0.80
   5  -2  -7    9.40    1.80
   5  -2  -7   11.30    1.00
  -5   2   7    9.30    1.00
  -5   2   7    8.00    0.80
   4  -2  -7   49.40    2.90
   4  -2  -7   48.80    1.50
   4  -2  -7   48.70    1.60
   4  -2  -7   52.59    1.60
  -4   2   7   51.99   14.50
  -4   2   7   46.40    1.40
   3  -2  -7    2.20    1.00
   3  -2  -7    3.60    1.30
   3  -2  -7    1.10    0.30
   3  -2  -7    1.80    0.40
   3  -2  -7    2.20    0.30
  -3   2   7    1.50    0.70
  -3   2   7    1.60    0.40
   2  -2  -7    8.70    0.60
   2  -2  -7    9.10    0.60
   2  -2  -7    6.70    1.50
   2  -2  -7    9.30    0.60
  -2   2   7   10.30    1.10
  -2   2   7    9.30    0.50
  -2   2   7   11.20    1.30
  -2   2   7    8.70    0.40
  -2   2   7    9.70    1.80
   1  -2  -7  728.73   17.00
   1  -2  -7  721.23   16.90
   1  -2  -7  723.03   16.70
   1  -2  -7  706.73   17.00
  -1   2   7  745.83   16.80
  -1   2   7  723.63   16.80
  -1   2   7  715.13   17.00
  -1   2   7  727.53   18.10
  -1   2   7  751.12   16.80
   0  -2  -7   28.20    1.20
   0  -2  -7   29.50    0.80
   0  -2  -7   29.60    1.10
   0  -2  -7   27.70    0.80
   0   2   7   27.00    1.10
   0   2   7   29.80    1.80
   0   2   7   26.50    0.90
   0   2   7   27.10    0.90
  -1  -2  -7  220.18    5.50
  -1  -2  -7  231.08    7.70
  -1  -2  -7  223.88    5.40
  -1  -2  -7  230.78    5.60
   1   2   7  242.38    6.70
   1   2   7  216.98    5.50
   1   2   7  222.38    5.60
   1   2   7  226.88    5.40
   1   2   7  229.38    5.80
  -2  -2  -7  330.77    7.90
  -2  -2  -7  338.47    8.10
  -2  -2  -7  337.57    8.20
   2   2   7  338.67    7.90
   2   2   7  350.06    8.10
   2   2   7  350.96    8.00
   2   2   7  332.67    8.10
   2   2   7  338.57    8.00
  -3  -2  -7  650.13   15.10
  -3  -2  -7  646.14   24.40
   3   2   7  642.74   15.00
   3   2   7  650.53   15.10
   3   2   7  641.14   15.10
   3   2   7  663.63   15.00
   3   2   7  640.04   16.30
  -4  -2  -7   13.40    0.60
   4   2   7   13.40    1.90
   4   2   7   14.20    0.90
   4   2   7   13.10    0.70
   4   2   7   14.40    1.70
  -5  -2  -7  219.08    5.50
  -5  -2  -7  237.78    5.80
   5   2   7  226.28    5.60
   5   2   7  223.18   22.80
   5   2   7  231.28    5.60
   5   2   7  226.48    5.60
  -6  -2  -7    1.00    0.30
   6   2   7    0.30    0.40
   6   2   7    1.50    0.40
   6   2   7    1.00    0.40
   6   2   7    0.80    0.40
   6   2   7    1.20    0.40
  -7  -2  -7   33.80    1.20
   7   2   7   34.80    2.40
   7   2   7   29.40    1.40
   7   2   7   35.30    2.10
   7   2   7   33.10    2.80
   7   2   7   33.90    1.30
  -8  -2  -7  164.38    4.30
   8   2   7  175.08    9.20
   8   2   7  168.88    4.70
   8   2   7  164.78    4.90
   8   2   7  164.88    4.40
   8   2   7  169.78    5.50
  -9  -2  -7   16.40    1.70
   9   2   7   20.50    2.00
   9   2   7   18.40    1.40
   9   2   7   18.00    1.60
   9   2   7   16.20    2.90
   9   2   7   18.20    1.20
  10   2   7    0.30    1.50
  10   2   7    0.30    0.80
  10   2   7    0.10    0.80
  10   2   7   -0.50    1.30
  10   2   7    0.10    0.60
   8  -3  -7   17.10    1.30
   8  -3  -7   17.90    2.10
   8  -3  -7   17.70    2.10
  -8   3   7   17.60    1.40
   7  -3  -7   10.70    0.90
   7  -3  -7    8.50    0.90
   7  -3  -7    8.50    1.40
   7  -3  -7    9.70    1.00
  -7   3   7   10.00    3.30
  -7   3   7   10.70    1.00
   6  -3  -7   42.00    1.60
   6  -3  -7   34.20    3.00
   6  -3  -7   38.40    1.80
   6  -3  -7   42.90    3.50
  -6   3   7   41.30    1.70
  -6   3   7   38.60    1.50
   5  -3  -7    0.80    0.40
   5  -3  -7    0.50    0.40
   5  -3  -7    0.80    1.20
   5  -3  -7    0.40    0.40
   5  -3  -7    0.40    0.40
  -5   3   7    0.40    0.50
  -5   3   7    0.10    0.30
   4  -3  -7   15.60    1.00
   4  -3  -7   14.70    1.20
   4  -3  -7   15.00    1.30
   4  -3  -7   17.40    1.10
   4  -3  -7   15.80    1.30
  -4   3   7   14.80    1.00
  -4   3   7   17.00    1.00
   3  -3  -7  473.05   11.10
   3  -3  -7  467.45   13.80
   3  -3  -7  472.45   11.40
   3  -3  -7  485.95   11.30
  -3   3   7  471.45   11.30
  -3   3   7  475.05   12.10
   2  -3  -7    1.00    0.30
   2  -3  -7    0.70    0.70
   2  -3  -7    0.20    0.50
   2  -3  -7    0.30    0.30
   2  -3  -7    0.70    0.20
  -2   3   7    0.10    0.40
  -2   3   7    0.70    0.20
  -2   3   7   -0.10    0.30
  -2   3   7    0.10    0.20
   1  -3  -7  306.87    7.10
   1  -3  -7  309.97    9.30
   1  -3  -7  300.67   10.10
   1  -3  -7  291.97    7.30
  -1   3   7  299.57    7.40
  -1   3   7  297.17    7.20
  -1   3   7  303.47    8.90
  -1   3   7  309.67    8.40
  -1   3   7  320.47    7.20
   0  -3  -7   92.59    2.30
   0  -3  -7   90.29    2.60
   0  -3  -7   92.99    2.60
   0  -3  -7   93.49    2.50
   0   3   7   90.59    2.50
   0   3   7   89.39    3.60
   0   3   7   92.49    2.80
  -1  -3  -7  952.10   22.50
  -1  -3  -7  978.90   22.70
  -1  -3  -7  993.30   22.60
  -1  -3  -7 1004.70   22.40
   1   3   7  980.20   22.70
   1   3   7  979.80   22.50
   1   3   7  939.41   22.50
   1   3   7  967.60   22.40
  -2  -3  -7 1422.16   32.80
  -2  -3  -7 1458.15   32.80
   2   3   7 1432.76   32.90
   2   3   7 1449.06   32.80
   2   3   7 1406.36   32.90
   2   3   7 1408.16   32.80
  -3  -3  -7  258.27    6.20
  -3  -3  -7  253.17    6.10
  -3  -3  -7  257.37    6.10
   3   3   7  250.17    6.30
   3   3   7  252.17    6.10
   3   3   7  260.17    6.50
   3   3   7  257.27    6.10
   3   3   7  251.87    6.30
  -4  -3  -7  226.58    5.30
  -4  -3  -7  226.68    5.40
   4   3   7  213.98    5.60
   4   3   7  215.08    5.40
   4   3   7  221.78    5.30
   4   3   7  215.88    5.60
   4   3   7  219.68    6.80
  -5  -3  -7  210.68    5.10
   5   3   7  204.08    5.20
   5   3   7  214.08    5.20
   5   3   7  209.28    5.50
   5   3   7  211.68    5.10
   5   3   7  202.58    5.30
  -6  -3  -7   64.29    1.80
   6   3   7   62.79    3.00
   6   3   7   66.99    2.10
   6   3   7   64.39    2.10
   6   3   7   63.89    2.00
   6   3   7   66.09    1.90
  -7  -3  -7   -0.20    0.30
   7   3   7   -0.30    0.40
   7   3   7    2.50    0.60
   7   3   7    1.10    0.60
   7   3   7    0.30    1.10
   7   3   7    0.20    0.60
  -8  -3  -7  143.79    3.60
   8   3   7  149.19    4.10
   8   3   7  150.28    4.00
   8   3   7  144.49    7.00
   8   3   7  152.18    4.00
   8   3   7  143.19    4.20
  -9  -3  -7   14.50    0.70
   9   3   7   16.50    1.10
   9   3   7   14.60    1.10
   9   3   7   14.00    1.30
   9   3   7   13.90    1.20
   9   3   7   14.90    1.40
  10   3   7   64.59    2.30
  10   3   7   63.69    3.70
  10   3   7   65.39    3.80
  10   3   7   63.29    2.50
  10   3   7   62.89    3.30
   8  -4  -7    7.70    2.10
  -8   4   7    8.50    1.00
   7  -4  -7    6.40    1.20
  -7   4   7    6.70    1.40
   6  -4  -7  176.58    5.70
   6  -4  -7  183.88    9.30
   6  -4  -7  184.58    5.20
   6  -4  -7  176.68    4.90
  -6   4   7  176.18    7.10
  -6   4   7  173.98    5.50
   5  -4  -7   63.99    2.80
   5  -4  -7   62.79    2.00
   5  -4  -7   63.19    2.20
   5  -4  -7   65.09    4.10
  -5   4   7   61.29    2.10
  -5   4   7   61.59    3.00
   4  -4  -7  481.05   11.40
   4  -4  -7  474.15   11.40
   4  -4  -7  478.75   11.30
   4  -4  -7  478.75   11.50
   4  -4  -7  460.85   11.30
  -4   4   7  454.15   11.70
  -4   4   7  479.95   14.10
   3  -4  -7    5.00    0.70
   3  -4  -7    5.60    0.50
   3  -4  -7    6.90    0.70
   3  -4  -7    5.80    0.60
   3  -4  -7    5.50    0.70
  -3   4   7    4.70    0.60
  -3   4   7    5.40    1.20
   2  -4  -7  110.99    3.10
   2  -4  -7  112.49    2.90
   2  -4  -7  110.49    3.10
   2  -4  -7  117.19    4.70
  -2   4   7  113.69    3.90
  -2   4   7  114.99    3.30
  -2   4   7  113.09    3.80
  -2   4   7  109.99    3.00
   1  -4  -7  452.05   13.70
   1  -4  -7  446.76   10.50
   1  -4  -7  451.85   12.70
   1  -4  -7  460.75   10.70
   1  -4  -7  441.76   12.20
  -1   4   7  447.56   10.50
  -1   4   7  438.56   10.90
  -1   4   7  448.26   10.60
  -1   4   7  447.06   13.20
   0  -4  -7  691.73   17.40
   0  -4  -7  701.43   16.50
   0  -4  -7  706.83   16.70
   0  -4  -7  715.53   17.80
   0   4   7  716.13   16.40
   0   4   7  697.53   16.50
   0   4   7  698.63   16.50
  -1  -4  -7  384.56    9.00
  -1  -4  -7  380.96    8.90
  -1  -4  -7  378.46   11.50
  -1  -4  -7  377.36    9.00
   1   4   7  376.86    9.10
   1   4   7  379.06    9.30
   1   4   7  387.66    8.90
   1   4   7  369.66    9.10
  -2  -4  -7  529.15   12.40
  -2  -4  -7  532.75   12.50
  -2  -4  -7  540.55   12.30
  -2  -4  -7  526.45   12.30
   2   4   7  526.15   12.30
   2   4   7  526.15   12.60
   2   4   7  525.25   12.50
   2   4   7  518.15   12.30
  -3  -4  -7 1294.07   31.20
  -3  -4  -7 1344.37   30.30
   3   4   7 1266.67   31.50
   3   4   7 1337.07   30.10
   3   4   7 1291.27   30.10
   3   4   7 1323.07   30.30
  -4  -4  -7  228.28    5.60
  -4  -4  -7  240.38    5.80
   4   4   7  234.58    7.70
   4   4   7  233.28    7.70
   4   4   7  234.58    6.00
   4   4   7  237.98    5.70
   4   4   7  237.28    6.30
  -5  -4  -7  610.34   14.20
   5   4   7  611.84   14.70
   5   4   7  624.74   14.60
   5   4   7  609.54   14.60
   5   4   7  613.94   14.40
   5   4   7  618.74   14.40
  -6  -4  -7   54.29    1.60
   6   4   7   52.39    1.90
   6   4   7   56.99    1.70
   6   4   7   54.69    1.70
   6   4   7   55.89    2.00
   6   4   7   53.09    1.80
  -7  -4  -7    3.30    0.30
   7   4   7    3.80    0.60
   7   4   7    4.70    0.60
   7   4   7    4.30    0.90
   7   4   7    4.20    0.70
   7   4   7    4.30    0.70
   8   4   7   21.90    1.70
   8   4   7   23.00    1.40
   8   4   7   17.30    2.80
   8   4   7   21.10    1.10
   8   4   7   20.70    1.40
   9   4   7   18.30    1.10
   9   4   7   18.90    2.80
   9   4   7   18.00    1.40
   9   4   7   20.80    1.80
   9   4   7   18.70    1.30
  10   4   7    8.10    2.20
  10   4   7    7.70    0.80
  10   4   7   10.00    1.60
  10   4   7    7.70    1.50
  10   4   7    9.40    1.40
   8  -5  -7    2.00    0.60
   7  -5  -7    6.40    0.80
  -7   5   7    4.20    0.70
   6  -5  -7   32.80    1.50
  -6   5   7   31.70    1.90
  -6   5   7   31.00    1.50
   5  -5  -7    0.20    0.50
  -5   5   7    0.10    1.80
  -5   5   7    0.60    0.50
   4  -5  -7   70.19    2.10
  -4   5   7   68.29    2.20
  -4   5   7   67.99    2.00
   3  -5  -7  949.01   22.60
   3  -5  -7  962.30   22.60
   3  -5  -7 1011.00   22.80
   3  -5  -7  977.00   22.50
   3  -5  -7  957.90   23.20
  -3   5   7  947.41   23.00
  -3   5   7 1003.60   26.30
  -3   5   7  955.30   22.50
   2  -5  -7 1021.40   23.80
   2  -5  -7 1033.40   23.70
   2  -5  -7  997.40   25.00
   2  -5  -7  998.90   23.70
   2  -5  -7 1029.60   23.80
  -2   5   7 1023.20   23.60
  -2   5   7 1008.20   23.70
  -2   5   7 1010.20   25.10
  -2   5   7 1044.10   25.30
   1  -5  -7  125.09    3.40
   1  -5  -7  126.19    3.30
   1  -5  -7  127.79    3.60
   1  -5  -7  125.19    3.40
   1  -5  -7  130.09    3.40
  -1   5   7  130.89    3.60
  -1   5   7  128.59    4.90
  -1   5   7  130.29    3.40
  -1   5   7  128.99    3.30
   0  -5  -7  523.05   12.20
   0  -5  -7  512.35   12.80
   0  -5  -7  526.75   12.20
   0  -5  -7  505.85   25.90
   0  -5  -7  520.75   12.10
   0  -5  -7  515.65   13.90
   0   5   7  509.15   12.20
   0   5   7  510.15   13.70
   0   5   7  510.35   14.50
  -1  -5  -7  297.97    7.10
  -1  -5  -7  298.47    8.70
  -1  -5  -7  292.67    7.00
   1   5   7  294.67    8.10
   1   5   7  299.77    9.10
   1   5   7  296.17    7.00
   1   5   7  293.17    7.50
  -2  -5  -7   17.40    1.00
  -2  -5  -7   17.40    0.70
  -2  -5  -7   23.20    1.90
   2   5   7   15.80    0.90
   2   5   7   16.60    1.50
   2   5   7   17.80    0.90
   2   5   7   17.00    0.80
  -3  -5  -7   31.80    1.20
  -3  -5  -7   30.90    1.60
  -3  -5  -7   29.80    1.60
   3   5   7   30.60    1.10
   3   5   7   33.20    1.30
   3   5   7   32.10    1.10
  -4  -5  -7    2.50    0.50
  -4  -5  -7    2.70    0.40
   4   5   7    2.20    1.00
   4   5   7    1.60    1.00
   4   5   7    1.50    0.60
   4   5   7    2.40    0.40
   5   5   7  575.04   13.20
   5   5   7  569.54   13.40
   5   5   7  553.14   13.40
   5   5   7  564.94   13.60
   5   5   7  564.14   13.60
   6   5   7   11.10    1.60
   6   5   7   10.60    0.90
   6   5   7   16.30    1.20
   6   5   7   12.60    1.20
   6   5   7   13.10    1.40
   7   5   7   96.99    2.70
   7   5   7   95.69    2.90
   7   5   7   97.09    3.10
   7   5   7   99.89    2.80
   7   5   7   95.39    3.10
   8   5   7   26.60    2.20
   8   5   7   27.70    1.60
   8   5   7   28.20    1.50
   8   5   7   24.30    3.00
   8   5   7   26.60    2.30
   9   5   7    0.10    0.50
   9   5   7   -0.90    1.50
   9   5   7   -0.30    0.70
   9   5   7   -0.50    0.70
   9   5   7    0.90    0.50
  10   5   7   -0.20    0.60
  10   5   7   -0.90    0.80
  10   5   7   -0.70    0.70
  10   5   7   -0.20    0.50
  10   5   7   -1.40    1.70
   7  -6  -7    0.30    0.60
   6  -6  -7    1.10    0.60
  -6   6   7   -0.20    0.90
   5  -6  -7   57.89    2.00
  -5   6   7   61.79    8.60
  -5   6   7   62.19    4.60
   4  -6  -7  115.99    3.20
  -4   6   7  113.29    3.20
  -4   6   7  118.49    4.10
   3  -6  -7    2.30    0.50
  -3   6   7    3.20    0.50
  -3   6   7    3.70    1.10
  -3   6   7    3.80    0.50
  -3   6   7    2.50    0.50
   2  -6  -7    9.10    0.80
  -2   6   7   11.10    0.70
  -2   6   7   11.00    0.90
  -2   6   7   11.60    0.70
  -2   6   7   10.90    1.80
   1  -6  -7  758.32   18.30
  -1   6   7  742.93   19.40
  -1   6   7  735.03   20.10
  -1   6   7  740.83   17.50
  -1   6   7  749.82   17.50
   0  -6  -7  628.04   14.70
   0  -6  -7  620.24   15.80
   0  -6  -7  631.74   14.70
   0   6   7  620.64   15.10
   0   6   7  619.44   16.60
   0   6   7  628.44   14.70
  -1  -6  -7   33.10    2.20
  -1  -6  -7   32.50    1.20
  -1  -6  -7   33.50    1.20
   1   6   7   33.40    3.00
   1   6   7   35.10    2.00
   1   6   7   34.70    1.30
   1   6   7   31.70    1.70
  -2  -6  -7   93.29    3.90
  -2  -6  -7   94.39    2.70
   2   6   7   90.19    4.00
   2   6   7   90.59    2.70
   2   6   7   91.79    3.80
   2   6   7   95.49    4.80
  -3  -6  -7  133.59    3.70
  -3  -6  -7  128.89    3.70
   3   6   7  131.19    3.60
   3   6   7  134.59    3.40
   3   6   7  133.19    3.70
   3   6   7  134.39    3.40
  -4  -6  -7    2.00    1.00
   4   6   7    2.90    1.50
   4   6   7    3.70    0.70
   4   6   7    2.30    0.40
   4   6   7    2.60    0.80
  -5  -6  -7  128.09    3.50
   5   6   7  122.59    4.30
   5   6   7  120.99    5.50
   5   6   7  126.19    6.50
   5   6   7  120.19    6.70
   5   6   7  127.79    5.20
   6   6   7   51.89    2.20
   6   6   7   54.69    1.70
   6   6   7   55.39    2.10
   6   6   7   53.09    2.30
   6   6   7   55.09    2.20
   7   6   7   26.70    1.90
   7   6   7   27.30    2.70
   7   6   7   26.00    1.70
   7   6   7   32.70    1.20
   7   6   7   27.50    1.70
   8   6   7   66.49    2.20
   8   6   7   64.19    2.10
   8   6   7   64.69    2.60
   8   6   7   64.89    2.60
   8   6   7   65.49    3.00
   9   6   7    0.30    0.80
   9   6   7    1.30    0.50
   9   6   7    1.20    0.60
   9   6   7    0.60    0.80
   9   6   7    1.70    0.80
   7  -7  -7   10.20    1.00
   6  -7  -7    9.20    1.00
   5  -7  -7    0.20    0.50
  -5   7   7   -0.80    3.40
   4  -7  -7  143.19    3.90
  -4   7   7  144.59    4.50
  -4   7   7  139.89    3.90
   3  -7  -7    4.50    0.50
   3  -7  -7    3.50    0.60
  -3   7   7    4.10    0.70
  -3   7   7    4.70    0.60
  -3   7   7    4.10    1.30
   2  -7  -7   48.00    1.70
  -2   7   7   47.90    3.30
  -2   7   7   51.89    1.90
  -2   7   7   49.20    1.60
  -2   7   7   50.39    3.30
   1  -7  -7  612.24   14.40
  -1   7   7  610.84   16.20
  -1   7   7  608.64   14.20
  -1   7   7  605.24   14.30
  -1   7   7  584.64   16.20
   0  -7  -7   60.49    1.90
   0  -7  -7   60.89    2.20
   0   7   7   60.09    2.40
   0   7   7   59.29    3.60
   0   7   7   60.29    2.30
  -1  -7  -7  177.78    4.70
  -1  -7  -7  180.28    5.70
   1   7   7  186.08    6.80
   1   7   7  177.48    4.70
   1   7   7  184.48    4.70
   1   7   7  181.18    6.00
  -2  -7  -7  854.61   20.30
  -2  -7  -7  853.81   20.80
   2   7   7  861.21   20.20
   2   7   7  862.01   20.00
   2   7   7  875.51   21.00
   2   7   7  868.71   20.30
  -3  -7  -7   -0.90    0.60
  -3  -7  -7   -1.10    0.40
   3   7   7   -0.10    0.30
   3   7   7   -0.60    0.40
   3   7   7    0.20    1.30
   3   7   7    1.00    0.30
  -4  -7  -7    8.80    0.90
   4   7   7    9.10    0.90
   4   7   7    8.60    0.70
   4   7   7    9.60    0.60
   4   7   7    9.70    1.10
  -5  -7  -7   44.30    1.70
   5   7   7   42.20    3.00
   5   7   7   33.70   14.10
   5   7   7   41.30    1.90
   5   7   7   42.40    3.10
   5   7   7   41.30    1.70
   6   7   7    0.00    0.60
   6   7   7    0.70    0.50
   6   7   7    1.20    0.40
   6   7   7    0.90    1.10
   6   7   7    0.50    0.50
   7   7   7   57.59    3.50
   7   7   7   58.99    1.90
   7   7   7   60.49    2.50
   7   7   7   57.29    2.40
   7   7   7   58.59    2.50
   8   7   7    4.90    0.60
   8   7   7    5.20    1.10
   8   7   7    4.50    1.00
   8   7   7    6.50    0.90
   8   7   7    5.80    0.70
   9   7   7    7.90    1.30
   9   7   7    6.70    1.10
   9   7   7    7.80    1.00
   9   7   7    6.70    1.10
   6  -8  -7    0.00    0.60
   5  -8  -7    3.10    0.70
  -5   8   7    1.60    0.50
   4  -8  -7   44.20    1.80
  -4   8   7   43.60    3.40
   3  -8  -7    3.70    0.50
   3  -8  -7    3.10    0.60
  -3   8   7    3.10    1.10
   2  -8  -7    1.40    0.80
   2  -8  -7    1.10    0.50
  -2   8   7    1.00    0.50
  -2   8   7    1.90    1.00
  -2   8   7    1.70    0.50
   1  -8  -7   74.19    4.50
  -1   8   7   76.59    2.30
  -1   8   7   78.69    2.40
  -1   8   7   76.29    3.90
   0  -8  -7   69.29    2.30
   0  -8  -7   70.69    2.20
   0   8   7   68.59    4.80
   0   8   7   68.09    3.70
   0   8   7   65.69    2.10
  -1  -8  -7  275.67    7.00
  -1  -8  -7  280.57    9.70
   1   8   7  289.57    7.10
   1   8   7  281.57    8.60
   1   8   7  279.87    7.10
  -2  -8  -7    8.70    0.90
  -2  -8  -7    9.60    0.90
   2   8   7    8.90    0.90
   2   8   7    9.00    1.00
   2   8   7   10.10    0.90
   2   8   7   10.30    1.40
  -3  -8  -7   15.50    1.00
  -3  -8  -7   11.80    2.30
   3   8   7   15.80    0.90
   3   8   7   15.10    1.20
   3   8   7   15.70    0.90
   3   8   7   15.00    1.10
  -4  -8  -7   69.89    2.30
  -4  -8  -7   70.99    2.70
   4   8   7   70.19    2.10
   4   8   7   70.19    3.70
   4   8   7   67.29    2.40
   4   8   7   73.69    4.00
  -5  -8  -7  195.38    5.30
   5   8   7  197.58    5.00
   5   8   7  201.28    5.50
   5   8   7  201.58    5.00
   5   8   7  201.98    9.50
   6   8   7    2.30    0.90
   6   8   7    3.00    1.20
   6   8   7    3.30    2.10
   6   8   7    3.20    1.00
   6   8   7    2.70    1.50
[truncated: 201,561 more chars]
