# Supplementary material for: Crystal structure and Hirshfeld surface analysis of 1-(2,4-di­chloro­benz­yl)-5-methyl-N-(thio­phene-2-sulfon­yl)-1H-pyrazole-3-carboxamide
Source: Acta Crystallogr E Crystallogr Commun. 2018 Apr 27;74(Pt 5):747–51. doi: 10.1107/S2056989018006242 (PMC5947501; doi:10.1107/S2056989018006242)
Supplement: Supplementary file 2 [file e-74-00747-Isup3.hkl]

data_I                                                                          
_shelx_title ' TG-301 in P-1'                                                   
_shelx_refln_list_code          4                                               
_shelx_F_calc_maximum      120.22                                               
_exptl_crystal_F_000       440.00                                               
_reflns_d_resolution_high  0.7484                                               
                                                                                
loop_                                                                           
 _space_group_symop_operation_xyz                                               
 'x, y, z'                                                                      
 '-x, -y, -z'                                                                   
                                                                                
_cell_length_a     8.2706                                                       
_cell_length_b     8.7726                                                       
_cell_length_c    13.6433                                                       
_cell_angle_alpha  76.091                                                       
_cell_angle_beta   74.610                                                       
_cell_angle_gamma  87.970                                                       
                                                                                
_shelx_F_squared_multiplier     1.000                                           
                                                                                
loop_                                                                           
 _refln_index_h                                                                 
 _refln_index_k                                                                 
 _refln_index_l                                                                 
 _refln_F_squared_calc                                                          
 _refln_F_squared_meas                                                          
 _refln_F_squared_sigma                                                         
 _refln_observed_status                                                         
   1   0   0       3425.30       3137.87        74.42 o                         
   2   0   0       2096.95       2011.66        20.30 o                         
   3   0   0         10.18          7.37         0.21 o                         
   4   0   0         51.92         64.10         0.84 o                         
   5   0   0          4.62          5.40         0.30 o                         
   6   0   0        383.75        338.56         3.37 o                         
   7   0   0         84.62         75.56         0.98 o                         
   8   0   0         44.88         47.57         0.91 o                         
   9   0   0         46.85         46.29         1.03 o                         
  10   0   0          3.07          3.75         0.42 o                         
 -10   1   0         11.54         12.98         0.59 o                         
  -9   1   0          0.52         -0.30         0.33 o                         
  -8   1   0         19.93         17.81         0.64 o                         
  -7   1   0         96.41        104.45         1.20 o                         
  -6   1   0        717.82        722.49         6.59 o                         
  -5   1   0          2.45          1.43         0.12 o                         
  -4   1   0        438.49        446.10         3.58 o                         
  -3   1   0       3163.08       3140.79        22.90 o                         
  -2   1   0       6220.66       5590.86       103.42 o                         
  -1   1   0       3827.06       3553.38        35.49 o                         
   0   1   0        538.04        585.08         7.91 o                         
   1   1   0       2326.20       2333.61        30.95 o                         
   2   1   0      14452.27      10850.01       253.87 o                         
   3   1   0       1049.96       1028.54         9.84 o                         
   4   1   0        174.89        185.72         1.71 o                         
   5   1   0        319.06        303.75         2.73 o                         
   6   1   0        214.56        211.57         2.47 o                         
   7   1   0         14.18          8.92         0.33 o                         
   8   1   0         26.56         30.78         0.73 o                         
   9   1   0         70.15         65.10         1.41 o                         
  10   1   0          8.41          9.16         0.51 o                         
 -10   2   0          0.05         -0.48         0.72 o                         
  -9   2   0          3.69          5.00         0.43 o                         
  -8   2   0          2.76          2.80         0.31 o                         
  -7   2   0         13.89         15.79         0.58 o                         
  -6   2   0         42.65         34.96         0.57 o                         
  -5   2   0         54.44         50.52         0.94 o                         
  -4   2   0        608.39        737.47         5.76 o                         
  -3   2   0       1074.11       1088.47         9.35 o                         
  -2   2   0          8.76         14.14         0.24 o                         
  -1   2   0         83.81         76.50         0.72 o                         
   0   2   0        104.75         90.09         0.92 o                         
   1   2   0       6762.17       6007.09        68.55 o                         
   2   2   0       5986.82       5731.76       114.93 o                         
   3   2   0        416.81        375.91         6.55 o                         
   4   2   0        937.96       1090.46        10.27 o                         
   6   2   0         38.50         36.29         0.63 o                         
   7   2   0          3.18          2.95         0.31 o                         
   8   2   0         74.37         71.49         1.34 o                         
   9   2   0          1.31          1.12         0.31 o                         
  10   2   0          0.11         -0.40         0.40 o                         
 -10   3   0          0.21          0.36         0.84 o                         
  -9   3   0         71.61         83.10         2.99 o                         
  -8   3   0         21.96         21.44         1.80 o                         
  -7   3   0         38.23         47.50         0.95 o                         
  -6   3   0        181.35        170.97         1.95 o                         
  -4   3   0        470.34        569.81         4.69 o                         
  -3   3   0        166.61        146.20         1.29 o                         
  -2   3   0         96.96        150.85         1.39 o                         
   0   3   0         37.28         27.89         0.39 o                         
   1   3   0       4536.16       4320.59        66.14 o                         
   2   3   0        457.61        438.65         5.13 o                         
   3   3   0       1552.91       1664.11        15.61 o                         
   4   3   0         28.59         29.00         0.64 o                         
   5   3   0        217.23        225.93         2.52 o                         
   6   3   0        114.41        102.17         1.45 o                         
   7   3   0          0.70          1.03         0.26 o                         
   8   3   0         72.31         70.09         1.36 o                         
   9   3   0         16.24          9.44         0.60 o                         
  10   3   0         25.42         24.34         0.96 o                         
 -10   4   0          5.73          3.59         2.75 o                         
  -9   4   0          4.59          3.95         1.32 o                         
  -8   4   0         78.23         88.62         2.88 o                         
  -7   4   0         33.14         22.93         0.92 o                         
  -6   4   0        289.40        261.81         3.59 o                         
  -5   4   0         26.10         28.81         0.56 o                         
  -4   4   0        270.18        270.92         2.28 o                         
  -3   4   0        839.77        887.22         6.99 o                         
  -2   4   0         90.10        110.20         1.07 o                         
  -1   4   0         36.10         27.27         0.41 o                         
   0   4   0        863.94        857.60        11.69 o                         
   1   4   0       1023.22       1128.42        15.00 o                         
   2   4   0         10.66          7.60         1.11 o                         
   3   4   0        799.30        826.08        11.22 o                         
   4   4   0        185.17        159.50         2.42 o                         
   5   4   0        762.69        744.78         8.07 o                         
   6   4   0        192.80        179.19         2.31 o                         
   7   4   0         20.96         18.13         0.57 o                         
   8   4   0          0.24          0.68         0.38 o                         
   9   4   0         43.69         36.29         1.13 o                         
  -9   5   0         99.58        105.61         3.71 o                         
  -8   5   0          0.01         -0.18         0.51 o                         
  -7   5   0          0.24         -0.28         0.28 o                         
  -6   5   0        206.47        197.47         2.57 o                         
  -5   5   0         21.81         28.41         0.64 o                         
  -4   5   0          0.32         -0.09         0.16 o                         
  -3   5   0        396.73        281.14         3.59 o                         
  -2   5   0        116.41        107.84         1.52 o                         
  -1   5   0        914.68       1080.04         8.91 o                         
   0   5   0          1.05          0.34         0.12 o                         
   1   5   0        271.14        281.52         2.57 o                         
   2   5   0          8.61         11.88         1.02 o                         
   3   5   0       2279.39       2388.50        28.02 o                         
   4   5   0        392.62        400.42         4.12 o                         
   5   5   0         17.44         21.29         0.57 o                         
   6   5   0         20.42         19.43         0.57 o                         
   7   5   0        112.94        111.58         1.56 o                         
   8   5   0          8.80         14.16         0.76 o                         
   9   5   0          1.77          0.39         0.61 o                         
  -9   6   0         67.58         71.00         3.59 o                         
  -8   6   0          2.96          3.78         0.57 o                         
  -7   6   0          0.23          1.84         0.33 o                         
  -6   6   0         28.53         20.65         0.65 o                         
  -5   6   0         27.13         45.07         1.42 o                         
  -4   6   0          4.09          3.95         0.31 o                         
  -3   6   0        222.78        185.35         2.36 o                         
  -2   6   0         23.70         16.44         0.57 o                         
  -1   6   0         45.84         45.88         0.96 o                         
   0   6   0         27.96         26.20         0.34 o                         
   1   6   0       1101.87       1136.64         9.93 o                         
   2   6   0       1568.67       1537.15        14.58 o                         
   3   6   0        232.25        212.99         2.90 o                         
   4   6   0        309.83        295.91         3.94 o                         
   5   6   0         71.52         63.73         1.29 o                         
   6   6   0         23.10         22.93         0.60 o                         
   7   6   0          4.45          6.36         0.46 o                         
   8   6   0         93.08        105.02         3.87 o                         
  -8   7   0          5.03          6.83         1.08 o                         
  -7   7   0          6.39          3.53         1.32 o                         
  -6   7   0         56.94         54.82         1.55 o                         
  -5   7   0          0.10         -0.15         0.37 o                         
  -4   7   0         59.86         59.33         1.53 o                         
  -3   7   0        135.71        148.30         2.37 o                         
  -2   7   0        194.97        181.01         3.22 o                         
  -1   7   0        580.91        536.71         7.77 o                         
   0   7   0         76.33         73.31         1.23 o                         
   1   7   0          7.03          5.78         0.18 o                         
   2   7   0        285.94        246.54         2.49 o                         
   3   7   0        280.09        275.00         2.72 o                         
   4   7   0        202.25        201.60         3.21 o                         
   5   7   0         71.65         89.31         2.23 o                         
   6   7   0          3.31          1.96         0.23 o                         
   7   7   0          3.93          3.07         0.49 o                         
   8   7   0          1.82          3.30         0.58 o                         
  -7   8   0          2.23          0.96         0.59 o                         
  -6   8   0         33.01         31.90         1.14 o                         
  -5   8   0         52.56         56.47         1.27 o                         
  -4   8   0         17.71         18.52         0.75 o                         
  -3   8   0          0.04          0.22         0.33 o                         
  -2   8   0          2.22          0.55         0.67 o                         
  -1   8   0        160.10        131.11         2.25 o                         
   0   8   0          0.41          0.74         0.25 o                         
   1   8   0        119.13        116.18         1.71 o                         
   2   8   0         48.31         54.50         0.75 o                         
   3   8   0         13.45         11.39         0.39 o                         
   4   8   0          7.95         10.86         0.81 o                         
   5   8   0         92.04        100.90         1.56 o                         
   6   8   0         99.20         91.25         1.47 o                         
   7   8   0          8.14         10.20         0.48 o                         
  -6   9   0          0.00          0.90         0.66 o                         
  -5   9   0         20.41         22.33         0.97 o                         
  -4   9   0          9.85          6.31         0.80 o                         
  -3   9   0         89.48         88.49         2.15 o                         
  -2   9   0          0.48          0.75         0.39 o                         
  -1   9   0         36.38         37.98         0.85 o                         
   0   9   0        155.39        158.89         2.52 o                         
   1   9   0         22.00         18.18         0.63 o                         
   2   9   0          7.07          6.00         0.36 o                         
   3   9   0          5.65          5.00         0.55 o                         
   4   9   0         43.43         43.85         1.31 o                         
   5   9   0          6.94          8.60         0.51 o                         
   6   9   0          0.01          0.39         0.28 o                         
  -5  10   0          6.53          4.95         0.65 o                         
  -4  10   0         18.76         18.54         0.92 o                         
  -3  10   0          2.11          2.43         0.63 o                         
  -2  10   0          1.42         -0.33         0.33 o                         
  -1  10   0          0.01          0.79         0.43 o                         
   0  10   0        106.38        117.50         1.89 o                         
   1  10   0         14.57         10.69         0.71 o                         
   2  10   0         52.69         59.16         1.33 o                         
   3  10   0         10.89          9.20         0.42 o                         
   4  10   0          9.07          5.87         0.40 o                         
  -3  11   0          9.70         10.32         1.07 o                         
  -2  11   0         38.96         34.46         1.25 o                         
  -1  11   0         22.48         20.45         1.21 o                         
   0  11   0          3.90          2.77         0.46 o                         
   1  11   0         10.34         11.09         1.81 o                         
   2  11   0         25.87         32.80         2.35 o                         
  -1 -11   1          0.00         -0.28         0.36 o                         
   0 -11   1          0.02          1.01         0.42 o                         
   1 -11   1         18.03         25.18         1.28 o                         
   2 -11   1          0.24          0.08         0.41 o                         
  -4 -10   1          0.02         -0.13         0.32 o                         
  -3 -10   1         13.29         16.68         0.66 o                         
  -2 -10   1          0.90          2.59         0.35 o                         
  -1 -10   1         38.06         45.23         1.16 o                         
   0 -10   1          2.43          1.07         0.37 o                         
   1 -10   1        106.50        122.53         1.87 o                         
   2 -10   1          4.48          3.31         0.41 o                         
   3 -10   1          0.01          0.11         0.51 o                         
   4 -10   1         17.07         20.98         1.07 o                         
   5 -10   1         10.91          9.04         0.66 o                         
  -5  -9   1        118.42        117.27         2.26 o                         
  -4  -9   1          0.21          0.24         0.30 o                         
  -3  -9   1         12.11         16.44         0.56 o                         
  -2  -9   1         91.40        105.17         1.72 o                         
  -1  -9   1          4.14          5.77         0.46 o                         
   0  -9   1         18.56         18.79         0.67 o                         
   1  -9   1         43.18         36.29         1.00 o                         
   2  -9   1         11.29          7.90         0.69 o                         
   3  -9   1         16.39         16.08         0.86 o                         
   4  -9   1         87.74         82.28         2.11 o                         
   5  -9   1          1.91          0.46         0.44 o                         
   6  -9   1         37.40         42.93         1.37 o                         
  -6  -8   1         25.55         19.82         0.65 o                         
  -5  -8   1          0.78          1.67         0.42 o                         
  -4  -8   1          5.01          3.39         0.36 o                         
  -3  -8   1         53.40         48.04         0.99 o                         
  -2  -8   1        113.39        131.01         1.76 o                         
  -1  -8   1          2.39          1.18         0.21 o                         
   0  -8   1         52.23         47.58         0.98 o                         
   1  -8   1        237.56        247.89         3.62 o                         
   2  -8   1        188.87        183.11         2.97 o                         
   3  -8   1        425.95        383.31         5.48 o                         
   4  -8   1         17.48         16.16         0.76 o                         
   5  -8   1         25.27         25.06         1.62 o                         
   6  -8   1         10.17         16.13         0.90 o                         
   7  -8   1          6.92          6.83         0.66 o                         
  -7  -7   1         58.48         59.18         2.32 o                         
  -6  -7   1          0.01         -0.15         0.30 o                         
  -5  -7   1        242.03        245.36         4.02 o                         
  -4  -7   1         97.22         95.17         3.34 o                         
  -3  -7   1          1.52          0.98         0.53 o                         
  -2  -7   1          3.02          2.63         0.29 o                         
  -1  -7   1          2.48          1.75         0.16 o                         
   0  -7   1          8.93          4.92         0.33 o                         
   1  -7   1         51.65         51.11         1.21 o                         
   2  -7   1          1.30          2.37         0.50 o                         
   3  -7   1        337.95        348.14         5.33 o                         
   4  -7   1        147.36        169.47         2.65 o                         
   5  -7   1         93.15         80.83         1.49 o                         
   6  -7   1         10.01          4.41         0.47 o                         
   7  -7   1         44.20         47.58         2.79 o                         
   8  -7   1         18.38         15.29         1.23 o                         
  -8  -6   1         10.04         10.33         0.61 o                         
  -7  -6   1          2.35          3.75         0.36 o                         
  -6  -6   1        111.67        105.31         1.80 o                         
  -5  -6   1        140.21        152.18         2.08 o                         
  -4  -6   1        180.41        182.88         5.54 o                         
  -3  -6   1        371.08        337.96         4.13 o                         
  -2  -6   1        482.25        507.89         7.40 o                         
  -1  -6   1        228.03        194.64         1.99 o                         
   0  -6   1        378.00        389.28         3.11 o                         
   1  -6   1          1.59          2.65         0.25 o                         
   2  -6   1         47.70         39.27         0.90 o                         
   3  -6   1         31.06         36.16         0.80 o                         
   4  -6   1          0.31          2.23         0.32 o                         
   6  -6   1        119.75        128.81         2.17 o                         
   7  -6   1          2.35          6.79         0.80 o                         
   8  -6   1          5.05          1.92         0.62 o                         
   9  -6   1         13.92         14.61         1.68 o                         
  -9  -5   1         22.25         24.33         1.09 o                         
  -8  -5   1         60.42         61.14         1.28 o                         
  -7  -5   1         14.56         14.71         0.58 o                         
  -6  -5   1         28.86         23.47         0.62 o                         
  -5  -5   1         94.77         89.56         1.42 o                         
  -4  -5   1         43.59         43.92         0.83 o                         
  -3  -5   1         28.06         29.45         0.65 o                         
  -2  -5   1         43.54         44.00         0.83 o                         
  -1  -5   1        110.18        132.49         1.87 o                         
   0  -5   1        153.53        130.71         1.30 o                         
   1  -5   1        411.02        432.96         3.68 o                         
   2  -5   1        222.59        235.09         2.19 o                         
   3  -5   1        274.70        299.21         3.86 o                         
   4  -5   1        114.54        102.44         1.52 o                         
   5  -5   1         92.47         74.43         1.50 o                         
   6  -5   1         68.61         36.92         0.91 o                         
   7  -5   1          0.18          0.60         0.32 o                         
   8  -5   1         26.15         27.26         1.03 o                         
   9  -5   1         41.96         44.31         2.28 o                         
  -9  -4   1          0.07          0.18         0.29 o                         
  -8  -4   1         24.54         26.15         0.78 o                         
  -7  -4   1          1.06          2.59         0.37 o                         
  -6  -4   1          4.42          3.50         0.31 o                         
  -5  -4   1        930.09        960.67        15.02 o                         
  -4  -4   1        177.49        198.09         2.73 o                         
  -3  -4   1        374.35        358.61         5.11 o                         
  -2  -4   1        209.11        284.60         3.67 o                         
  -1  -4   1         34.25         40.31         0.76 o                         
   0  -4   1        143.48        199.91         2.19 o                         
   1  -4   1        416.71        436.36         4.41 o                         
   2  -4   1        107.97         89.44         1.00 o                         
   3  -4   1        204.77        225.82         2.77 o                         
   4  -4   1          2.66         13.67         0.37 o                         
   5  -4   1          6.25          6.21         0.38 o                         
   6  -4   1         91.99         76.37         1.43 o                         
   7  -4   1          5.37          4.76         0.61 o                         
   8  -4   1         30.63         22.45         0.90 o                         
   9  -4   1         82.32         91.72         3.23 o                         
  10  -4   1          5.61          7.19         2.28 o                         
  -9  -3   1         28.33         34.39         0.94 o                         
  -8  -3   1         23.40         29.78         0.81 o                         
  -7  -3   1         16.13         13.58         0.71 o                         
  -6  -3   1         34.49         21.72         0.52 o                         
  -5  -3   1         62.56         53.67         0.75 o                         
  -4  -3   1         11.51          9.14         0.49 o                         
  -3  -3   1       5066.79       5267.69        70.39 o                         
  -2  -3   1         24.86         18.70         1.33 o                         
  -1  -3   1        268.18        345.34         4.07 o                         
   0  -3   1       2339.81       2253.63        24.22 o                         
   1  -3   1        734.84        711.27         5.90 o                         
   2  -3   1        608.27        623.55         4.86 o                         
   3  -3   1        548.59        650.94         5.12 o                         
   4  -3   1        495.91        566.90         4.56 o                         
   5  -3   1        186.00        187.45         2.27 o                         
   6  -3   1        546.37        516.23         4.59 o                         
   7  -3   1         23.45         23.29         0.92 o                         
   8  -3   1         54.66         62.94         1.91 o                         
   9  -3   1          0.03          1.32         1.08 o                         
  10  -3   1          0.00          0.48         0.84 o                         
 -10  -2   1          2.51          1.87         0.42 o                         
  -9  -2   1         21.65         23.07         0.84 o                         
  -8  -2   1         93.48        102.96         1.47 o                         
  -7  -2   1          0.61          0.41         0.24 o                         
  -6  -2   1        311.84        279.49         3.08 o                         
  -5  -2   1          0.65          0.74         0.15 o                         
  -4  -2   1         33.54         31.19         2.44 o                         
  -3  -2   1         12.41         13.93         0.54 o                         
  -2  -2   1        297.74        284.28         4.11 o                         
  -1  -2   1       8104.66       7191.89       107.38 o                         
   0  -2   1         45.57         40.31         0.90 o                         
   1  -2   1         63.55         96.81         0.79 o                         
   2  -2   1       2602.93       2562.74        24.51 o                         
   3  -2   1         12.96         19.79         0.36 o                         
   4  -2   1        480.53        583.91         4.91 o                         
   5  -2   1         48.17         37.60         0.53 o                         
   6  -2   1        936.93        921.24         8.12 o                         
   7  -2   1        129.34        116.51         1.57 o                         
   8  -2   1         38.73         36.79         0.61 o                         
   9  -2   1          5.78          5.15         0.73 o                         
  10  -2   1          0.13          0.96         0.84 o                         
 -10  -1   1          0.48         -0.01         0.34 o                         
  -9  -1   1         21.89         16.86         0.60 o                         
  -8  -1   1         10.31         10.26         0.55 o                         
  -7  -1   1         22.23         22.94         0.57 o                         
  -6  -1   1        114.99         97.95         1.45 o                         
  -5  -1   1         75.71         73.42         0.92 o                         
  -4  -1   1          1.68          1.28         0.12 o                         
  -3  -1   1         11.91          0.95         0.21 o                         
  -2  -1   1        536.62        582.12         4.83 o                         
  -1  -1   1       2671.26       2762.05        36.70 o                         
   0  -1   1          5.23         14.66         0.77 o                         
   1  -1   1       6091.75       5128.75       116.61 o                         
   2  -1   1       4887.41       4787.32        80.78 o                         
   3  -1   1       1287.00       1361.96        14.46 o                         
   4  -1   1       2210.98       2166.21        21.17 o                         
   5  -1   1        642.93        633.68         5.07 o                         
   6  -1   1         43.42         37.29         0.68 o                         
   7  -1   1          8.55          9.37         0.43 o                         
   8  -1   1         38.06         47.08         0.75 o                         
   9  -1   1         17.39         19.39         0.66 o                         
  10  -1   1         18.69         25.90         2.61 o                         
 -10   0   1         12.02         11.45         0.61 o                         
  -9   0   1          3.69          2.03         0.39 o                         
  -8   0   1          0.43          0.35         0.26 o                         
  -7   0   1        150.12        151.03         1.79 o                         
  -6   0   1         98.96         92.64         1.14 o                         
  -5   0   1        450.01        464.39         3.87 o                         
  -4   0   1        186.50        200.91         1.91 o                         
  -3   0   1        312.63        316.31         2.38 o                         
  -2   0   1         16.30          3.82         0.10 o                         
  -1   0   1         56.93         56.29         0.54 o                         
   0   0   1        825.63        779.63        14.01 o                         
   1   0   1         18.24         15.52         0.27 o                         
   2   0   1       6347.16       5495.60       135.31 o                         
   3   0   1         54.56         59.68         0.74 o                         
   4   0   1        108.91        149.43         1.40 o                         
   5   0   1       1081.01       1121.93        10.65 o                         
   6   0   1       1292.93       1393.16        12.35 o                         
   7   0   1         32.69         43.33         0.82 o                         
   8   0   1        129.31        117.63         1.42 o                         
   9   0   1          0.00          1.53         0.32 o                         
  10   0   1          0.61          0.92         0.41 o                         
 -10   1   1          7.10          5.07         0.46 o                         
  -9   1   1         23.93         23.94         0.80 o                         
  -8   1   1          6.32         10.08         0.37 o                         
  -7   1   1        104.81        100.61         1.34 o                         
  -6   1   1        330.34        322.08         3.23 o                         
  -5   1   1          8.12          7.43         0.42 o                         
  -4   1   1        404.71        404.61         3.38 o                         
  -3   1   1        174.01        208.16         1.70 o                         
  -2   1   1       6880.59       6186.00        65.20 o                         
  -1   1   1       1769.32       1675.76        10.72 o                         
   0   1   1          0.58         -0.16         0.16 o                         
   1   1   1         69.80         61.03         0.58 o                         
   2   1   1       7107.94       6056.92       109.97 o                         
   3   1   1        359.24        436.60         5.48 o                         
   4   1   1        498.29        548.43         4.68 o                         
   5   1   1        194.97        204.61         1.86 o                         
   6   1   1        248.98        224.28         2.23 o                         
   7   1   1         18.14         25.64         0.50 o                         
   8   1   1        125.59        130.97         2.11 o                         
   9   1   1        159.04        160.02         2.09 o                         
  10   1   1         17.31         23.98         0.98 o                         
 -10   2   1          0.10          1.68         0.84 o                         
  -9   2   1          0.17         -0.32         0.32 o                         
  -8   2   1        250.20        254.71         2.72 o                         
  -7   2   1        160.19        152.29         1.93 o                         
  -6   2   1        167.44        160.62         1.69 o                         
  -5   2   1         79.19         89.71         0.94 o                         
  -4   2   1        929.22       1042.89         8.26 o                         
  -3   2   1       1893.23       1950.38        17.21 o                         
  -2   2   1        343.48        403.44         3.26 o                         
  -1   2   1        167.88        166.56         1.31 o                         
   0   2   1       2979.14       2961.76        31.48 o                         
   1   2   1       1362.49       1231.89        13.55 o                         
   2   2   1         65.92        100.58         1.09 o                         
   3   2   1       3207.24       3218.79        31.41 o                         
   4   2   1        169.82        218.59         3.92 o                         
   5   2   1          5.08          5.20         0.24 o                         
   6   2   1         38.90         46.73         0.79 o                         
   7   2   1         24.39         28.99         0.67 o                         
   8   2   1          7.68          5.43         0.56 o                         
   9   2   1         39.18         45.78         0.93 o                         
  10   2   1         12.95         18.92         0.99 o                         
 -10   3   1         11.24         10.42         1.20 o                         
  -9   3   1         68.14         64.06         2.63 o                         
  -8   3   1          3.36          1.92         0.46 o                         
  -7   3   1          0.30          0.12         0.25 o                         
  -6   3   1         43.57         35.91         0.58 o                         
  -5   3   1        317.92        321.60         2.78 o                         
  -4   3   1         68.64         70.98         0.76 o                         
  -3   3   1        109.50        111.25         1.05 o                         
  -2   3   1        189.60        207.37         1.78 o                         
  -1   3   1       1697.67       1808.60        24.47 o                         
   0   3   1        580.35        580.33         5.15 o                         
   1   3   1        373.28        386.14         3.83 o                         
   2   3   1         16.59         18.74         0.32 o                         
   3   3   1        390.49        332.73         3.45 o                         
   4   3   1        219.67        237.71         2.61 o                         
   5   3   1        406.82        380.51         3.75 o                         
   6   3   1        161.63        174.04         2.03 o                         
   7   3   1         71.97         58.84         1.02 o                         
   8   3   1         44.94         45.17         1.10 o                         
   9   3   1          0.03         -0.16         0.36 o                         
  10   3   1          6.29          7.16         0.65 o                         
  -9   4   1         37.24         25.63         4.43 o                         
  -8   4   1          6.73          7.07         1.55 o                         
  -7   4   1         53.45         52.70         1.35 o                         
  -6   4   1        201.62        242.80         3.08 o                         
  -5   4   1         41.65         23.18         0.51 o                         
  -4   4   1        261.91        269.77         2.46 o                         
  -3   4   1         20.02         15.80         0.30 o                         
  -2   4   1        367.96        446.95         5.25 o                         
  -1   4   1        708.72        743.03         5.50 o                         
   0   4   1        537.80        569.75         4.85 o                         
   1   4   1        229.76        259.97         2.77 o                         
   2   4   1        584.57        530.82         5.18 o                         
   3   4   1        849.27        908.64        10.77 o                         
   4   4   1        135.42        159.45         1.83 o                         
   5   4   1          1.16          0.14         0.29 o                         
   6   4   1         51.77         47.20         0.81 o                         
   7   4   1          3.98          7.64         0.36 o                         
   8   4   1         82.45         76.29         1.72 o                         
   9   4   1          6.91          7.84         0.74 o                         
  10   4   1          6.22          8.97         1.54 o                         
  -9   5   1         13.33         23.35         1.92 o                         
  -8   5   1         19.04         17.00         1.15 o                         
  -7   5   1          0.20          1.41         0.36 o                         
  -6   5   1          5.23          5.46         0.48 o                         
  -5   5   1         17.66         19.90         1.43 o                         
  -4   5   1        505.83        537.99         6.68 o                         
  -3   5   1        158.21        176.30         2.04 o                         
  -2   5   1         50.86         47.57         0.58 o                         
  -1   5   1         16.95         26.82         0.37 o                         
   0   5   1          1.65          1.19         0.39 o                         
   1   5   1       1496.27       1629.04        12.54 o                         
   2   5   1         65.21         61.65         0.79 o                         
   3   5   1        219.31        215.17         2.43 o                         
   4   5   1          0.34          0.63         0.67 o                         
   5   5   1        247.75        255.66         3.25 o                         
   6   5   1        156.32        161.57         2.33 o                         
   7   5   1         58.94         60.27         1.40 o                         
   8   5   1         19.79         17.55         1.02 o                         
   9   5   1         66.36         68.88         2.67 o                         
  -9   6   1          5.25          8.98         1.20 o                         
  -8   6   1         24.52         27.63         1.80 o                         
  -7   6   1          6.93          6.80         0.54 o                         
  -6   6   1         18.42         17.30         0.79 o                         
  -5   6   1          0.92          5.03         0.46 o                         
  -4   6   1          3.35          0.82         0.23 o                         
  -3   6   1       1270.42       1343.96        15.52 o                         
  -2   6   1         33.14         37.94         0.88 o                         
  -1   6   1         23.28         34.70         0.58 o                         
   0   6   1          1.17          3.84         0.17 o                         
   1   6   1        168.92        151.76         1.32 o                         
   2   6   1        544.54        554.48         5.57 o                         
   3   6   1         13.14         12.15         0.41 o                         
   4   6   1        185.03        168.55         4.13 o                         
   5   6   1         27.73         18.08         0.47 o                         
   6   6   1        127.97        128.44         2.26 o                         
   7   6   1        109.53        113.34         1.78 o                         
   8   6   1         94.12         96.02         1.84 o                         
   9   6   1          1.00          1.20         0.84 o                         
  -8   7   1          0.19          0.24         1.20 o                         
  -7   7   1          0.07         -0.02         0.48 o                         
  -6   7   1         62.05         56.85         1.84 o                         
  -5   7   1         67.24         52.83         1.30 o                         
  -4   7   1         37.73         30.20         0.88 o                         
  -3   7   1        124.33        118.08         2.09 o                         
  -2   7   1          5.84          5.15         0.40 o                         
  -1   7   1        899.25        958.65        13.72 o                         
   0   7   1       1188.53       1151.68        12.15 o                         
   1   7   1        185.85        192.46         2.03 o                         
   2   7   1         56.92         60.33         0.74 o                         
   3   7   1        141.35        129.58         1.71 o                         
   4   7   1          7.09          7.62         0.49 o                         
   5   7   1         41.87         41.58         0.89 o                         
   6   7   1         13.39         16.97         0.61 o                         
   7   7   1         11.56          8.82         0.63 o                         
   8   7   1         23.63         24.14         1.24 o                         
  -7   8   1         37.86         34.47         1.32 o                         
  -6   8   1         70.90         72.56         1.81 o                         
  -5   8   1          5.91          7.63         0.78 o                         
  -4   8   1         66.54         66.86         1.42 o                         
  -3   8   1          6.86          9.51         0.91 o                         
  -2   8   1         14.98         14.18         0.64 o                         
  -1   8   1          6.53          8.24         0.53 o                         
   0   8   1        325.15        316.11         3.91 o                         
   1   8   1        113.22        109.67         1.66 o                         
   2   8   1        162.90        154.40         1.84 o                         
   3   8   1          0.14          0.17         0.14 o                         
   4   8   1         68.95         75.46         1.15 o                         
   5   8   1         40.98         40.66         0.93 o                         
   6   8   1         25.21         32.87         1.04 o                         
   7   8   1         18.04         19.40         0.86 o                         
  -6   9   1         28.50         29.37         1.82 o                         
  -5   9   1          0.02          0.24         0.43 o                         
  -4   9   1         22.32         26.62         0.99 o                         
  -3   9   1        422.87        411.22         5.92 o                         
  -2   9   1         35.42         29.40         1.15 o                         
  -1   9   1         11.09          9.00         0.49 o                         
   0   9   1         39.83         39.74         0.92 o                         
   1   9   1         20.49         24.17         0.87 o                         
   2   9   1         25.87         27.40         0.77 o                         
   3   9   1         16.48         22.44         0.49 o                         
   4   9   1         50.84         47.90         0.79 o                         
   5   9   1          9.17          8.12         0.42 o                         
   6   9   1         14.24         14.76         0.56 o                         
  -5  10   1         13.73         19.39         1.04 o                         
  -4  10   1          6.44          7.13         0.78 o                         
  -3  10   1          1.85          2.25         0.43 o                         
  -2  10   1         17.96         19.76         1.19 o                         
  -1  10   1        192.97        193.10         2.63 o                         
   0  10   1          9.92          8.32         0.64 o                         
   1  10   1          8.60         13.35         0.57 o                         
   2  10   1        151.39        144.86         2.94 o                         
   3  10   1          8.43         11.10         0.43 o                         
   4  10   1         32.35         41.92         1.04 o                         
   5  10   1         30.23         31.70         0.73 o                         
  -3  11   1          0.27          0.67         0.45 o                         
  -2  11   1         36.18         41.38         1.13 o                         
  -1  11   1         19.33         20.40         1.07 o                         
   0  11   1         90.88        103.90         2.39 o                         
   1  11   1         50.47         57.83         1.52 o                         
   2  11   1          2.22          2.38         0.47 o                         
  -3 -10   2          0.48         -0.35         0.35 o                         
  -2 -10   2          8.09          6.60         0.38 o                         
  -1 -10   2         22.56         24.75         0.98 o                         
   0 -10   2          4.52          5.94         2.84 o                         
   1 -10   2         15.14         15.74         1.06 o                         
   2 -10   2          1.90          0.81         0.41 o                         
   3 -10   2          4.52          5.52         0.52 o                         
   4 -10   2          7.02          3.46         0.68 o                         
  -5  -9   2         27.05         27.52         2.22 o                         
  -4  -9   2          3.10          3.04         0.89 o                         
  -3  -9   2        174.72        184.24         3.03 o                         
  -2  -9   2          0.02          0.06         0.29 o                         
  -1  -9   2        100.90        112.87         2.19 o                         
   0  -9   2          0.99          1.64         0.31 o                         
   1  -9   2         16.41         13.94         0.53 o                         
   2  -9   2          0.00         -0.28         0.28 o                         
   3  -9   2         30.52         26.61         1.05 o                         
   4  -9   2          6.64          8.52         0.59 o                         
   5  -9   2          2.56          2.26         0.63 o                         
   6  -9   2         30.66         42.87         1.19 o                         
  -6  -8   2          3.23          3.78         0.47 o                         
  -5  -8   2        147.16        155.06         5.27 o                         
  -4  -8   2         19.73         19.51         1.15 o                         
  -3  -8   2         83.86         93.77         1.70 o                         
  -2  -8   2         20.57         23.06         0.95 o                         
  -1  -8   2        238.63        226.41         2.67 o                         
   0  -8   2        104.19         98.85         1.64 o                         
   1  -8   2         71.25         63.34         1.28 o                         
   2  -8   2          3.76          2.57         0.43 o                         
   3  -8   2         14.76         21.60         0.87 o                         
   4  -8   2         10.21          7.61         0.58 o                         
   5  -8   2          3.91          2.79         0.52 o                         
   6  -8   2         45.33         49.62         1.34 o                         
   7  -8   2          2.56          1.53         0.74 o                         
  -7  -7   2          5.21          4.07         0.39 o                         
  -6  -7   2         15.89         20.99         1.34 o                         
  -5  -7   2         37.38         31.11         0.96 o                         
  -4  -7   2         19.13         22.22         0.92 o                         
  -3  -7   2        324.61        300.92         4.67 o                         
  -2  -7   2         62.05         63.46         1.24 o                         
  -1  -7   2         78.64         66.83         0.76 o                         
   0  -7   2        259.94        232.95         3.20 o                         
   1  -7   2        816.19        819.88        11.85 o                         
   2  -7   2          5.09          8.83         0.57 o                         
   3  -7   2         20.62         17.77         1.09 o                         
   4  -7   2         34.95         37.46         1.83 o                         
   5  -7   2        118.43        110.55         2.52 o                         
   6  -7   2         36.40         30.66         0.89 o                         
   7  -7   2         51.37         42.57         1.54 o                         
   8  -7   2          4.21          3.15         0.60 o                         
  -8  -6   2          5.00          5.01         0.38 o                         
  -7  -6   2         54.44         60.71         1.13 o                         
  -6  -6   2        362.83        375.19         5.48 o                         
  -5  -6   2        173.69        158.72         2.35 o                         
  -4  -6   2          4.66          5.33         0.92 o                         
  -3  -6   2         16.43         11.01         0.80 o                         
  -2  -6   2          1.67          3.59         0.37 o                         
  -1  -6   2         75.20         70.57         1.13 o                         
   0  -6   2         26.71         28.65         0.39 o                         
   1  -6   2        298.71        274.93         2.90 o                         
   2  -6   2          6.22          4.90         0.51 o                         
   3  -6   2        592.88        609.74         8.85 o                         
   4  -6   2         43.70         32.89         0.97 o                         
   5  -6   2         24.97         12.46         1.13 o                         
   6  -6   2         36.90         41.41         1.08 o                         
   7  -6   2          5.22          3.08         0.66 o                         
   8  -6   2          9.43         12.50         0.78 o                         
   9  -6   2         23.53         30.18         2.99 o                         
  -8  -5   2         33.75         37.21         0.80 o                         
  -7  -5   2          9.56          8.45         0.62 o                         
  -6  -5   2         21.14         15.11         0.64 o                         
  -5  -5   2        107.10         98.44         1.72 o                         
  -4  -5   2        888.70        883.53        12.53 o                         
  -3  -5   2        325.46        327.98         4.97 o                         
  -2  -5   2        168.90        164.39         2.23 o                         
  -1  -5   2          0.01          1.05         0.17 o                         
   0  -5   2         16.44         16.03         0.28 o                         
   1  -5   2         22.70         19.91         0.31 o                         
   2  -5   2        579.52        525.54         5.49 o                         
   3  -5   2        183.84        201.68         2.48 o                         
   4  -5   2        298.72        304.91         3.73 o                         
   5  -5   2         83.25         85.58         1.34 o                         
   6  -5   2          0.45         -0.05         0.26 o                         
   7  -5   2          6.04          5.00         0.38 o                         
   8  -5   2         90.05        103.98         2.14 o                         
   9  -5   2          7.08          5.87         1.20 o                         
  -9  -4   2          6.49          6.71         0.58 o                         
  -8  -4   2         14.11         10.61         0.43 o                         
  -7  -4   2          7.61          5.49         0.38 o                         
  -6  -4   2        227.01        224.29         3.05 o                         
  -5  -4   2        362.08        369.14         4.64 o                         
  -4  -4   2        608.88        598.91         8.92 o                         
  -3  -4   2          9.63          4.15         0.29 o                         
  -2  -4   2       2575.52       2660.21        50.14 o                         
  -1  -4   2        751.60        840.01         9.70 o                         
   0  -4   2        136.70        127.76         1.43 o                         
   1  -4   2       1397.52       1595.12        13.93 o                         
   2  -4   2        148.20        167.84         2.04 o                         
   3  -4   2         15.70          6.60         0.20 o                         
   4  -4   2          0.45          0.40         0.64 o                         
   5  -4   2         13.14          9.98         0.81 o                         
   6  -4   2          3.56          5.58         0.41 o                         
   7  -4   2         29.60         35.51         1.02 o                         
   8  -4   2          1.10         -0.06         0.50 o                         
   9  -4   2         71.47         75.31         2.87 o                         
  10  -4   2          1.03          3.71         1.44 o                         
  -9  -3   2         18.27         11.43         0.51 o                         
  -8  -3   2         13.28         10.02         0.45 o                         
  -7  -3   2         11.21         13.60         0.46 o                         
  -6  -3   2         24.06         22.28         0.58 o                         
  -5  -3   2         79.27         86.97         1.40 o                         
  -4  -3   2         54.32         59.50         1.00 o                         
  -3  -3   2       1287.85       1210.13        16.22 o                         
  -2  -3   2       3081.84       3159.04        36.92 o                         
  -1  -3   2       2824.09       2937.06        33.97 o                         
   0  -3   2       1448.21       1592.09        21.11 o                         
   1  -3   2        407.56        442.87         3.64 o                         
   2  -3   2          0.39          2.24         0.12 o                         
   3  -3   2       1495.10       1701.58        14.01 o                         
   4  -3   2         35.21         48.71         0.54 o                         
   5  -3   2        234.61        190.89         1.94 o                         
   6  -3   2         20.61         21.84         0.58 o                         
   7  -3   2        155.39        134.40         2.41 o                         
   8  -3   2        115.13        107.37         2.93 o                         
   9  -3   2          0.17          0.08         0.55 o                         
  10  -3   2          0.00          0.48         0.84 o                         
  -9  -2   2         48.94         41.87         1.08 o                         
  -8  -2   2         33.60         38.51         0.86 o                         
  -7  -2   2          4.73          4.23         0.32 o                         
  -6  -2   2         22.78         30.09         0.63 o                         
  -5  -2   2         88.01         88.78         1.31 o                         
  -4  -2   2       1463.36       1451.52        15.30 o                         
  -3  -2   2         87.73         86.11         1.04 o                         
  -2  -2   2        982.99       1077.76        14.42 o                         
  -1  -2   2       2476.87       2484.57        28.62 o                         
   0  -2   2       3580.52       3547.10        36.41 o                         
   1  -2   2          9.46         12.01         0.15 o                         
   2  -2   2          0.53          0.04         0.07 o                         
   3  -2   2       1662.92       1824.89        20.14 o                         
   4  -2   2       1868.10       1980.94        17.73 o                         
   5  -2   2        406.04        371.83         3.33 o                         
   6  -2   2        183.09        184.16         1.99 o                         
   7  -2   2         11.90         16.71         0.43 o                         
   8  -2   2         58.86         61.50         1.08 o                         
   9  -2   2          7.44          6.59         0.57 o                         
  10  -2   2          0.00         -0.12         0.84 o                         
 -10  -1   2         23.23         21.75         0.85 o                         
  -9  -1   2          7.11          7.14         0.49 o                         
  -8  -1   2         52.29         55.94         1.02 o                         
  -7  -1   2          8.42         12.03         0.49 o                         
  -6  -1   2         25.38         24.93         0.68 o                         
  -5  -1   2         99.18        103.24         1.14 o                         
  -4  -1   2        157.45        157.11         1.61 o                         
  -3  -1   2        418.92        445.94         4.31 o                         
  -2  -1   2          3.98          2.25         0.15 o                         
  -1  -1   2       2646.18       2605.20        42.33 o                         
   0  -1   2       1492.79       1526.91        14.25 o                         
   1  -1   2       5370.79       4586.06        67.51 o                         
   2  -1   2       4314.84       4025.54        60.92 o                         
   3  -1   2        155.71        132.91         1.48 o                         
   4  -1   2       2018.73       2113.56        17.62 o                         
   5  -1   2         72.63         72.22         0.86 o                         
   6  -1   2         62.67         70.42         0.86 o                         
   7  -1   2         82.61         67.50         1.08 o                         
   8  -1   2        384.70        358.27         3.56 o                         
   9  -1   2         72.72         73.28         1.40 o                         
  10  -1   2         23.42         20.60         3.47 o                         
 -10   0   2          1.46          3.77         0.46 o                         
  -9   0   2         25.08         25.07         0.78 o                         
  -8   0   2        102.39         86.80         1.30 o                         
  -7   0   2         55.44         63.02         1.05 o                         
  -6   0   2         98.12         85.54         0.99 o                         
  -5   0   2        649.25        698.29         6.13 o                         
  -4   0   2         50.12         42.81         0.48 o                         
  -3   0   2        261.85        319.21         2.36 o                         
  -2   0   2       2120.85       2132.67        14.86 o                         
  -1   0   2        973.20       1083.71         9.75 o                         
   0   0   2        472.87        504.26         6.80 o                         
   1   0   2        131.54        140.10         1.19 o                         
   2   0   2       4542.73       4004.17        87.20 o                         
   3   0   2       2631.09       2524.14        27.87 o                         
   4   0   2        349.78        399.52         4.21 o                         
   5   0   2       1055.30        980.88         8.63 o                         
   6   0   2        249.89        197.57         2.14 o                         
   7   0   2          8.65          9.73         0.35 o                         
   8   0   2         76.26         83.17         1.16 o                         
   9   0   2         44.11         33.57         0.85 o                         
  10   0   2         13.56          7.62         0.57 o                         
 -10   1   2          0.00          0.13         0.37 o                         
  -9   1   2         51.93         41.55         0.86 o                         
  -8   1   2          5.72          4.24         0.35 o                         
  -7   1   2          1.18          1.65         0.29 o                         
  -6   1   2          1.07          0.24         0.21 o                         
  -5   1   2         12.38          5.99         0.25 o                         
  -4   1   2         98.17        112.77         1.18 o                         
  -3   1   2       2890.48       2692.64        19.77 o                         
  -2   1   2         23.80          9.87         0.16 o                         
  -1   1   2       1518.75       1540.87        10.80 o                         
   0   1   2       4958.78       4181.45        58.23 o                         
   1   1   2        188.48        248.68         2.67 o                         
   2   1   2        711.43        680.27         7.30 o                         
   3   1   2       1333.86       1366.32        12.92 o                         
   4   1   2          4.08          1.80         0.24 o                         
   5   1   2        525.68        542.80         4.55 o                         
   6   1   2        187.86        152.78         1.84 o                         
   7   1   2          2.44          0.05         0.19 o                         
   8   1   2        294.84        268.35         2.72 o                         
   9   1   2         92.36         98.43         2.82 o                         
  10   1   2        105.18        123.07         1.93 o                         
 -10   2   2          0.99          1.50         0.59 o                         
  -9   2   2          5.39          5.07         0.39 o                         
  -8   2   2         98.02         96.40         1.50 o                         
  -7   2   2        125.19        106.24         1.39 o                         
  -6   2   2        153.21        129.39         1.40 o                         
  -5   2   2          1.12          7.24         0.28 o                         
  -4   2   2        605.80        664.66         5.25 o                         
  -3   2   2        570.42        717.20         5.67 o                         
  -2   2   2         23.78          5.71         0.18 o                         
  -1   2   2       6025.83       5217.02        59.41 o                         
   0   2   2       1604.17       1664.99        12.53 o                         
   1   2   2         65.25         69.15         0.58 o                         
   2   2   2       4416.15       3997.29        43.04 o                         
   3   2   2       1518.47       1606.40        15.19 o                         
   4   2   2         55.59         48.20         0.77 o                         
   5   2   2        418.41        379.62         6.12 o                         
   6   2   2         90.04         95.36         1.28 o                         
   7   2   2          4.92          3.45         0.24 o                         
   8   2   2         27.47         23.49         0.91 o                         
   9   2   2         14.98         12.43         0.89 o                         
  10   2   2         34.21         35.84         1.18 o                         
 -10   3   2          3.66          4.07         1.68 o                         
  -9   3   2          1.57          3.35         0.84 o                         
  -8   3   2         91.19        107.47         2.00 o                         
  -7   3   2         38.47         20.91         0.58 o                         
  -6   3   2        524.82        501.35         4.55 o                         
  -5   3   2        227.69        156.21         1.49 o                         
  -4   3   2         27.00          8.98         0.27 o                         
  -3   3   2        844.67        875.95         6.81 o                         
  -2   3   2         65.46         86.44         0.84 o                         
  -1   3   2       1133.38       1175.33         9.15 o                         
   0   3   2        119.31        124.23         0.92 o                         
   1   3   2       1346.58       1385.30        12.13 o                         
   2   3   2         76.26         88.11         1.05 o                         
   3   3   2        470.03        593.07         6.51 o                         
   4   3   2          4.54         11.48         0.36 o                         
   5   3   2        318.22        272.66         3.41 o                         
   6   3   2          0.05         -0.21         0.21 o                         
   7   3   2          7.12          6.01         0.67 o                         
   8   3   2          9.53          9.19         0.55 o                         
   9   3   2         26.90         27.05         1.38 o                         
  10   3   2          1.00          1.37         0.38 o                         
  -9   4   2         38.70         52.21         6.23 o                         
  -8   4   2          9.57          8.86         1.64 o                         
  -7   4   2          5.17         10.94         0.69 o                         
  -6   4   2         24.11         27.79         0.67 o                         
  -5   4   2         33.70         34.48         0.53 o                         
  -4   4   2        260.01        262.17         2.46 o                         
  -3   4   2        110.93         98.85         0.98 o                         
  -2   4   2       1466.78       1713.70        13.89 o                         
  -1   4   2        689.44        680.93         5.42 o                         
   0   4   2        834.41        882.26         7.28 o                         
   1   4   2        141.96        150.74         1.23 o                         
   2   4   2        461.89        533.95         4.80 o                         
   3   4   2        444.19        455.55         4.41 o                         
   4   4   2         11.84          7.24         0.62 o                         
   5   4   2        116.07        115.21         1.91 o                         
   6   4   2         28.06         25.94         0.81 o                         
   7   4   2          0.20          0.29         0.28 o                         
   8   4   2         16.55         16.84         0.65 o                         
   9   4   2          1.55          0.24         0.59 o                         
  10   4   2          0.47         -0.12         0.38 o                         
  -9   5   2         33.22         42.03         2.16 o                         
  -8   5   2         19.92         20.49         1.39 o                         
  -7   5   2        138.39        128.30         3.25 o                         
  -6   5   2          0.79         -0.29         0.32 o                         
  -5   5   2        210.46        183.94         2.26 o                         
  -4   5   2        124.56        112.90         1.42 o                         
  -3   5   2          7.25         14.96         0.33 o                         
  -2   5   2        129.56        119.62         1.39 o                         
  -1   5   2        370.93        414.74         3.37 o                         
   0   5   2        728.07        797.90         6.55 o                         
   1   5   2          0.55          0.59         0.12 o                         
   2   5   2       1186.61       1259.64        11.21 o                         
   3   5   2          7.19          4.92         0.61 o                         
   4   5   2        155.82        168.12         1.92 o                         
   5   5   2         46.40         49.47         1.61 o                         
   6   5   2        136.06        131.76         1.95 o                         
   7   5   2          7.06          7.33         0.36 o                         
   8   5   2          6.61          4.93         0.47 o                         
   9   5   2         53.35         55.40         1.34 o                         
  -8   6   2         42.59         52.57         2.40 o                         
  -7   6   2          0.33          0.50         0.60 o                         
  -6   6   2        253.41        233.22         3.48 o                         
  -5   6   2        111.45        109.71         2.42 o                         
  -4   6   2          9.87         15.16         0.73 o                         
  -3   6   2         41.44         44.51         1.09 o                         
  -2   6   2        119.82        109.78         1.48 o                         
  -1   6   2          7.47          6.17         0.34 o                         
   0   6   2         51.65         40.42         0.54 o                         
   1   6   2        428.04        436.62         3.49 o                         
   2   6   2        106.69         93.94         0.97 o                         
   3   6   2        892.79        900.21         8.10 o                         
   4   6   2        512.54        492.43         5.36 o                         
   5   6   2          3.69          3.14         0.25 o                         
   6   6   2          1.75          5.24         0.30 o                         
   7   6   2         15.16         15.13         0.55 o                         
   8   6   2          0.03          0.49         0.35 o                         
   9   6   2          7.73          8.29         0.57 o                         
  -8   7   2         10.40         10.30         2.99 o                         
  -7   7   2         33.30         29.31         1.50 o                         
  -6   7   2          7.44          6.03         0.43 o                         
  -5   7   2         38.80         30.97         0.92 o                         
  -4   7   2        475.82        434.70         6.15 o                         
  -3   7   2        389.15        351.57         4.93 o                         
  -2   7   2         32.59         28.49         1.21 o                         
  -1   7   2        314.53        312.47         4.05 o                         
   0   7   2        129.28        127.93         1.68 o                         
   1   7   2          5.46          5.43         0.41 o                         
   2   7   2        142.99        138.43         1.55 o                         
   3   7   2        177.75        168.48         1.91 o                         
   4   7   2          0.88          0.66         0.23 o                         
   5   7   2        208.26        203.62         2.40 o                         
   6   7   2        122.32        130.98         1.81 o                         
   7   7   2          5.62          6.72         0.42 o                         
   8   7   2         27.04         25.24         0.83 o                         
  -7   8   2         73.91         76.03         2.99 o                         
  -6   8   2         31.94         33.81         1.40 o                         
  -5   8   2          0.29          0.45         0.54 o                         
  -4   8   2        127.15        107.02         1.84 o                         
  -3   8   2        247.78        243.27         3.59 o                         
  -2   8   2        256.43        221.75         3.27 o                         
  -1   8   2         31.73         20.30         0.80 o                         
   0   8   2        111.95        110.42         1.75 o                         
   1   8   2        301.36        282.76         3.35 o                         
   2   8   2          0.29          1.11         0.21 o                         
   3   8   2         22.01         16.87         0.44 o                         
   4   8   2         29.27         28.57         0.57 o                         
   5   8   2         23.16         27.09         0.64 o                         
   6   8   2          2.73          2.34         0.38 o                         
   7   8   2          3.43          2.29         0.36 o                         
  -6   9   2         31.15         45.26         2.04 o                         
  -5   9   2          0.76          1.51         0.47 o                         
  -4   9   2         11.25          5.29         0.82 o                         
  -3   9   2         19.95          9.92         0.57 o                         
  -2   9   2         55.49         55.92         1.32 o                         
  -1   9   2          0.01         -0.24         0.28 o                         
   0   9   2         78.22         71.87         1.36 o                         
   1   9   2          2.40          1.49         0.38 o                         
   2   9   2        240.37        259.62         3.05 o                         
   3   9   2        153.58        146.53         1.73 o                         
   4   9   2         27.04         22.81         0.61 o                         
   5   9   2          6.03          5.13         0.36 o                         
   6   9   2         15.07         13.48         0.62 o                         
  -5  10   2          0.80          1.22         0.43 o                         
  -4  10   2         22.63         30.23         1.05 o                         
  -3  10   2          1.90          1.76         0.55 o                         
  -2  10   2          6.90          9.11         0.76 o                         
  -1  10   2        207.95        203.21         2.77 o                         
   0  10   2         91.31         90.42         1.81 o                         
   1  10   2         22.52         17.41         0.91 o                         
   2  10   2          0.13          0.29         0.30 o                         
   3  10   2          9.59          8.18         0.44 o                         
   4  10   2          5.16          4.63         0.28 o                         
   5  10   2         87.49         92.90         1.47 o                         
  -3  11   2         21.19         21.04         1.09 o                         
  -2  11   2          0.09         -0.27         0.36 o                         
  -1  11   2          0.52          2.64         0.38 o                         
   0  11   2         20.70         19.18         1.30 o                         
   1  11   2         32.92         31.67         1.02 o                         
   2  11   2         44.01         45.18         1.37 o                         
   3  11   2         55.44         61.09         1.54 o                         
  -2 -10   3         25.47         25.68         0.90 o                         
  -1 -10   3          2.91          3.13         0.49 o                         
   0 -10   3         10.43         12.47         0.64 o                         
   1 -10   3         55.13         72.33         1.59 o                         
   2 -10   3          0.49          0.36         0.36 o                         
   3 -10   3          3.21          5.17         0.77 o                         
   4 -10   3         13.40         17.55         0.97 o                         
  -4  -9   3          5.58          2.80         0.55 o                         
  -3  -9   3         32.87         26.55         1.35 o                         
  -2  -9   3         29.70         24.99         1.02 o                         
  -1  -9   3         21.80         23.92         0.78 o                         
   0  -9   3         37.97         40.39         1.36 o                         
   1  -9   3          4.65          6.41         0.39 o                         
   2  -9   3          0.26         -0.24         0.42 o                         
   3  -9   3        134.29        136.60         2.81 o                         
   4  -9   3          0.01          0.33         0.54 o                         
   5  -9   3          6.72         11.47         0.91 o                         
   6  -9   3         16.60         18.58         1.12 o                         
  -6  -8   3         12.39          8.71         0.78 o                         
  -5  -8   3         53.85         59.40         2.28 o                         
  -4  -8   3          0.83          0.39         0.46 o                         
  -3  -8   3          1.80          0.89         0.63 o                         
  -2  -8   3          3.44          5.04         0.49 o                         
  -1  -8   3         57.87         55.18         1.16 o                         
   0  -8   3         21.73         23.63         0.67 o                         
   1  -8   3         17.09         13.92         0.67 o                         
   2  -8   3          3.98          3.54         0.58 o                         
   3  -8   3          9.91         12.38         0.74 o                         
   4  -8   3         92.03        111.84         2.13 o                         
   5  -8   3         55.39         65.80         1.85 o                         
   6  -8   3         21.44         23.40         1.11 o                         
   7  -8   3         22.98         27.59         1.26 o                         
  -7  -7   3         24.27         19.96         1.18 o                         
  -6  -7   3          7.22         11.35         1.52 o                         
  -5  -7   3        121.62        112.72         2.14 o                         
  -4  -7   3         11.19         10.60         0.66 o                         
  -3  -7   3         38.22         50.27         1.35 o                         
  -2  -7   3        306.80        297.71         4.18 o                         
  -1  -7   3          5.56          7.17         0.28 o                         
   0  -7   3        217.79        216.71         2.72 o                         
   1  -7   3          6.11          2.01         0.65 o                         
   2  -7   3         41.15         40.46         1.23 o                         
   3  -7   3         45.94         51.89         1.64 o                         
   4  -7   3         17.36         12.89         1.00 o                         
   5  -7   3          0.88         -0.16         0.35 o                         
   6  -7   3        226.87        247.32         4.13 o                         
   7  -7   3          7.47         11.43         1.08 o                         
   8  -7   3          9.16          6.37         1.06 o                         
  -7  -6   3         31.04         29.12         0.74 o                         
  -6  -6   3         48.62         50.35         1.07 o                         
  -5  -6   3         78.96         76.71         1.30 o                         
  -4  -6   3         41.56         44.54         1.50 o                         
  -3  -6   3         29.19         20.47         0.77 o                         
  -2  -6   3          8.57          9.85         0.44 o                         
  -1  -6   3        227.49        209.18         2.47 o                         
   0  -6   3       1520.10       1523.95        14.50 o                         
   1  -6   3         79.13        102.36         1.90 o                         
   2  -6   3         95.85        101.11         1.75 o                         
   3  -6   3        404.76        425.55         5.90 o                         
   4  -6   3         69.17         68.36         1.82 o                         
   5  -6   3         93.99         89.70         1.57 o                         
   6  -6   3         32.21         33.89         0.99 o                         
   7  -6   3          5.73          8.97         0.63 o                         
   8  -6   3          0.83          1.26         0.84 o                         
   9  -6   3         64.88         76.99         2.15 o                         
  -8  -5   3         10.60         10.62         0.56 o                         
  -7  -5   3         14.65         15.52         0.73 o                         
  -6  -5   3         32.11         32.87         1.13 o                         
  -5  -5   3         11.36         11.34         0.50 o                         
  -4  -5   3          0.09          0.15         0.32 o                         
  -3  -5   3       1374.51       1386.88        18.94 o                         
  -2  -5   3        585.48        614.50         7.22 o                         
  -1  -5   3          0.23         -0.06         0.14 o                         
   0  -5   3        188.65        232.46         2.19 o                         
   1  -5   3        158.35        145.32         1.37 o                         
   2  -5   3        368.85        410.26         4.45 o                         
   3  -5   3        664.03        658.36         8.95 o                         
   4  -5   3        228.08        201.85         2.98 o                         
   5  -5   3          0.02          0.59         0.24 o                         
   6  -5   3         13.02         10.50         0.61 o                         
   7  -5   3          7.94          3.15         0.44 o                         
   8  -5   3         78.26         71.85         1.67 o                         
   9  -5   3         49.91         58.70         1.67 o                         
  -9  -4   3         49.04         47.03         2.14 o                         
  -8  -4   3          5.76          7.06         0.45 o                         
  -7  -4   3         76.29         67.61         1.07 o                         
  -6  -4   3          0.15          1.19         0.56 o                         
  -5  -4   3          4.83          3.89         0.28 o                         
  -4  -4   3          7.77          6.77         0.38 o                         
  -3  -4   3        209.11        182.51         2.43 o                         
  -2  -4   3          3.17          4.75         0.60 o                         
  -1  -4   3         63.30         82.26         1.22 o                         
   0  -4   3        877.12        895.75         7.87 o                         
   1  -4   3          2.09          6.34         0.22 o                         
   2  -4   3        567.60        626.82         5.56 o                         
   3  -4   3         26.20         30.35         0.50 o                         
   4  -4   3        533.26        560.83         7.23 o                         
   5  -4   3         89.98        110.17         1.95 o                         
   6  -4   3        265.64        296.24         4.22 o                         
   7  -4   3         67.52         72.81         2.65 o                         
   8  -4   3          4.21          2.31         0.68 o                         
   9  -4   3          0.73          0.23         0.36 o                         
  10  -4   3         13.39         13.65         1.68 o                         
  -9  -3   3          4.97          2.79         0.36 o                         
  -8  -3   3         94.82         95.57         1.46 o                         
  -7  -3   3          0.37          2.37         0.29 o                         
  -6  -3   3        181.08        169.81         2.05 o                         
  -5  -3   3         14.01          7.49         0.30 o                         
  -4  -3   3          1.78          2.05         0.20 o                         
  -3  -3   3         82.51         92.12         1.46 o                         
  -2  -3   3        233.97        200.35         2.83 o                         
  -1  -3   3         27.16         25.83         0.48 o                         
   0  -3   3        463.76        565.43         5.94 o                         
   1  -3   3        377.77        422.10         4.37 o                         
   2  -3   3         85.49         66.58         0.80 o                         
   3  -3   3        807.47        827.82         9.64 o                         
   4  -3   3         34.35         46.63         0.55 o                         
   5  -3   3        675.46        620.08         5.24 o                         
   6  -3   3        183.77        236.86         3.41 o                         
   7  -3   3        255.46        277.24         5.23 o                         
   8  -3   3         36.82         37.75         1.15 o                         
   9  -3   3         10.77          6.69         0.71 o                         
  10  -3   3          0.12          1.44         0.96 o                         
  -9  -2   3         10.06         12.10         0.55 o                         
  -8  -2   3         13.06          9.48         0.54 o                         
  -7  -2   3         11.31          5.71         0.37 o                         
  -6  -2   3        165.11        161.47         2.14 o                         
  -5  -2   3          9.07          4.48         0.30 o                         
  -4  -2   3        286.07        267.25         2.54 o                         
  -3  -2   3       2151.52       2125.54        23.62 o                         
  -2  -2   3        269.94        295.47         4.21 o                         
  -1  -2   3        194.33        222.41         2.69 o                         
   0  -2   3         55.87         71.38         0.71 o                         
   1  -2   3          0.23          0.65         0.09 o                         
   2  -2   3        826.04        887.67         6.96 o                         
   3  -2   3        166.49        171.31         1.41 o                         
   4  -2   3         32.23         30.47         0.42 o                         
   5  -2   3        748.83        820.02         6.82 o                         
   6  -2   3        769.04        749.01         6.72 o                         
   7  -2   3        351.73        314.89         3.54 o                         
   8  -2   3          3.54          3.05         0.50 o                         
   9  -2   3        286.27        288.39         4.68 o                         
  10  -2   3          0.59          1.44         0.96 o                         
  -9  -1   3         83.20         90.55         1.45 o                         
  -8  -1   3          1.30          1.19         0.32 o                         
  -7  -1   3         21.64         14.10         0.50 o                         
  -6  -1   3        421.03        395.36         4.33 o                         
  -5  -1   3         53.71         67.42         1.03 o                         
  -4  -1   3        270.51        329.56         3.94 o                         
  -3  -1   3        302.32        323.86         3.15 o                         
  -2  -1   3        586.87        556.03         4.97 o                         
  -1  -1   3       1947.13       1932.11        18.24 o                         
   0  -1   3       1378.28       1412.00        10.81 o                         
   1  -1   3        745.87        847.38         8.52 o                         
   2  -1   3        170.67        185.08         1.71 o                         
   3  -1   3       1102.96       1268.67        15.05 o                         
   4  -1   3         20.96         27.28         0.43 o                         
   5  -1   3        143.09        159.19         1.66 o                         
   6  -1   3        539.52        544.44         5.02 o                         
   7  -1   3        531.51        564.23         5.86 o                         
   8  -1   3        434.93        482.02         4.74 o                         
   9  -1   3         39.59         37.55         0.85 o                         
  10  -1   3          6.44          8.62         1.92 o                         
 -10   0   3          0.02          0.72         1.92 o                         
  -9   0   3         40.70         34.64         0.97 o                         
  -8   0   3         69.39         75.57         1.57 o                         
  -7   0   3         14.48          7.91         0.37 o                         
  -6   0   3        106.02        109.21         1.59 o                         
  -5   0   3         21.78         18.59         0.34 o                         
  -4   0   3          0.99          2.66         0.15 o                         
  -3   0   3          0.38          2.14         0.24 o                         
  -2   0   3        734.00        855.80         7.05 o                         
  -1   0   3       2549.16       2383.78        17.25 o                         
   0   0   3       7619.56       6103.83       115.61 o                         
   1   0   3       6853.70       5563.71       176.95 o                         
   2   0   3         14.05         28.00         0.48 o                         
   3   0   3        486.27        468.87         4.93 o                         
   4   0   3        197.97        222.09         2.10 o                         
   5   0   3         67.68         67.53         0.84 o                         
   6   0   3        636.79        562.73         5.99 o                         
   7   0   3         15.64         14.69         0.53 o                         
   8   0   3          3.58          0.32         0.26 o                         
   9   0   3         60.02         72.74         1.17 o                         
  10   0   3         34.07         31.55         1.25 o                         
 -10   1   3          9.70         10.81         0.55 o                         
  -9   1   3          1.17         -0.21         0.42 o                         
  -8   1   3          8.13         10.47         0.48 o                         
  -7   1   3         34.19         40.94         0.98 o                         
  -6   1   3        455.95        484.90         4.82 o                         
  -5   1   3          3.09          2.17         0.21 o                         
  -4   1   3        222.75        235.74         2.43 o                         
  -3   1   3         17.60         14.38         0.30 o                         
  -2   1   3        903.13        949.51         7.02 o                         
  -1   1   3       3830.58       3605.79        28.44 o                         
   0   1   3       2839.33       2851.55        30.41 o                         
   1   1   3        568.86        573.87         6.59 o                         
   2   1   3         44.25         56.75         0.66 o                         
   3   1   3       3112.06       2651.42        25.99 o                         
   4   1   3        308.03        288.49         2.88 o                         
   5   1   3        613.65        715.79         7.49 o                         
   6   1   3         10.08         15.36         0.51 o                         
   7   1   3        103.74         94.58         1.36 o                         
   8   1   3         17.42         21.24         1.04 o                         
   9   1   3          0.28         -0.29         0.29 o                         
  10   1   3         34.88         35.61         1.01 o                         
  -9   2   3          6.55          8.58         0.57 o                         
  -8   2   3          0.93          0.56         0.27 o                         
  -7   2   3         43.85         42.78         0.98 o                         
  -6   2   3          0.65          0.40         0.20 o                         
  -5   2   3       1139.86       1110.82         9.72 o                         
  -4   2   3         34.82         40.28         0.51 o                         
  -3   2   3          1.09          0.21         0.07 o                         
  -2   2   3        395.26        440.41         3.29 o                         
  -1   2   3          3.33          8.66         0.23 o                         
   0   2   3       1043.32       1180.14        11.51 o                         
   1   2   3       2346.27       2215.60        17.16 o                         
   2   2   3       2623.30       2575.15        22.50 o                         
   3   2   3        395.51        568.07         6.90 o                         
   4   2   3         14.90         24.06         0.42 o                         
   5   2   3        123.88         99.48         1.12 o                         
   6   2   3        396.81        381.24         3.70 o                         
   7   2   3         95.65        100.37         1.24 o                         
   8   2   3        238.52        252.91         3.29 o                         
   9   2   3          4.93          1.30         0.35 o                         
  10   2   3          1.75          1.08         0.42 o                         
  -9   3   3         27.61         28.73         3.17 o                         
  -8   3   3        226.29        218.56         4.33 o                         
  -7   3   3          2.36          0.13         0.37 o                         
  -6   3   3        181.19        186.49         2.07 o                         
  -5   3   3        100.92        135.54         1.46 o                         
  -4   3   3        250.79        310.82         2.70 o                         
  -3   3   3        643.31        706.38         6.46 o                         
  -2   3   3          3.00          2.48         0.13 o                         
  -1   3   3         28.09         29.83         0.46 o                         
   0   3   3       4499.28       3959.78        42.72 o                         
   1   3   3          7.75          5.75         0.14 o                         
   2   3   3        216.99        283.12         2.43 o                         
   3   3   3       1219.81       1307.48        13.64 o                         
   4   3   3        841.27        776.88        10.04 o                         
   5   3   3       1116.84       1219.25        25.58 o                         
   7   3   3         11.13         11.71         0.47 o                         
   8   3   3        217.72        245.07         3.26 o                         
   9   3   3        119.41        135.09         2.14 o                         
  10   3   3         39.45         34.53         1.00 o                         
  -9   4   3          6.02          4.79         0.96 o                         
  -8   4   3         29.05         28.15         1.99 o                         
  -7   4   3         75.30         56.85         1.39 o                         
  -6   4   3        685.88        620.49         6.39 o                         
  -5   4   3          0.16         -0.02         0.17 o                         
  -4   4   3        512.54        553.85         4.83 o                         
  -3   4   3       1067.87       1143.10         8.91 o                         
  -2   4   3        252.54        238.10         2.18 o                         
  -1   4   3        212.65        209.98         1.87 o                         
   0   4   3       1717.55       1829.07        13.68 o                         
   1   4   3        496.51        619.22         4.86 o                         
   2   4   3         64.50         60.86         0.75 o                         
   3   4   3          0.12          0.19         0.21 o                         
   4   4   3        579.17        665.56         6.37 o                         
   5   4   3        707.69        681.15         7.23 o                         
   6   4   3          3.82         10.72         0.47 o                         
   7   4   3         73.54         88.18         1.42 o                         
   8   4   3         97.78         87.55         1.40 o                         
   9   4   3          0.83          0.44         0.31 o                         
  10   4   3         38.87         37.98         1.34 o                         
  -9   5   3        111.67        122.38         3.95 o                         
  -8   5   3          9.59         10.06         1.08 o                         
  -7   5   3         65.77         61.49         2.21 o                         
  -6   5   3         64.19         57.97         1.93 o                         
  -5   5   3        185.86        173.09         2.14 o                         
  -4   5   3         72.14         72.83         1.06 o                         
  -3   5   3        157.59        141.79         1.35 o                         
  -2   5   3       1334.06       1346.30        11.05 o                         
  -1   5   3        350.56        387.47         3.19 o                         
   0   5   3         11.85         28.29         0.63 o                         
   1   5   3         17.42         34.63         0.47 o                         
   2   5   3         62.21         54.82         0.75 o                         
   3   5   3        320.39        349.79         3.35 o                         
   4   5   3         58.07         55.28         0.79 o                         
   5   5   3         18.05         13.98         0.49 o                         
   6   5   3        447.16        419.90         5.09 o                         
   7   5   3          0.04          1.01         0.25 o                         
   8   5   3        138.80        138.51         1.90 o                         
   9   5   3         13.58         19.89         0.96 o                         
  -8   6   3         15.53         18.20         1.68 o                         
  -7   6   3          1.75          2.28         0.78 o                         
  -6   6   3         28.08         38.39         1.41 o                         
  -5   6   3        107.42         98.81         1.82 o                         
  -4   6   3        118.42         91.92         1.40 o                         
  -3   6   3        131.48        114.90         1.53 o                         
  -2   6   3         15.00         24.95         0.67 o                         
  -1   6   3          0.04          2.18         0.20 o                         
   0   6   3        328.11        324.76         2.96 o                         
   1   6   3        141.13        127.07         1.43 o                         
   2   6   3        846.17        830.43         7.02 o                         
   3   6   3          7.80          7.75         0.46 o                         
   4   6   3        920.58        890.02         9.43 o                         
   5   6   3          0.13          0.35         0.22 o                         
   6   6   3         46.32         42.90         0.94 o                         
   7   6   3          0.41          0.44         0.22 o                         
   8   6   3         22.98         20.97         1.44 o                         
   9   6   3          6.24          8.24         0.53 o                         
  -8   7   3          0.18          0.12         2.16 o                         
  -7   7   3         37.69         44.26         1.83 o                         
  -6   7   3          9.42         11.09         0.87 o                         
  -5   7   3          0.25         -0.29         0.29 o                         
  -4   7   3        306.25        330.97         4.72 o                         
  -3   7   3        191.94        193.14         3.13 o                         
  -2   7   3        121.52        125.18         1.98 o                         
  -1   7   3        129.77        127.30         1.77 o                         
   0   7   3         65.38         64.30         1.05 o                         
   1   7   3         63.54         91.50         1.20 o                         
   2   7   3        716.31        681.63         6.59 o                         
   3   7   3          3.00          3.62         0.22 o                         
   4   7   3          0.11          0.84         0.31 o                         
   5   7   3        249.57        266.53         3.07 o                         
   6   7   3          0.66          1.27         0.35 o                         
   7   7   3          7.12          8.56         0.49 o                         
   8   7   3          9.56          9.57         0.53 o                         
  -7   8   3         16.88         17.24         1.68 o                         
  -6   8   3          0.00          2.42         0.71 o                         
  -5   8   3          1.10          0.05         0.40 o                         
  -4   8   3          4.84          9.06         0.92 o                         
  -3   8   3         96.17         89.78         1.77 o                         
  -2   8   3         71.27         87.39         1.54 o                         
  -1   8   3        478.13        510.42         7.35 o                         
   0   8   3          5.17          3.47         0.26 o                         
   1   8   3          6.19          7.84         0.31 o                         
   2   8   3          1.39          0.85         0.22 o                         
   3   8   3          8.56         10.65         0.41 o                         
   4   8   3          3.72          1.74         0.25 o                         
   5   8   3        131.75        132.48         1.97 o                         
   6   8   3         92.27         84.79         1.26 o                         
   7   8   3         74.01         80.13         1.51 o                         
   8   8   3         14.06         14.41         1.05 o                         
  -6   9   3         18.54         18.68         1.48 o                         
  -5   9   3          0.03          0.14         0.44 o                         
  -4   9   3          6.31         10.58         0.75 o                         
  -3   9   3         31.77         16.60         1.06 o                         
  -2   9   3          0.37          0.56         0.89 o                         
  -1   9   3        209.48        228.94         3.21 o                         
   0   9   3        229.51        237.51         3.34 o                         
   1   9   3         16.67         15.20         0.83 o                         
   2   9   3         99.53        108.97         1.57 o                         
   3   9   3          1.51          0.90         0.37 o                         
   4   9   3         10.01          9.42         0.43 o                         
   5   9   3         12.70          9.79         0.51 o                         
   6   9   3          6.34          3.85         0.31 o                         
   7   9   3          5.69          5.80         0.54 o                         
  -5  10   3         20.17         13.17         0.78 o                         
  -4  10   3         51.23         47.03         1.40 o                         
  -3  10   3          1.49          2.20         0.44 o                         
  -2  10   3          3.36          0.74         0.45 o                         
  -1  10   3         35.29         38.37         1.19 o                         
   0  10   3          0.02         -0.46         0.52 o                         
   1  10   3         55.21         54.31         1.12 o                         
   2  10   3         97.74        107.53         1.69 o                         
   3  10   3          2.45          1.84         0.45 o                         
   4  10   3          7.26          7.35         0.39 o                         
   5  10   3          6.13          3.85         0.35 o                         
  -3  11   3          4.02          2.61         0.60 o                         
  -2  11   3          3.39          4.21         0.54 o                         
  -1  11   3        104.99        107.07         1.87 o                         
   0  11   3          7.09          5.61         0.66 o                         
   1  11   3         39.08         48.69         1.07 o                         
   2  11   3          2.41         -0.04         0.44 o                         
   3  11   3         27.94         25.98         0.91 o                         
  -2 -10   4          8.36          8.05         0.67 o                         
  -1 -10   4          1.86          1.17         0.53 o                         
   0 -10   4         26.35         33.98         1.10 o                         
   1 -10   4         11.26         12.04         1.14 o                         
   2 -10   4          0.23          1.17         0.47 o                         
   3 -10   4          7.60          5.20         0.73 o                         
  -4  -9   4          0.38          1.76         0.64 o                         
  -3  -9   4          0.38          0.75         0.66 o                         
  -2  -9   4         11.52         13.71         0.75 o                         
  -1  -9   4         94.59        100.49         2.14 o                         
   0  -9   4         41.29         48.38         1.11 o                         
   1  -9   4         24.32         28.82         0.92 o                         
   2  -9   4          9.21          6.91         0.45 o                         
   3  -9   4         63.29         68.92         1.64 o                         
   4  -9   4         23.17         24.98         1.05 o                         
   5  -9   4         10.23          7.52         0.63 o                         
   6  -9   4         21.79         21.82         1.13 o                         
  -5  -8   4          5.32          6.83         0.83 o                         
  -4  -8   4         18.00         14.11         0.95 o                         
  -3  -8   4         36.68         44.35         1.70 o                         
  -2  -8   4         11.01         14.77         0.67 o                         
  -1  -8   4         60.34         59.04         1.12 o                         
   0  -8   4         15.55         12.90         0.62 o                         
   1  -8   4        114.33        106.33         1.60 o                         
   2  -8   4          0.03          0.12         0.31 o                         
   3  -8   4          0.18          0.96         0.34 o                         
   4  -8   4          2.57          1.76         0.47 o                         
   5  -8   4         37.95         44.67         1.15 o                         
   6  -8   4          9.44          5.58         0.86 o                         
   7  -8   4         10.07          8.82         0.74 o                         
  -6  -7   4          0.99          0.66         0.26 o                         
  -5  -7   4         14.28         15.99         1.12 o                         
  -4  -7   4        102.24        103.87         2.19 o                         
  -3  -7   4         35.29         33.91         0.87 o                         
  -2  -7   4         53.84         62.69         1.31 o                         
  -1  -7   4          5.06          4.73         0.29 o                         
   0  -7   4          2.28          3.45         0.62 o                         
   1  -7   4        360.58        342.58         4.22 o                         
   2  -7   4          8.95         10.66         0.61 o                         
   3  -7   4        103.89         92.65         1.61 o                         
   4  -7   4          0.02          0.99         1.22 o                         
   5  -7   4          5.12          6.84         0.64 o                         
   6  -7   4         84.86         82.19         2.05 o                         
   7  -7   4          8.52          4.98         0.79 o                         
   8  -7   4          1.91          3.04         1.34 o                         
  -7  -6   4          0.08          0.18         0.21 o                         
  -6  -6   4         33.67         39.77         0.84 o                         
  -5  -6   4         12.00         14.03         1.07 o                         
  -4  -6   4          4.10          7.46         0.56 o                         
  -3  -6   4         10.18          6.83         0.62 o                         
  -2  -6   4        762.89        719.20         8.46 o                         
  -1  -6   4         61.40         67.98         0.96 o                         
   0  -6   4          0.75         -0.13         0.13 o                         
   1  -6   4         17.46         20.04         0.57 o                         
   2  -6   4        307.39        258.73         4.34 o                         
   3  -6   4          3.53          4.10         0.42 o                         
   4  -6   4        299.85        280.23         4.03 o                         
   5  -6   4         23.41         19.18         0.81 o                         
   6  -6   4         13.25         12.29         0.75 o                         
   7  -6   4          6.41          6.04         0.72 o                         
   8  -6   4         23.16         21.36         1.59 o                         
   9  -6   4         17.24         28.87         1.52 o                         
  -8  -5   4         17.02         16.67         0.79 o                         
  -7  -5   4          8.81         10.16         0.45 o                         
  -6  -5   4         17.07         15.53         0.80 o                         
  -5  -5   4         32.71         26.94         0.65 o                         
  -4  -5   4        344.91        338.82         5.16 o                         
  -3  -5   4        139.36        148.15         2.47 o                         
  -2  -5   4        377.28        351.92         4.26 o                         
  -1  -5   4          8.71         16.97         1.42 o                         
   0  -5   4        428.34        467.49         4.27 o                         
   1  -5   4        117.70        111.28         1.20 o                         
   2  -5   4        331.66        297.30         4.77 o                         
   3  -5   4       1926.39       1917.28        25.90 o                         
   4  -5   4        178.65        186.81         3.02 o                         
   5  -5   4         18.58         13.04         0.68 o                         
   6  -5   4        115.66        120.44         2.35 o                         
   7  -5   4          4.04          2.77         0.36 o                         
   8  -5   4          2.34          3.64         0.58 o                         
   9  -5   4        172.19        184.85         3.68 o                         
  -8  -4   4         10.80         11.95         0.68 o                         
  -7  -4   4         49.18         52.51         0.92 o                         
  -6  -4   4         15.31         16.91         0.57 o                         
  -5  -4   4        190.12        161.15         2.50 o                         
  -4  -4   4        351.44        366.10         4.02 o                         
  -3  -4   4        340.32        405.30         5.65 o                         
  -2  -4   4        239.38        251.04         3.65 o                         
  -1  -4   4        708.42        647.35         7.80 o                         
   0  -4   4        237.37        259.37         2.33 o                         
   1  -4   4          2.79          6.14         0.25 o                         
   2  -4   4        119.90        122.36         1.72 o                         
   3  -4   4        887.58        861.76        10.25 o                         
   4  -4   4        155.19        165.92         2.39 o                         
   5  -4   4        278.44        290.75         4.15 o                         
   6  -4   4        562.06        506.74         6.35 o                         
   7  -4   4          7.90          6.76         0.86 o                         
   8  -4   4          1.95          5.33         0.62 o                         
   9  -4   4         24.47         20.41         1.08 o                         
  10  -4   4          3.90          3.89         0.80 o                         
  -9  -3   4          3.89          1.90         1.08 o                         
  -8  -3   4         21.60         20.34         0.67 o                         
  -7  -3   4         21.33         18.75         0.58 o                         
  -6  -3   4         36.99         44.29         0.83 o                         
  -5  -3   4        219.66        193.19         2.69 o                         
  -4  -3   4        131.70        125.15         1.57 o                         
  -3  -3   4         67.14         76.13         0.91 o                         
  -2  -3   4        114.95        120.06         1.77 o                         
  -1  -3   4        119.92        129.35         1.78 o                         
   0  -3   4       2328.38       2420.33        22.79 o                         
   1  -3   4       2054.35       2113.73        18.46 o                         
   2  -3   4          2.38          2.87         0.82 o                         
   3  -3   4        258.39        270.30         2.61 o                         
   4  -3   4          9.98          2.84         0.15 o                         
   5  -3   4        266.37        239.05         3.19 o                         
   6  -3   4        468.97        392.79         5.03 o                         
   7  -3   4         34.85         20.11         0.86 o                         
   8  -3   4        107.49        116.09         2.61 o                         
   9  -3   4          4.50          1.02         0.70 o                         
  10  -3   4          2.29          4.22         0.98 o                         
  -9  -2   4         20.60         17.29         0.88 o                         
  -8  -2   4         13.73          9.87         0.44 o                         
  -7  -2   4          1.71          1.35         0.24 o                         
  -6  -2   4        165.44        169.68         2.06 o                         
  -5  -2   4          0.44         -0.02         0.21 o                         
  -4  -2   4          9.86         12.69         0.43 o                         
  -3  -2   4         44.54         58.16         0.79 o                         
  -2  -2   4        638.38        796.90         8.24 o                         
  -1  -2   4       1665.54       1841.26        19.00 o                         
   0  -2   4        227.49        223.68         2.10 o                         
   1  -2   4        541.87        607.36         5.38 o                         
   2  -2   4         34.06         46.13         0.42 o                         
   3  -2   4       1277.44       1268.34        11.21 o                         
   4  -2   4        636.88        869.68         6.81 o                         
   5  -2   4          3.34          0.77         0.22 o                         
   6  -2   4          1.46          2.44         0.22 o                         
   7  -2   4        150.20        166.73         2.12 o                         
   8  -2   4          5.33          4.11         0.66 o                         
   9  -2   4         47.18         52.25         1.33 o                         
  10  -2   4          0.08          0.86         0.80 o                         
  -9  -1   4         25.14         21.08         0.95 o                         
  -8  -1   4         39.01         36.28         0.84 o                         
  -7  -1   4         14.49         13.12         0.58 o                         
  -6  -1   4         29.12         35.66         0.67 o                         
  -5  -1   4        131.34        119.18         1.62 o                         
  -4  -1   4         74.20         69.38         0.86 o                         
  -3  -1   4         18.73         28.64         0.60 o                         
  -2  -1   4          0.79          0.74         0.15 o                         
  -1  -1   4        134.47        115.53         1.16 o                         
   0  -1   4       1239.32       1298.65        10.63 o                         
   1  -1   4        414.71        427.61         3.13 o                         
   2  -1   4          0.27          1.24         0.14 o                         
   3  -1   4        369.52        369.19         3.54 o                         
   4  -1   4         47.08         65.25         0.65 o                         
   5  -1   4        598.35        569.71         5.56 o                         
   6  -1   4         25.85         44.02         0.77 o                         
   7  -1   4          3.36          4.08         0.23 o                         
   8  -1   4         89.90         77.63         1.10 o                         
   9  -1   4          0.40          0.89         0.43 o                         
  10  -1   4          0.15         -0.24         1.80 o                         
  -9   0   4          5.22          6.27         0.66 o                         
  -8   0   4          4.41          2.67         0.37 o                         
  -7   0   4         86.55         62.57         1.20 o                         
  -6   0   4         14.52         13.00         0.48 o                         
  -5   0   4          0.98          0.34         0.19 o                         
  -4   0   4         36.17         40.95         0.64 o                         
  -3   0   4       1456.76       1513.41        14.24 o                         
  -2   0   4         47.59         38.62         0.44 o                         
  -1   0   4         60.57         82.83         0.69 o                         
   0   0   4       6701.53       5882.58        70.54 o                         
   1   0   4       2801.16       2683.42        19.54 o                         
   2   0   4         72.17         80.81         0.87 o                         
   3   0   4          7.00         18.92         0.38 o                         
   4   0   4          0.46          3.26         0.36 o                         
   5   0   4        255.21        327.23         3.10 o                         
   6   0   4       1513.45       1569.44        14.92 o                         
   7   0   4        170.38        140.00         2.09 o                         
   8   0   4         45.86         30.37         0.77 o                         
   9   0   4          4.28          2.12         0.27 o                         
  10   0   4         27.88         29.21         2.00 o                         
  11   0   4         17.08         21.68         4.43 o                         
  -9   1   4         58.09         69.72         1.32 o                         
  -8   1   4          4.90          6.45         0.43 o                         
  -7   1   4         25.12         18.88         0.63 o                         
  -6   1   4        372.94        343.45         3.62 o                         
  -5   1   4         81.22         90.26         1.06 o                         
  -4   1   4         24.32         27.03         0.43 o                         
  -3   1   4        742.08        770.73         6.93 o                         
  -2   1   4         59.58         61.97         1.02 o                         
  -1   1   4       4387.32       4252.94        42.49 o                         
   0   1   4       8911.09       7556.19        61.33 o                         
   1   1   4         31.99         19.37         0.27 o                         
   2   1   4       1608.33       1758.00        23.92 o                         
   3   1   4          5.33          0.82         0.16 o                         
   4   1   4        141.03        130.09         1.38 o                         
   5   1   4        776.71        735.03         8.18 o                         
   6   1   4        157.90        164.41         1.85 o                         
   7   1   4        108.97        114.87         1.60 o                         
   8   1   4        144.60        139.32         1.74 o                         
   9   1   4         97.68         81.73         1.21 o                         
  10   1   4         17.29         16.35         0.60 o                         
  11   1   4         65.67         78.75         2.59 o                         
  -9   2   4          5.28          5.93         0.55 o                         
  -8   2   4         66.04         70.82         1.25 o                         
  -7   2   4        154.79        160.80         1.95 o                         
  -6   2   4         80.92         84.08         1.35 o                         
  -5   2   4          0.73          2.17         0.86 o                         
  -4   2   4         18.29         24.38         0.39 o                         
  -3   2   4        260.05        235.33         1.91 o                         
  -2   2   4         75.55         76.09         0.73 o                         
  -1   2   4        437.15        525.56         4.12 o                         
   0   2   4       1302.96       1635.52        16.56 o                         
   1   2   4        336.96        328.03         2.70 o                         
   2   2   4         51.35         40.01         0.49 o                         
   3   2   4        167.64        183.59         2.11 o                         
   4   2   4        437.04        535.38         5.15 o                         
   5   2   4        226.97        220.67         2.44 o                         
   6   2   4          0.76         -0.06         0.18 o                         
   7   2   4        122.54        114.67         1.45 o                         
   8   2   4        225.46        221.68         2.46 o                         
   9   2   4          7.61          4.32         0.41 o                         
  10   2   4          0.86          0.20         0.41 o                         
  -9   3   4         59.71         63.51         2.54 o                         
  -8   3   4         18.77         20.05         0.79 o                         
  -7   3   4          0.57          0.85         0.30 o                         
  -6   3   4         31.66         27.96         0.67 o                         
  -5   3   4         79.33         83.54         1.18 o                         
  -4   3   4          5.90          5.42         0.24 o                         
  -3   3   4       1111.34       1107.65         8.13 o                         
  -2   3   4        351.55        374.07         3.20 o                         
  -1   3   4          0.07          0.51         0.12 o                         
   0   3   4        875.94        874.17         7.40 o                         
   1   3   4          1.25          0.29         0.23 o                         
   2   3   4       4005.69       3915.50        30.31 o                         
   3   3   4         97.92        154.49         1.61 o                         
   4   3   4        117.21        131.49         1.63 o                         
   5   3   4         14.79         15.06         0.32 o                         
   6   3   4         31.54         37.10         0.76 o                         
   7   3   4         16.39         17.76         0.99 o                         
   8   3   4         68.45         61.41         1.17 o                         
   9   3   4         24.14         19.75         0.74 o                         
  10   3   4         73.06         79.96         1.61 o                         
  -9   4   4          7.51          9.34         1.56 o                         
  -8   4   4         18.37         23.83         2.16 o                         
  -7   4   4         49.37         43.31         1.28 o                         
  -6   4   4        644.02        633.52         6.27 o                         
  -5   4   4         18.63         18.99         0.57 o                         
  -4   4   4         99.60        119.44         1.24 o                         
  -3   4   4         23.46         25.35         0.58 o                         
  -2   4   4        469.14        489.91         4.16 o                         
  -1   4   4        112.78        117.75         1.05 o                         
   0   4   4        639.32        753.33        10.88 o                         
   1   4   4         98.72        113.58         0.95 o                         
   2   4   4       1460.22       1523.70        14.71 o                         
   3   4   4        123.83        171.94         1.79 o                         
   4   4   4        981.71        992.24         9.47 o                         
   5   4   4        224.64        258.62         2.99 o                         
   6   4   4        289.61        290.11         3.41 o                         
   7   4   4         61.52         45.48         0.97 o                         
   8   4   4         13.75          8.84         0.41 o                         
   9   4   4          0.84          0.29         0.32 o                         
  10   4   4          0.05          0.53         0.49 o                         
  -9   5   4         18.14         22.04         2.99 o                         
  -8   5   4          0.14         -0.12         1.56 o                         
  -7   5   4          0.68          0.73         0.66 o                         
  -6   5   4        110.68        102.91         1.82 o                         
  -5   5   4         95.65         84.14         1.33 o                         
  -4   5   4       1231.12       1235.09        13.05 o                         
  -3   5   4        795.80        754.16         6.36 o                         
  -2   5   4          0.17          0.68         0.21 o                         
  -1   5   4         10.01          7.75         0.34 o                         
   0   5   4       1070.90       1108.67        10.17 o                         
   1   5   4         65.95         91.07         1.12 o                         
   2   5   4        239.22        264.70         2.69 o                         
   3   5   4        474.52        455.98         4.56 o                         
   4   5   4         77.76         74.10         1.06 o                         
   5   5   4        101.33        108.34         1.50 o                         
   6   5   4         42.73         43.75         0.85 o                         
   7   5   4         19.74         12.53         0.51 o                         
   8   5   4         36.24         32.73         0.87 o                         
   9   5   4         25.88         24.48         0.89 o                         
  10   5   4          3.21          4.47         0.64 o                         
  -8   6   4          3.52          3.47         0.96 o                         
  -7   6   4          6.02          9.63         2.34 o                         
  -6   6   4          2.53          0.15         0.57 o                         
  -5   6   4          9.59          4.96         0.84 o                         
  -4   6   4          8.95         16.78         0.52 o                         
  -3   6   4        725.54        651.47         6.91 o                         
  -2   6   4        451.67        461.36         5.66 o                         
  -1   6   4        256.36        230.05         2.66 o                         
   0   6   4         15.42          9.92         0.56 o                         
   1   6   4          5.83          6.14         0.22 o                         
   2   6   4         34.47         29.35         0.55 o                         
   3   6   4        464.83        439.00         4.44 o                         
   4   6   4          0.07          0.39         0.29 o                         
   5   6   4         19.97         18.47         0.50 o                         
   6   6   4         78.53         75.33         1.29 o                         
   7   6   4         41.73         44.36         1.10 o                         
   8   6   4         27.07         35.76         0.90 o                         
   9   6   4          6.75          6.79         0.44 o                         
  -8   7   4         12.37         17.72         1.68 o                         
  -7   7   4          0.42          0.24         0.72 o                         
  -6   7   4         26.82         22.40         1.10 o                         
  -5   7   4          1.90         -0.16         0.48 o                         
  -4   7   4         55.38         45.63         1.08 o                         
  -3   7   4          9.72         12.38         0.91 o                         
  -2   7   4        103.25        113.93         1.72 o                         
  -1   7   4         38.32         32.61         0.78 o                         
   0   7   4        414.27        382.33         4.17 o                         
   1   7   4        307.79        264.77         2.77 o                         
   2   7   4        143.45        125.54         1.47 o                         
   3   7   4         12.88          5.35         0.28 o                         
   4   7   4         28.74         26.78         0.55 o                         
   5   7   4         10.21          5.84         0.42 o                         
   6   7   4         91.68         90.01         1.29 o                         
   7   7   4          2.54          1.40         0.30 o                         
   8   7   4         35.77         48.05         1.07 o                         
  -7   8   4          0.00          0.48         0.84 o                         
  -6   8   4         65.69         65.97         2.63 o                         
  -5   8   4          0.23          0.77         0.48 o                         
  -4   8   4         21.84         25.38         0.92 o                         
  -3   8   4         24.75         34.78         0.96 o                         
  -2   8   4         13.52          7.79         0.50 o                         
  -1   8   4        453.31        386.43         6.10 o                         
   0   8   4          0.71          0.35         0.29 o                         
   1   8   4         60.85         71.25         0.96 o                         
   2   8   4         60.61         50.27         0.97 o                         
   3   8   4        273.56        267.20         2.96 o                         
   4   8   4         52.84         52.48         0.90 o                         
   5   8   4        136.34        175.64         2.79 o                         
   6   8   4         14.00         15.92         1.08 o                         
   7   8   4          0.20         -0.44         0.44 o                         
   8   8   4          1.79          3.08         0.46 o                         
  -6   9   4          0.14          0.36         0.84 o                         
  -5   9   4          8.46          9.73         0.96 o                         
  -4   9   4          2.57          5.18         0.49 o                         
  -3   9   4         57.83         76.41         1.69 o                         
  -2   9   4         14.97         14.11         0.68 o                         
  -1   9   4          5.86          0.68         0.31 o                         
   0   9   4         19.94         19.05         0.72 o                         
   1   9   4        186.76        182.70         2.29 o                         
   2   9   4         13.71         15.50         0.53 o                         
   3   9   4          0.35          0.24         0.29 o                         
   4   9   4          0.29          0.49         0.22 o                         
   5   9   4         90.81        100.36         1.51 o                         
   6   9   4         26.31         26.83         1.03 o                         
   7   9   4         64.01         71.30         1.51 o                         
  -5  10   4         22.65         30.39         1.26 o                         
  -4  10   4         15.89         17.01         1.13 o                         
  -3  10   4         26.07         30.26         1.02 o                         
  -2  10   4          2.21          3.67         0.48 o                         
  -1  10   4         84.06         97.64         1.81 o                         
   0  10   4        129.72        123.49         1.89 o                         
   1  10   4          1.06          2.24         0.42 o                         
   2  10   4         43.57         55.19         1.31 o                         
   3  10   4         15.75         10.39         0.58 o                         
   4  10   4         11.34         13.22         0.52 o                         
   5  10   4         19.30         22.80         0.67 o                         
  -3  11   4         15.84         17.48         1.05 o                         
  -2  11   4         36.91         38.02         1.54 o                         
  -1  11   4          9.50          8.03         0.62 o                         
   0  11   4         62.59         61.28         1.45 o                         
   1  11   4         17.63         20.78         1.00 o                         
   2  11   4         16.94         18.03         0.99 o                         
   3  11   4          6.65          9.99         0.59 o                         
   4  11   4         23.21         29.81         2.51 o                         
   0 -10   5          5.02          2.35         0.79 o                         
   1 -10   5          0.81          0.51         0.43 o                         
   2 -10   5         31.31         29.34         1.23 o                         
  -3  -9   5          3.29          3.35         1.68 o                         
  -2  -9   5        131.93        158.78         6.23 o                         
  -1  -9   5          5.05          5.58         0.55 o                         
   0  -9   5         25.87         18.05         1.44 o                         
   1  -9   5         34.30         32.61         1.12 o                         
   2  -9   5          0.30          0.36         0.46 o                         
   3  -9   5          1.14          1.42         0.46 o                         
   4  -9   5          0.67          2.72         0.50 o                         
   5  -9   5          5.56          7.32         0.71 o                         
  -5  -8   5          1.60          2.51         0.84 o                         
  -3  -8   5         18.22         15.33         1.20 o                         
  -2  -8   5         33.22         33.55         2.03 o                         
  -1  -8   5          2.00          1.95         0.26 o                         
   0  -8   5        359.54        368.97         5.73 o                         
   1  -8   5        101.72        103.14         1.79 o                         
   2  -8   5         28.93         28.20         0.84 o                         
   3  -8   5         36.78         32.71         1.02 o                         
   4  -8   5         55.45         52.41         1.36 o                         
   5  -8   5          0.75          0.47         0.53 o                         
   6  -8   5         64.00         88.57         2.04 o                         
   7  -8   5         12.05         13.85         0.80 o                         
  -6  -7   5          1.08         -0.24         0.42 o                         
  -5  -7   5         36.30         33.63         2.22 o                         
  -4  -7   5          4.35          2.99         0.84 o                         
  -3  -7   5          1.06          0.57         0.35 o                         
  -2  -7   5         56.37         56.80         1.29 o                         
  -1  -7   5          6.20          5.20         0.35 o                         
   0  -7   5         29.61         20.64         0.75 o                         
   1  -7   5        310.36        298.88         3.93 o                         
   2  -7   5        476.10        473.45         7.10 o                         
   3  -7   5        377.36        385.76         5.76 o                         
   4  -7   5         29.13         20.16         0.79 o                         
   5  -7   5          0.95          0.60         0.52 o                         
   6  -7   5          1.75          3.90         0.54 o                         
   7  -7   5         44.35         50.64         1.29 o                         
   8  -7   5         16.34         18.77         1.23 o                         
  -7  -6   5          1.59          0.45         0.25 o                         
  -6  -6   5         43.57         44.37         1.06 o                         
  -5  -6   5        121.04        112.77         1.91 o                         
  -4  -6   5         45.69         43.86         1.26 o                         
  -3  -6   5         18.55         19.34         0.76 o                         
  -2  -6   5          6.42          8.54         0.69 o                         
  -1  -6   5          0.93          0.98         0.23 o                         
   0  -6   5        225.58        230.14         3.16 o                         
   1  -6   5          2.70          1.08         0.34 o                         
   2  -6   5         39.89         52.44         1.18 o                         
   3  -6   5        227.58        226.75         3.66 o                         
   4  -6   5        373.67        417.09         6.25 o                         
   5  -6   5        201.76        214.12         3.72 o                         
   6  -6   5         42.77         40.15         1.52 o                         
   7  -6   5          3.71          5.28         0.52 o                         
   8  -6   5         58.63         59.21         1.73 o                         
   9  -6   5          8.33          7.53         0.89 o                         
  -7  -5   5          1.33          1.97         0.33 o                         
  -6  -5   5          5.57          6.31         0.35 o                         
  -5  -5   5          0.14         -0.17         0.17 o                         
  -4  -5   5         13.35         11.76         0.57 o                         
  -3  -5   5        120.31        113.19         1.90 o                         
  -2  -5   5          3.98          4.99         0.34 o                         
  -1  -5   5         26.36         26.82         0.68 o                         
   0  -5   5        215.68        188.49         2.09 o                         
   1  -5   5        170.43        150.91         1.63 o                         
   2  -5   5        360.91        396.27         5.55 o                         
   3  -5   5        486.67        489.35         7.35 o                         
   4  -5   5         37.98         29.54         0.92 o                         
   5  -5   5         13.46          8.58         0.69 o                         
   6  -5   5         97.41        111.75         1.89 o                         
   7  -5   5         14.43         10.11         0.60 o                         
   8  -5   5         68.84         77.95         1.94 o                         
   9  -5   5         68.36         74.26         1.94 o                         
  -8  -4   5         18.98         16.92         0.66 o                         
  -7  -4   5         16.69         14.92         0.70 o                         
  -6  -4   5         14.97         11.48         0.49 o                         
  -5  -4   5         90.50         97.62         1.30 o                         
  -4  -4   5         42.42         35.63         0.72 o                         
  -3  -4   5        318.28        293.38         3.99 o                         
  -2  -4   5        122.09        119.76         2.82 o                         
  -1  -4   5        157.25        121.76         1.54 o                         
   0  -4   5          3.15          1.53         0.19 o                         
   1  -4   5        133.42        162.18         1.53 o                         
   2  -4   5        162.09        167.83         2.81 o                         
   3  -4   5          9.86         12.93         0.44 o                         
   4  -4   5          1.89          3.59         0.31 o                         
   5  -4   5        940.40        938.60        11.26 o                         
   6  -4   5        201.42        184.94         2.76 o                         
   7  -4   5          1.10          0.92         0.48 o                         
   8  -4   5          1.21          5.84         1.00 o                         
   9  -4   5         53.58         58.03         2.26 o                         
  10  -4   5          0.04          0.25         1.38 o                         
  -8  -3   5          7.02          6.46         0.55 o                         
  -7  -3   5          0.80         -0.20         0.30 o                         
  -6  -3   5         27.30         28.79         0.93 o                         
  -5  -3   5        154.93        160.56         2.15 o                         
  -4  -3   5         36.27         36.34         0.75 o                         
  -3  -3   5       1316.42       1254.52        12.60 o                         
  -2  -3   5         28.74         22.94         0.42 o                         
  -1  -3   5       1000.79       1123.50        10.64 o                         
   0  -3   5        325.64        402.44         3.99 o                         
   1  -3   5       1406.27       1457.44        12.68 o                         
   2  -3   5          2.09          3.87         0.18 o                         
   3  -3   5        323.12        368.78         3.20 o                         
   4  -3   5         32.12         32.48         0.78 o                         
   5  -3   5          9.81         12.53         1.00 o                         
   6  -3   5        179.85        204.91         2.99 o                         
   7  -3   5          5.88          9.48         0.60 o                         
   8  -3   5         90.91         79.65         1.85 o                         
   9  -3   5         47.49         60.02         1.74 o                         
  10  -3   5          0.24          0.48         0.59 o                         
  -9  -2   5         29.85         33.77         2.16 o                         
  -8  -2   5         41.94         57.30         1.25 o                         
  -7  -2   5          9.08          9.46         0.43 o                         
  -6  -2   5         79.60         65.42         1.22 o                         
  -5  -2   5         56.05         66.03         1.21 o                         
  -4  -2   5         55.75         51.38         0.91 o                         
  -3  -2   5          4.73          7.80         0.24 o                         
  -2  -2   5          1.12          1.14         0.13 o                         
  -1  -2   5       2030.44       2090.63        28.48 o                         
   0  -2   5        247.88        231.01         1.98 o                         
   1  -2   5         29.54         31.37         0.47 o                         
   2  -2   5       1583.76       1789.02        22.53 o                         
   3  -2   5        202.48        178.31         2.56 o                         
   4  -2   5        375.59        412.51         3.41 o                         
   5  -2   5         80.46         80.99         0.96 o                         
   6  -2   5        348.11        336.47         3.09 o                         
   7  -2   5         11.07          6.72         0.40 o                         
   8  -2   5        160.59        182.91         3.28 o                         
   9  -2   5         12.26         11.96         0.90 o                         
  10  -2   5          3.12          2.37         0.82 o                         
  -9  -1   5          0.04          0.19         0.34 o                         
  -8  -1   5         11.52         15.05         0.66 o                         
  -7  -1   5         52.83         60.86         1.06 o                         
  -6  -1   5        133.55        127.16         1.81 o                         
  -5  -1   5          5.08          3.15         0.30 o                         
  -4  -1   5         90.67         94.58         1.31 o                         
  -3  -1   5          1.58          2.39         0.33 o                         
  -2  -1   5        229.21        234.62         2.18 o                         
  -1  -1   5       1591.66       1674.32        14.67 o                         
   0  -1   5        404.38        447.57         5.45 o                         
   1  -1   5         68.18         48.25         0.47 o                         
   2  -1   5         21.87          9.43         0.25 o                         
   3  -1   5        873.67        912.44        10.92 o                         
   4  -1   5        175.50        215.64         1.98 o                         
   5  -1   5        142.17        174.69         1.80 o                         
   6  -1   5         20.45         19.80         0.47 o                         
   7  -1   5          0.73         -0.24         0.24 o                         
   8  -1   5        105.34         99.52         1.48 o                         
   9  -1   5         92.87        102.66         2.53 o                         
  10  -1   5          0.37          0.98         0.57 o                         
  -9   0   5         10.16          9.52         0.72 o                         
  -8   0   5         16.62         13.05         0.57 o                         
  -7   0   5         37.93         52.08         1.02 o                         
  -6   0   5          0.23         -0.05         0.23 o                         
  -5   0   5        105.88        127.51         1.95 o                         
  -4   0   5          7.64         12.23         0.60 o                         
  -3   0   5          7.00          3.98         0.32 o                         
  -2   0   5        977.60       1061.97        11.00 o                         
  -1   0   5          2.74          4.62         0.41 o                         
   0   0   5        760.29        814.97         6.01 o                         
   1   0   5        524.07        631.41         7.49 o                         
   2   0   5       1929.32       2048.94        28.89 o                         
   3   0   5         46.09         14.96         0.32 o                         
   4   0   5        276.87        387.75         3.51 o                         
   5   0   5        615.93        585.71         5.36 o                         
   6   0   5        787.77        837.36         7.59 o                         
   7   0   5        101.70        115.66         1.94 o                         
   8   0   5         94.13         97.59         1.43 o                         
   9   0   5          2.81          4.68         0.35 o                         
  10   0   5         17.66         17.11         1.02 o                         
  11   0   5         17.28         15.81         4.07 o                         
  -9   1   5         53.49         43.41         0.99 o                         
  -8   1   5         32.97         34.67         0.87 o                         
  -7   1   5         51.35         62.41         1.31 o                         
  -6   1   5         42.02         51.51         1.02 o                         
  -5   1   5         93.17         91.34         1.30 o                         
  -4   1   5         16.76         20.13         0.44 o                         
  -3   1   5        388.58        397.76         3.28 o                         
  -2   1   5        125.76         91.05         1.15 o                         
  -1   1   5         52.15         40.49         0.45 o                         
   0   1   5        753.70        880.30         7.23 o                         
   1   1   5        215.73        247.43         2.07 o                         
   2   1   5        777.87        742.97         7.09 o                         
   3   1   5        194.54        249.76         2.43 o                         
   4   1   5        738.77        874.79         7.77 o                         
   6   1   5        438.03        401.28         3.96 o                         
   7   1   5          7.05          2.36         0.29 o                         
   8   1   5        224.41        224.99         2.55 o                         
   9   1   5        142.00        134.04         1.76 o                         
  10   1   5        109.61        126.08         1.76 o                         
  11   1   5          8.74          8.32         0.93 o                         
  -9   2   5          1.01          0.01         0.38 o                         
  -8   2   5         34.45         39.87         0.80 o                         
  -7   2   5        216.50        212.90         2.46 o                         
  -6   2   5        385.19        349.47         4.19 o                         
  -5   2   5          1.29          2.00         0.20 o                         
  -4   2   5        108.51        113.87         1.27 o                         
  -3   2   5        199.93        227.44         2.03 o                         
  -2   2   5       1266.09       1430.15        10.79 o                         
  -1   2   5        669.83        748.73         5.93 o                         
   0   2   5       6055.62       5572.84        75.27 o                         
   1   2   5         94.86         85.30         0.76 o                         
   2   2   5        160.26        197.78         1.86 o                         
   3   2   5       1046.25       1028.04         9.30 o                         
   4   2   5         93.90        125.75         1.78 o                         
   5   2   5        203.07        209.88         2.14 o                         
   6   2   5          0.32          2.64         0.22 o                         
   7   2   5        117.32        116.86         1.49 o                         
   8   2   5         48.83         43.36         1.60 o                         
   9   2   5         11.80         14.67         0.49 o                         
  10   2   5         14.73         23.59         0.88 o                         
  -9   3   5         21.05         24.24         2.88 o                         
  -8   3   5         10.58         12.32         0.56 o                         
  -7   3   5          3.12          2.80         0.36 o                         
  -6   3   5        153.77        154.59         1.94 o                         
  -5   3   5        550.32        533.83         6.07 o                         
  -4   3   5        248.31        226.10         2.26 o                         
  -3   3   5        314.87        301.05         2.39 o                         
  -2   3   5        188.25        209.69         1.84 o                         
  -1   3   5         64.08         46.28         0.51 o                         
   0   3   5        434.66        564.87         5.46 o                         
   1   3   5       1279.59       1461.22        11.94 o                         
   2   3   5       4141.41       3925.19        31.94 o                         
   3   3   5       1610.71       1748.74        15.41 o                         
   4   3   5        317.98        282.55         2.74 o                         
   5   3   5        177.58        147.21         1.61 o                         
   6   3   5          6.08          8.09         0.46 o                         
   7   3   5          2.95          3.85         0.24 o                         
   8   3   5         39.52         56.75         1.02 o                         
   9   3   5         21.80         22.61         0.83 o                         
  10   3   5          2.22          0.14         0.38 o                         
  -9   4   5          9.67          7.31         1.08 o                         
  -8   4   5          0.49          1.34         0.63 o                         
  -7   4   5         48.21         48.65         1.84 o                         
  -6   4   5          6.60          8.99         0.64 o                         
  -5   4   5          3.50          2.80         0.29 o                         
  -4   4   5         12.38         10.05         0.43 o                         
  -3   4   5        713.44        737.41         5.84 o                         
  -2   4   5          8.73         10.92         0.27 o                         
  -1   4   5        541.34        636.63         4.77 o                         
   0   4   5       4442.61       4395.11        35.93 o                         
   1   4   5        519.17        527.60         4.82 o                         
   2   4   5         87.59         64.25         0.82 o                         
   3   4   5        851.29        956.39         8.57 o                         
   4   4   5         16.61         10.98         0.29 o                         
   5   4   5         19.50         13.30         0.45 o                         
   6   4   5         72.09         63.08         0.99 o                         
   7   4   5          0.23          0.39         0.37 o                         
   8   4   5         30.28         37.71         0.82 o                         
   9   4   5         15.07         19.75         0.73 o                         
  10   4   5         22.62         24.66         1.13 o                         
  -8   5   5          0.86         -0.72         1.32 o                         
  -7   5   5         25.11         20.87         2.51 o                         
  -6   5   5        100.87        120.47         2.05 o                         
  -5   5   5          3.25          5.62         0.46 o                         
  -4   5   5        349.72        362.13         4.00 o                         
  -3   5   5        288.72        287.20         2.59 o                         
  -2   5   5        166.00        176.74         1.77 o                         
  -1   5   5          6.11          3.56         0.18 o                         
   0   5   5        122.82        145.06         2.06 o                         
   1   5   5         40.26         22.80         0.34 o                         
   2   5   5       2290.84       2375.14        19.49 o                         
   3   5   5       1235.50       1254.64        11.22 o                         
   4   5   5        147.23        132.62         1.69 o                         
   5   5   5          1.87          5.14         0.50 o                         
   6   5   5          0.62          2.20         0.28 o                         
   7   5   5         32.26         33.52         0.79 o                         
   8   5   5          6.92          5.22         0.48 o                         
   9   5   5          8.14          8.10         0.51 o                         
  10   5   5         50.93         60.26         1.56 o                         
  -8   6   5          9.83         14.25         1.44 o                         
  -7   6   5          0.50          1.92         0.72 o                         
  -6   6   5         23.69         14.90         1.38 o                         
  -5   6   5         31.12         26.01         1.42 o                         
  -4   6   5        127.70        145.43         2.09 o                         
  -3   6   5        354.08        395.16         4.33 o                         
  -2   6   5        114.90        120.90         1.99 o                         
  -1   6   5        103.62         99.66         1.78 o                         
   0   6   5          0.38          0.12         0.31 o                         
   1   6   5        488.56        506.82         5.03 o                         
   2   6   5         40.06         30.46         0.53 o                         
   3   6   5          5.34          7.58         0.36 o                         
   4   6   5        318.92        313.69         3.77 o                         
   5   6   5        314.32        285.70         2.99 o                         
   6   6   5          9.57          6.62         0.43 o                         
   7   6   5         51.07         55.52         1.15 o                         
   8   6   5         82.70         87.73         1.48 o                         
   9   6   5         19.13         17.64         1.02 o                         
  -7   7   5         24.07         15.45         1.56 o                         
  -6   7   5          6.23          7.36         0.83 o                         
  -5   7   5          1.00          5.44         0.83 o                         
  -4   7   5         15.13         10.00         0.47 o                         
  -3   7   5        517.52        497.00         5.70 o                         
  -2   7   5          5.55          4.86         0.45 o                         
  -1   7   5        231.15        251.07         3.40 o                         
   0   7   5         57.18         58.47         0.99 o                         
   1   7   5        264.82        231.44         2.46 o                         
   2   7   5          2.60          1.64         0.19 o                         
   3   7   5         15.15         20.44         0.56 o                         
   4   7   5         43.17         37.33         0.78 o                         
   5   7   5         20.00         25.57         0.60 o                         
   6   7   5         75.20         70.99         1.26 o                         
   7   7   5         51.05         41.60         0.94 o                         
   8   7   5         17.88         17.43         0.69 o                         
   9   7   5          2.71          1.71         1.05 o                         
  -7   8   5         22.02         17.24         1.68 o                         
  -6   8   5         56.57         57.74         2.12 o                         
  -5   8   5          0.66          1.20         0.60 o                         
  -4   8   5         76.22         79.44         1.69 o                         
  -3   8   5          1.11          0.65         0.35 o                         
  -2   8   5          0.52         -0.05         0.35 o                         
  -1   8   5        199.67        173.67         2.72 o                         
   0   8   5        123.02        115.09         1.47 o                         
   1   8   5        104.20        125.35         1.55 o                         
   2   8   5         78.50         76.33         1.26 o                         
   3   8   5        453.99        437.83         4.58 o                         
   4   8   5          5.57          5.78         0.29 o                         
   5   8   5         32.08         27.23         0.80 o                         
   6   8   5          2.81          5.98         0.35 o                         
   7   8   5          0.08         -0.34         0.34 o                         
   8   8   5         41.51         36.06         0.91 o                         
  -6   9   5          1.44          2.40         0.84 o                         
  -5   9   5          0.37         -1.08         1.44 o                         
  -4   9   5         40.94         33.51         1.08 o                         
  -3   9   5         48.59         32.31         1.67 o                         
  -2   9   5         61.05         58.08         1.58 o                         
  -1   9   5         85.60        109.27         1.87 o                         
   0   9   5          0.69         -0.10         0.30 o                         
   1   9   5          6.75          6.74         0.52 o                         
   2   9   5         92.12         95.20         1.47 o                         
   3   9   5        260.78        275.58         3.06 o                         
   4   9   5        126.31        131.39         1.80 o                         
   5   9   5          1.21          1.73         0.30 o                         
   6   9   5          6.70          9.67         0.64 o                         
   7   9   5         32.51         33.03         1.00 o                         
  -4  10   5          0.78          0.47         0.40 o                         
  -3  10   5         23.36         18.00         1.21 o                         
  -2  10   5          1.32          1.33         0.45 o                         
  -1  10   5         56.36         57.07         1.21 o                         
   0  10   5         59.42         64.02         1.22 o                         
   1  10   5        212.21        244.84         3.57 o                         
   2  10   5        255.82        249.53         4.08 o                         
   3  10   5          6.73          7.94         0.42 o                         
   4  10   5         38.11         38.00         0.84 o                         
   5  10   5        123.71        125.28         2.10 o                         
   6  10   5         43.71         43.31         1.59 o                         
  -3  11   5          6.55          4.63         0.57 o                         
  -2  11   5          2.21          2.67         0.53 o                         
  -1  11   5          0.28          1.18         0.41 o                         
   0  11   5          0.08          0.11         0.35 o                         
   1  11   5          8.94         11.15         0.67 o                         
   2  11   5         70.91         75.42         1.53 o                         
   3  11   5         51.04         55.89         1.25 o                         
   4  11   5        187.86        195.31         3.81 o                         
  -2  -9   6          1.74          1.80         1.80 o                         
  -1  -9   6          2.71          3.35         0.69 o                         
   0  -9   6          2.09          6.71         2.16 o                         
   1  -9   6         95.13        100.85         4.37 o                         
   2  -9   6         23.13         17.64         0.85 o                         
   3  -9   6          9.46          7.02         0.76 o                         
   4  -9   6          0.09          0.40         0.57 o                         
   5  -9   6         10.57          9.50         0.75 o                         
  -2  -8   6          5.32          0.96         1.32 o                         
  -1  -8   6         39.99         47.31         3.71 o                         
   0  -8   6         38.37         29.89         1.62 o                         
   1  -8   6          0.50          0.73         0.55 o                         
   2  -8   6         22.44         25.52         0.70 o                         
   3  -8   6         13.48         12.76         0.98 o                         
   4  -8   6         29.79         34.95         1.17 o                         
   5  -8   6          8.30          7.19         1.14 o                         
   6  -8   6         65.34         73.73         1.57 o                         
  -5  -7   6          5.78          8.59         0.72 o                         
  -4  -7   6          0.07         -0.48         0.60 o                         
  -3  -7   6         28.14         23.59         1.44 o                         
  -2  -7   6        114.49        131.48         3.59 o                         
  -1  -7   6         53.92         46.40         1.31 o                         
   0  -7   6          1.47          0.71         0.36 o                         
   1  -7   6          2.56          6.96         0.37 o                         
   2  -7   6          7.31          8.06         0.44 o                         
   3  -7   6         69.66         70.04         1.86 o                         
   4  -7   6          7.33          6.35         0.52 o                         
   5  -7   6          6.75          6.78         0.61 o                         
   6  -7   6        101.41         92.19         1.75 o                         
   7  -7   6         22.27         20.36         0.92 o                         
  -6  -6   6          9.80          7.69         0.56 o                         
  -5  -6   6          4.51          3.24         0.37 o                         
  -4  -6   6         16.31         20.28         0.85 o                         
  -3  -6   6        174.02        150.16         4.67 o                         
  -2  -6   6          9.92          8.57         0.59 o                         
  -1  -6   6          9.37          5.06         0.54 o                         
   0  -6   6        464.21        419.61         5.33 o                         
   1  -6   6        215.59        233.25         3.19 o                         
   2  -6   6         78.50         78.51         1.56 o                         
   3  -6   6        161.05        152.53         3.24 o                         
   4  -6   6         59.84         43.93         1.09 o                         
   5  -6   6         68.54         64.44         1.54 o                         
   6  -6   6          6.16          3.06         0.52 o                         
   7  -6   6         13.20          9.10         0.60 o                         
   8  -6   6          3.85          8.05         0.76 o                         
  -7  -5   6         25.25         21.53         0.80 o                         
  -6  -5   6         16.37         15.76         0.67 o                         
  -5  -5   6          4.91          5.97         0.34 o                         
  -4  -5   6          6.33          5.02         0.50 o                         
  -3  -5   6         12.53          6.23         0.51 o                         
  -2  -5   6        173.82        186.12         2.39 o                         
  -1  -5   6        150.69        166.37         1.94 o                         
   0  -5   6         70.55         57.74         0.76 o                         
   1  -5   6         31.73         40.05         0.86 o                         
   2  -5   6          0.01          0.17         0.32 o                         
   3  -5   6        633.01        618.68         9.11 o                         
   4  -5   6        153.85        118.69         2.06 o                         
   5  -5   6         40.46         31.38         1.04 o                         
   6  -5   6         33.93         36.04         1.02 o                         
   7  -5   6          5.21          2.97         0.79 o                         
   8  -5   6         43.95         56.29         2.11 o                         
   9  -5   6          0.79          1.80         0.96 o                         
  -7  -4   6          0.08          0.11         0.34 o                         
  -6  -4   6          3.99          2.49         0.31 o                         
  -5  -4   6         20.78         19.06         0.63 o                         
  -4  -4   6          3.65          4.07         0.35 o                         
  -3  -4   6        127.28        107.98         1.39 o                         
  -2  -4   6        309.24        309.15         3.69 o                         
  -1  -4   6        407.19        379.49         3.42 o                         
   0  -4   6        455.26        478.89         4.25 o                         
   1  -4   6       1135.05       1150.62        10.16 o                         
   2  -4   6        298.95        273.30         4.05 o                         
   3  -4   6        103.06         95.84         1.72 o                         
   4  -4   6         26.39         23.48         0.90 o                         
   5  -4   6         23.90         25.40         1.10 o                         
   6  -4   6        109.83        113.54         2.14 o                         
   7  -4   6          0.50          1.11         0.42 o                         
   8  -4   6         65.56         58.43         1.70 o                         
   9  -4   6         25.10         18.46         1.32 o                         
  10  -4   6          1.93          0.19         1.28 o                         
  -8  -3   6         28.00         25.69         1.05 o                         
  -7  -3   6          1.98          0.70         0.32 o                         
  -6  -3   6         46.08         34.19         0.85 o                         
  -5  -3   6        171.70        177.07         2.20 o                         
  -4  -3   6         78.11         85.24         1.35 o                         
  -3  -3   6         14.03         16.83         0.62 o                         
  -2  -3   6          9.93         11.19         0.28 o                         
  -1  -3   6        139.25        130.19         1.32 o                         
   0  -3   6         24.16         21.20         0.61 o                         
   1  -3   6        197.80        240.27         2.27 o                         
   2  -3   6        210.33        228.12         2.41 o                         
   3  -3   6       2010.60       2236.79        21.19 o                         
   4  -3   6         71.54         73.26         2.12 o                         
   5  -3   6        870.15        766.86         9.26 o                         
   6  -3   6         87.99         59.94         1.38 o                         
   7  -3   6          0.94          0.78         0.40 o                         
   8  -3   6          1.11          0.72         0.40 o                         
   9  -3   6         61.83         54.06         1.87 o                         
  10  -3   6          1.08          1.16         0.63 o                         
  -8  -2   6          0.12         -0.32         0.59 o                         
  -7  -2   6          7.21          6.72         0.43 o                         
  -6  -2   6         30.77         25.14         0.68 o                         
  -5  -2   6         21.47         19.37         0.59 o                         
  -4  -2   6          1.28          1.00         0.30 o                         
  -3  -2   6        833.84        815.78         8.71 o                         
  -2  -2   6        851.89        851.18         8.20 o                         
  -1  -2   6        308.56        302.89         2.98 o                         
   0  -2   6          1.24          0.68         0.07 o                         
   1  -2   6         32.45         48.08         1.13 o                         
   2  -2   6       1053.28       1094.58        11.47 o                         
   3  -2   6          8.97         11.61         0.33 o                         
   4  -2   6         19.90         18.63         0.47 o                         
   5  -2   6        173.61        180.51         2.01 o                         
   6  -2   6        270.10        232.77         3.12 o                         
   7  -2   6        215.69        187.50         3.18 o                         
   8  -2   6        187.54        177.66         2.74 o                         
   9  -2   6         13.59         11.90         0.66 o                         
  10  -2   6          0.26         -0.18         0.51 o                         
  -8  -1   6          9.08         12.45         0.91 o                         
  -7  -1   6          6.56          8.35         0.52 o                         
  -6  -1   6          0.77          0.12         0.29 o                         
  -5  -1   6         24.27         20.95         0.76 o                         
  -4  -1   6        102.44        103.69         1.45 o                         
  -3  -1   6        244.32        232.58         2.70 o                         
  -2  -1   6        114.48         99.09         1.03 o                         
  -1  -1   6          0.24          2.10         0.09 o                         
   0  -1   6       2046.05       2071.22        21.58 o                         
   1  -1   6         38.58         33.95         0.43 o                         
   2  -1   6        321.75        375.91         3.84 o                         
   3  -1   6        230.63        295.80         2.60 o                         
   4  -1   6          0.96          0.78         0.12 o                         
   5  -1   6         31.96         31.72         0.52 o                         
   6  -1   6         16.06         10.11         0.56 o                         
   7  -1   6         11.91          8.23         0.48 o                         
   8  -1   6        249.50        244.02         3.75 o                         
   9  -1   6         30.77         25.87         1.27 o                         
  10  -1   6          0.32          0.80         0.58 o                         
  -9   0   6         26.82         28.55         0.95 o                         
  -8   0   6        107.41        124.95         2.81 o                         
  -7   0   6          5.15          8.56         0.64 o                         
  -6   0   6         17.37         16.25         0.79 o                         
  -5   0   6         56.98         47.49         1.17 o                         
  -4   0   6          2.58          4.60         0.28 o                         
  -3   0   6         15.25         14.43         0.61 o                         
  -2   0   6         13.27         12.02         0.31 o                         
  -1   0   6        370.24        386.46         3.71 o                         
   0   0   6        135.71        154.29         1.25 o                         
   1   0   6        347.12        366.72         3.93 o                         
   2   0   6       2605.43       2617.51        21.53 o                         
   3   0   6        782.35        868.98         7.13 o                         
   4   0   6       2526.31       2542.84        32.81 o                         
   5   0   6        329.61        321.34         3.26 o                         
   6   0   6         40.97         56.28         1.01 o                         
   7   0   6         95.94        103.33         1.65 o                         
   8   0   6         46.66         45.98         0.96 o                         
   9   0   6          0.29         -0.32         0.32 o                         
  10   0   6          0.00          0.11         0.58 o                         
  11   0   6         56.77         64.66         5.39 o                         
  -9   1   6          5.10          7.47         0.61 o                         
  -8   1   6         14.42         14.61         0.63 o                         
  -7   1   6         42.27         34.52         0.87 o                         
  -6   1   6        196.68        200.13         2.41 o                         
  -5   1   6        158.31        154.26         1.74 o                         
  -4   1   6         89.08         85.02         0.93 o                         
  -3   1   6        184.16        184.39         1.87 o                         
  -2   1   6        231.79        216.62         2.03 o                         
  -1   1   6       1144.21       1285.18        11.22 o                         
   0   1   6         12.06          6.02         0.21 o                         
   1   1   6       1022.52       1139.31         8.80 o                         
   2   1   6          0.00         -0.08         0.08 o                         
   3   1   6        208.88        246.05         2.37 o                         
   4   1   6        264.93        305.71         2.77 o                         
   5   1   6        303.43        289.04         2.91 o                         
   6   1   6         35.25         27.62         0.60 o                         
   7   1   6          0.41          0.62         0.25 o                         
   8   1   6          1.64          1.24         0.34 o                         
   9   1   6         14.87         10.16         0.50 o                         
  10   1   6        115.09        130.27         2.13 o                         
  11   1   6         11.23         13.09         1.17 o                         
  -9   2   6          7.32         10.20         0.60 o                         
  -8   2   6         35.80         36.98         1.01 o                         
  -7   2   6        109.73        101.17         1.48 o                         
  -6   2   6        158.00        175.42         2.23 o                         
  -5   2   6         14.64         14.16         0.44 o                         
  -4   2   6          0.32          1.05         0.20 o                         
  -3   2   6          5.55          2.89         0.15 o                         
  -2   2   6          8.72          9.08         0.41 o                         
  -1   2   6       4063.45       4366.84        35.74 o                         
   0   2   6        129.69        171.25         1.78 o                         
   1   2   6        266.14        303.69         2.45 o                         
   2   2   6        900.91        784.03         8.52 o                         
   3   2   6        533.16        597.78         6.16 o                         
   4   2   6         84.38        116.17         1.26 o                         
   5   2   6        246.24        254.33         2.50 o                         
   6   2   6        679.01        671.59         6.48 o                         
   7   2   6         34.95         27.52         0.55 o                         
   8   2   6        430.74        408.64         4.81 o                         
   9   2   6          4.60          4.09         0.37 o                         
  10   2   6          9.12          8.77         0.43 o                         
  -8   3   6         39.12         45.98         1.65 o                         
  -7   3   6          5.33          4.63         0.45 o                         
  -6   3   6         93.63         78.19         1.32 o                         
  -5   3   6         29.20         20.00         0.51 o                         
  -4   3   6        707.88        745.77         6.70 o                         
  -3   3   6         75.46         97.65         1.06 o                         
  -2   3   6        326.83        300.04         2.39 o                         
  -1   3   6        119.65        133.64         1.60 o                         
   0   3   6        898.63        998.87         9.19 o                         
   1   3   6       1646.45       1764.10        14.54 o                         
   2   3   6        452.50        438.78         3.88 o                         
   3   3   6         60.29         65.39         0.86 o                         
   4   3   6        329.80        323.78         3.36 o                         
   5   3   6       1401.83       1435.01        13.52 o                         
   6   3   6         44.88         37.60         0.60 o                         
   7   3   6          1.26          1.55         0.22 o                         
   8   3   6         28.41         33.66         0.71 o                         
   9   3   6         62.29         71.42         1.33 o                         
  10   3   6         60.51         48.16         1.18 o                         
  -8   4   6         21.13         28.05         1.23 o                         
  -7   4   6          0.04          0.96         0.42 o                         
  -6   4   6        135.11        139.97         1.83 o                         
  -5   4   6          2.20         -0.18         0.24 o                         
  -4   4   6         83.94         67.80         0.98 o                         
  -3   4   6        562.06        532.88         4.42 o                         
  -2   4   6         48.42         53.84         0.62 o                         
  -1   4   6        383.86        349.07         3.13 o                         
   0   4   6         71.04         78.92         1.04 o                         
   1   4   6        296.75        278.37         2.60 o                         
   2   4   6          2.71          9.04         0.27 o                         
   3   4   6        785.33        848.26         7.88 o                         
   4   4   6          0.51         -0.20         0.20 o                         
   5   4   6        150.80        127.41         1.52 o                         
   6   4   6         11.83         18.67         0.77 o                         
   7   4   6         98.09        104.45         1.51 o                         
   8   4   6          6.51          3.47         0.33 o                         
   9   4   6          3.48          1.37         0.49 o                         
  10   4   6         10.96         13.47         0.69 o                         
  -8   5   6          3.10          2.99         0.84 o                         
  -7   5   6         42.47         39.31         1.52 o                         
  -6   5   6         19.15         21.42         1.69 o                         
  -5   5   6         66.17         80.80         1.65 o                         
  -4   5   6          1.84          0.72         0.31 o                         
  -3   5   6          2.83          2.12         0.41 o                         
  -2   5   6         74.29         63.08         0.74 o                         
  -1   5   6       1023.73        973.45         7.69 o                         
   0   5   6          0.28          0.87         0.20 o                         
   1   5   6          5.49          1.86         0.17 o                         
   2   5   6        953.23       1014.69         8.57 o                         
   3   5   6         45.06         33.69         0.50 o                         
   4   5   6         27.73         34.92         0.61 o                         
   5   5   6        370.51        350.80         4.02 o                         
   6   5   6          2.45          0.64         0.44 o                         
   7   5   6         85.10         77.28         1.28 o                         
   8   5   6         44.76         39.12         0.93 o                         
   9   5   6         11.71         11.85         0.53 o                         
  10   5   6          0.21          0.83         0.35 o                         
  -8   6   6         32.23         38.20         2.63 o                         
  -7   6   6         39.25         38.08         4.91 o                         
  -6   6   6         44.69         62.33         1.92 o                         
  -5   6   6          5.29          9.78         0.74 o                         
  -4   6   6        198.41        161.92         2.74 o                         
  -3   6   6         52.28         25.85         0.65 o                         
  -2   6   6          3.37          3.12         0.30 o                         
  -1   6   6        188.60        180.97         2.04 o                         
   0   6   6        105.99        112.73         1.46 o                         
   1   6   6         32.10         25.41         0.50 o                         
   2   6   6        268.50        232.48         2.62 o                         
   3   6   6        523.44        472.16         4.93 o                         
   4   6   6        187.14        212.44         2.64 o                         
   5   6   6         11.72          5.09         0.33 o                         
   6   6   6          0.02         -0.11         0.22 o                         
   7   6   6          0.09          0.02         0.34 o                         
   8   6   6         25.26         23.63         1.10 o                         
   9   6   6         11.44         17.38         0.77 o                         
  -7   7   6          4.08          7.42         1.08 o                         
  -6   7   6          7.36         10.24         0.94 o                         
  -5   7   6          4.55          9.45         0.95 o                         
  -4   7   6        212.20        222.20         3.41 o                         
  -3   7   6        200.12        205.12         2.65 o                         
  -2   7   6          3.95          5.17         0.43 o                         
  -1   7   6        433.76        387.65         5.40 o                         
   0   7   6        148.09        130.03         1.75 o                         
   1   7   6        466.50        405.76         4.41 o                         
   2   7   6        166.56        162.01         1.97 o                         
   3   7   6        508.21        443.04         4.58 o                         
   4   7   6          1.83          3.93         0.42 o                         
   5   7   6        231.17        241.68         3.03 o                         
   6   7   6        199.39        232.75         2.84 o                         
   7   7   6         30.39         38.57         0.96 o                         
   8   7   6          7.34          7.41         0.48 o                         
   9   7   6         27.27         35.89         1.73 o                         
  -6   8   6         16.74         20.12         1.56 o                         
  -5   8   6          0.36          0.52         0.46 o                         
  -4   8   6          0.66          0.73         0.90 o                         
  -3   8   6         77.39         87.96         2.22 o                         
  -2   8   6         16.76          7.63         0.50 o                         
  -1   8   6         36.15         40.28         0.89 o                         
   0   8   6         75.15         68.78         1.21 o                         
   1   8   6        336.04        290.05         3.92 o                         
   2   8   6         82.35         80.78         1.15 o                         
   3   8   6          0.52          0.81         0.23 o                         
   4   8   6         10.51         16.37         0.49 o                         
   5   8   6        103.26         90.67         1.54 o                         
   6   8   6          9.22          9.99         0.69 o                         
   7   8   6         40.47         58.19         1.42 o                         
   8   8   6        102.68        112.62         1.74 o                         
  -5   9   6          0.24          0.48         0.72 o                         
  -4   9   6          2.71          2.32         0.75 o                         
  -3   9   6          8.99          4.85         0.55 o                         
  -2   9   6         21.69         24.53         1.36 o                         
  -1   9   6          0.07          1.54         0.33 o                         
   0   9   6          3.55          4.47         0.37 o                         
   1   9   6          8.29         12.48         0.65 o                         
   2   9   6         39.47         38.20         0.86 o                         
   3   9   6         37.50         31.36         0.92 o                         
   4   9   6          9.17         10.91         0.48 o                         
   5   9   6          5.53          6.61         0.43 o                         
   6   9   6          7.46         11.36         0.64 o                         
   7   9   6          0.59         -0.09         0.51 o                         
  -4  10   6          6.45          4.32         0.59 o                         
  -3  10   6          0.65          0.67         0.74 o                         
  -2  10   6          0.15         -0.40         0.41 o                         
  -1  10   6         32.91         37.01         0.90 o                         
   0  10   6          6.19          8.83         0.50 o                         
   1  10   6          0.01          0.15         0.45 o                         
   2  10   6         22.32         25.25         0.96 o                         
   3  10   6          2.39          5.70         0.65 o                         
   4  10   6         20.32         20.94         0.68 o                         
   5  10   6         51.17         46.87         1.12 o                         
   6  10   6         24.99         24.14         1.38 o                         
  -2  11   6          0.80         -0.24         0.42 o                         
  -1  11   6         70.11         77.05         1.51 o                         
   0  11   6         65.91         59.59         1.57 o                         
   1  11   6          2.99          1.67         0.50 o                         
   2  11   6         21.60         25.33         0.99 o                         
   3  11   6          0.01         -0.29         0.29 o                         
   4  11   6         21.17         21.75         1.12 o                         
  -1  -9   7         14.98         17.78         1.50 o                         
   0  -9   7         81.64         92.65         6.35 o                         
   1  -9   7         23.75         27.42         2.81 o                         
   2  -9   7          9.39          8.96         2.00 o                         
   3  -9   7         53.28         63.24         3.53 o                         
   4  -9   7          0.24          1.08         0.96 o                         
  -1  -8   7          0.93          0.87         0.49 o                         
   0  -8   7          0.03          0.15         0.52 o                         
   1  -8   7          3.43          7.28         0.89 o                         
   2  -8   7          0.01          0.85         0.88 o                         
   3  -8   7         48.85         55.15         1.67 o                         
   4  -8   7          8.55          8.54         0.86 o                         
   5  -8   7          9.58         10.67         0.60 o                         
   6  -8   7          0.01         -0.16         0.64 o                         
  -4  -7   7          5.15          5.07         0.57 o                         
  -2  -7   7         29.40         22.39         1.20 o                         
  -1  -7   7         61.53         60.91         1.56 o                         
   0  -7   7         45.82         50.16         3.33 o                         
   1  -7   7          6.59          9.43         1.03 o                         
   2  -7   7          0.10          0.25         0.80 o                         
   3  -7   7         12.91          7.73         0.49 o                         
   4  -7   7          7.34          8.74         0.56 o                         
   5  -7   7         10.02         13.65         0.69 o                         
   6  -7   7         59.71         72.78         1.54 o                         
   7  -7   7          1.23         -0.23         0.54 o                         
  -5  -6   7         11.97         12.41         0.52 o                         
  -4  -6   7          0.34          1.51         0.27 o                         
  -3  -6   7         10.28          9.84         1.62 o                         
  -2  -6   7          0.88          1.73         0.45 o                         
  -1  -6   7         61.40         68.20         3.95 o                         
   0  -6   7        266.32        267.19         4.86 o                         
   1  -6   7         31.98         30.44         0.89 o                         
   2  -6   7        166.61        151.27         2.60 o                         
   3  -6   7        196.18        220.97         3.30 o                         
   4  -6   7         67.94         56.07         1.13 o                         
   5  -6   7          0.55          0.36         0.34 o                         
   6  -6   7         37.90         58.00         1.56 o                         
   7  -6   7         10.92         17.70         1.02 o                         
   8  -6   7         27.07         24.00         1.23 o                         
  -6  -5   7         26.44         31.06         0.90 o                         
  -5  -5   7         14.82         14.12         0.71 o                         
  -4  -5   7          4.88          2.72         0.66 o                         
  -3  -5   7        205.63        203.35         3.08 o                         
  -2  -5   7          2.35          1.19         0.26 o                         
  -1  -5   7         11.16         11.93         0.61 o                         
   0  -5   7          9.47          9.20         0.55 o                         
   1  -5   7        158.65        164.14         2.43 o                         
   2  -5   7        113.41        104.07         1.66 o                         
   3  -5   7        247.82        259.72         3.94 o                         
   4  -5   7        272.61        286.86         4.10 o                         
   5  -5   7        152.44        170.39         3.09 o                         
   6  -5   7          7.59          7.03         0.56 o                         
   7  -5   7          3.45          0.33         0.44 o                         
   8  -5   7          7.93          5.92         1.00 o                         
   9  -5   7        125.76        147.05         3.86 o                         
  -7  -4   7         24.02         25.52         0.87 o                         
  -6  -4   7          3.89          5.23         0.39 o                         
  -5  -4   7          0.99          2.14         0.53 o                         
  -4  -4   7          5.71          6.44         0.68 o                         
  -3  -4   7        248.48        249.17         4.72 o                         
  -2  -4   7          2.86          4.11         0.22 o                         
  -1  -4   7         26.16         21.31         0.48 o                         
   0  -4   7        103.05        109.51         1.16 o                         
   1  -4   7          1.06         12.07         1.05 o                         
   2  -4   7         16.52         30.03         1.24 o                         
   3  -4   7        157.60        155.45         2.56 o                         
   4  -4   7          7.03          9.43         0.74 o                         
   5  -4   7         25.83         30.21         1.11 o                         
   6  -4   7        364.46        359.09         6.08 o                         
   7  -4   7         27.33         28.28         1.47 o                         
   8  -4   7         98.56        116.56         2.84 o                         
   9  -4   7          3.31          4.75         1.04 o                         
  -7  -3   7          1.23          0.25         0.32 o                         
  -6  -3   7         16.33         17.14         0.76 o                         
  -5  -3   7         48.01         45.42         1.04 o                         
  -4  -3   7         40.79         46.07         1.16 o                         
  -3  -3   7         16.80         16.06         0.74 o                         
  -2  -3   7         20.02         17.33         0.82 o                         
  -1  -3   7         13.95          6.70         0.34 o                         
   0  -3   7          1.79          2.49         0.23 o                         
   1  -3   7          1.00          1.93         0.10 o                         
   2  -3   7        834.50        855.93         9.00 o                         
   3  -3   7         23.23         31.17         0.85 o                         
   4  -3   7         93.57         69.53         1.28 o                         
   5  -3   7        631.55        594.50         7.45 o                         
   6  -3   7          0.86          0.26         0.86 o                         
   7  -3   7         25.97         21.66         1.30 o                         
   8  -3   7        101.36        112.56         2.34 o                         
   9  -3   7          3.78          5.32         0.47 o                         
  10  -3   7         10.86         13.73         2.57 o                         
  -8  -2   7         20.98         19.95         0.94 o                         
  -7  -2   7          0.04          0.00         0.41 o                         
  -6  -2   7        237.97        247.56         3.93 o                         
  -5  -2   7        123.66        125.20         1.92 o                         
  -4  -2   7         89.37         81.09         1.87 o                         
  -3  -2   7         23.98         28.67         0.83 o                         
  -2  -2   7        612.63        565.46         6.40 o                         
  -1  -2   7        341.53        389.83         4.23 o                         
   0  -2   7        184.00        178.81         1.61 o                         
   1  -2   7         87.81         78.56         0.77 o                         
   2  -2   7         97.32        134.08         1.21 o                         
   3  -2   7        228.43        198.06         2.13 o                         
   4  -2   7        212.52        217.72         2.49 o                         
   5  -2   7        273.19        280.29         3.21 o                         
   6  -2   7         24.82         23.87         0.67 o                         
   7  -2   7        349.29        349.47         5.63 o                         
   8  -2   7         27.25         28.58         1.02 o                         
   9  -2   7         63.85         64.66         1.82 o                         
  10  -2   7          1.11          0.42         0.51 o                         
  -8  -1   7          7.31          6.98         0.54 o                         
  -7  -1   7         18.22         16.59         0.97 o                         
  -6  -1   7          1.63          3.98         0.49 o                         
  -5  -1   7        125.32        117.07         2.46 o                         
  -4  -1   7       1365.01       1390.67        27.40 o                         
  -3  -1   7        682.85        676.80        17.12 o                         
  -2  -1   7          0.03         -0.05         0.13 o                         
  -1  -1   7         29.94         25.87         0.44 o                         
   0  -1   7          4.14          5.40         0.19 o                         
   1  -1   7        109.62        107.41         0.95 o                         
   2  -1   7        594.97        588.29         5.29 o                         
   3  -1   7        269.35        251.16         2.29 o                         
   4  -1   7        145.62        187.18         1.71 o                         
   5  -1   7        376.54        383.65         3.47 o                         
   6  -1   7        321.54        313.17         3.92 o                         
   7  -1   7          0.65          0.24         0.56 o                         
   8  -1   7         55.65         63.00         1.47 o                         
   9  -1   7         21.96         16.08         0.93 o                         
  10  -1   7          2.09          1.04         0.64 o                         
  -8   0   7         18.42         15.97         0.85 o                         
  -7   0   7        147.03        129.14         2.68 o                         
  -6   0   7        304.53        311.55         4.72 o                         
  -5   0   7         27.06         34.49         1.13 o                         
  -4   0   7         63.53         65.59         1.16 o                         
  -3   0   7        120.71        127.81         1.79 o                         
  -2   0   7       2081.51       2183.93        22.84 o                         
  -1   0   7        196.79        208.12         2.00 o                         
   0   0   7        660.77        580.66         4.96 o                         
   1   0   7         66.52        109.99         1.93 o                         
   2   0   7          4.29          3.09         0.19 o                         
   3   0   7         53.81         46.42         0.62 o                         
   4   0   7        158.07        152.45         1.50 o                         
   5   0   7         34.67         39.54         0.59 o                         
   6   0   7        323.48        287.69         2.93 o                         
   7   0   7        195.03        201.72         2.22 o                         
   8   0   7         25.05         31.65         0.80 o                         
   9   0   7         10.45          5.57         0.50 o                         
  10   0   7         17.88         17.87         1.98 o                         
  -8   1   7          3.18          2.36         0.65 o                         
  -7   1   7          0.68          0.31         0.43 o                         
  -6   1   7        150.23        154.11         2.23 o                         
  -5   1   7         24.99         27.62         0.85 o                         
  -4   1   7         31.21         24.61         0.57 o                         
  -3   1   7        249.75        233.90         2.27 o                         
  -2   1   7        294.33        286.83         2.69 o                         
  -1   1   7        191.49        146.36         1.47 o                         
   0   1   7       5844.06       5664.28        55.92 o                         
   1   1   7         15.77         12.62         0.36 o                         
   2   1   7         68.67         83.86         0.98 o                         
   3   1   7          3.00          1.36         0.25 o                         
   4   1   7         17.74         15.15         0.43 o                         
   5   1   7         28.25         26.56         0.51 o                         
   6   1   7        110.25        100.03         1.42 o                         
   7   1   7          1.57          3.89         0.29 o                         
   8   1   7          9.55         10.64         0.69 o                         
   9   1   7         40.28         51.37         1.15 o                         
  10   1   7         24.09         22.83         1.88 o                         
  -8   2   7          2.78          4.66         0.78 o                         
  -7   2   7         11.57         10.41         0.53 o                         
  -6   2   7          9.84         13.02         0.52 o                         
  -5   2   7          8.04         11.19         0.46 o                         
  -4   2   7         58.86         58.75         0.90 o                         
  -3   2   7          3.02          2.21         0.27 o                         
  -2   2   7          8.55         10.90         0.35 o                         
  -1   2   7        847.75        871.00         6.79 o                         
   0   2   7         40.05         33.61         0.50 o                         
   1   2   7        291.53        271.13         2.38 o                         
   2   2   7        400.39        406.97         3.40 o                         
   3   2   7        739.41        776.28         7.22 o                         
   4   2   7         16.67         16.19         0.46 o                         
   5   2   7        290.57        273.15         2.99 o                         
   6   2   7          2.17          1.18         0.18 o                         
   7   2   7         45.00         39.71         0.80 o                         
   8   2   7        192.33        199.69         2.46 o                         
   9   2   7         18.59         21.74         0.79 o                         
  10   2   7          0.16          0.10         0.45 o                         
  -8   3   7         21.99         20.93         0.96 o                         
  -7   3   7         12.65         11.77         0.53 o                         
  -6   3   7         36.29         47.84         1.34 o                         
  -5   3   7          3.58          0.52         0.19 o                         
  -4   3   7         24.17         19.02         0.50 o                         
  -3   3   7        482.62        568.46         5.74 o                         
  -2   3   7          0.31          0.53         0.14 o                         
  -1   3   7        369.91        364.73         3.16 o                         
   0   3   7        130.94        110.06         1.19 o                         
   1   3   7        983.20       1167.48         9.54 o                         
   2   3   7       1526.03       1712.18        16.05 o                         
   3   3   7        274.08        305.47         2.63 o                         
   4   3   7        247.88        263.75         2.52 o                         
   5   3   7        256.03        250.14         2.56 o                         
   6   3   7         84.70         77.76         1.01 o                         
   7   3   7          0.06          0.66         0.42 o                         
   8   3   7        187.92        176.65         2.06 o                         
   9   3   7         13.60         17.68         0.51 o                         
  10   3   7         72.31         76.59         1.57 o                         
  -8   4   7         12.14         10.02         1.08 o                         
  -7   4   7         18.96          7.82         1.09 o                         
  -6   4   7        204.08        213.57         2.87 o                         
  -5   4   7         54.70         75.09         1.21 o                         
  -4   4   7        537.59        565.79         5.31 o                         
  -3   4   7          5.79          6.73         0.30 o                         
  -2   4   7        127.21        134.63         1.42 o                         
  -1   4   7        554.67        536.91         4.59 o                         
   0   4   7        915.05        843.11         7.61 o                         
   1   4   7        459.13        454.48         3.92 o                         
   2   4   7        611.68        632.49         5.25 o                         
   3   4   7       1453.61       1569.64        14.94 o                         
   4   4   7        320.15        281.82         2.83 o                         
   5   4   7        754.18        736.35         7.08 o                         
   6   4   7         70.77         65.43         0.86 o                         
   7   4   7          4.12          4.61         0.26 o                         
   8   4   7         28.67         25.65         0.86 o                         
   9   4   7         26.39         22.43         0.78 o                         
  10   4   7         12.88         10.05         0.68 o                         
  -8   5   7          0.89          2.40         0.72 o                         
  -7   5   7          3.41          6.45         1.32 o                         
  -6   5   7         47.03         38.17         1.11 o                         
  -5   5   7          0.83          0.44         0.42 o                         
  -4   5   7         88.67         82.42         1.45 o                         
  -3   5   7       1169.87       1161.53         9.78 o                         
  -2   5   7       1211.27       1219.93         9.64 o                         
  -1   5   7        136.10        153.40         1.41 o                         
   0   5   7        631.68        618.25         5.36 o                         
   1   5   7        360.25        354.32         3.47 o                         
   2   5   7         21.35         20.82         0.63 o                         
   3   5   7         45.57         37.79         0.62 o                         
   4   5   7          7.06          2.84         0.26 o                         
   5   5   7        688.16        677.25         7.20 o                         
   6   5   7         15.58         15.43         0.96 o                         
   7   5   7        126.81        116.30         1.56 o                         
   8   5   7         29.39         32.70         1.03 o                         
   9   5   7          0.12          0.04         0.34 o                         
  10   5   7          0.13         -0.37         0.37 o                         
  -7   6   7          0.42          0.36         0.72 o                         
  -6   6   7          0.07          0.69         0.78 o                         
  -5   6   7         90.80         70.37         2.15 o                         
  -4   6   7        120.94        138.41         2.37 o                         
  -3   6   7         14.15          3.72         0.33 o                         
  -2   6   7         16.85         13.00         0.45 o                         
  -1   6   7        876.50        893.24         9.89 o                         
   0   6   7        784.01        748.65         7.44 o                         
   1   6   7         39.48         40.03         0.70 o                         
   2   6   7        107.63        110.79         1.67 o                         
   3   6   7        179.57        158.99         1.75 o                         
   4   6   7          1.86          3.22         0.36 o                         
   5   6   7        165.77        149.85         2.39 o                         
   6   6   7         66.69         64.88         1.10 o                         
   7   6   7         39.65         35.17         1.59 o                         
   8   6   7         79.86         78.02         1.31 o                         
   9   6   7          0.83          1.27         0.35 o                         
  -7   7   7         14.79         12.22         1.20 o                         
  -6   7   7          7.43         11.02         1.20 o                         
  -5   7   7          2.44          0.09         0.60 o                         
  -4   7   7        185.81        170.53         2.82 o                         
  -3   7   7          4.11          5.12         0.34 o                         
  -2   7   7         57.89         59.29         1.09 o                         
  -1   7   7        716.54        724.64         8.02 o                         
   0   7   7         60.97         72.29         1.25 o                         
   1   7   7        230.56        216.52         2.58 o                         
   2   7   7       1022.50       1033.05         9.99 o                         
   3   7   7          1.31         -0.18         0.33 o                         
   4   7   7         11.00         11.00         0.42 o                         
   5   7   7         51.24         50.73         1.15 o                         
   6   7   7          3.27          0.82         0.28 o                         
   7   7   7         71.13         70.34         1.30 o                         
   8   7   7          6.70          6.52         0.43 o                         
   9   7   7         12.89          8.75         0.66 o                         
  -6   8   7          0.10          0.00         0.72 o                         
  -5   8   7          2.51          2.81         0.90 o                         
  -4   8   7         40.00         52.78         1.91 o                         
  -3   8   7          6.73          4.12         0.43 o                         
  -2   8   7          0.60          1.65         0.31 o                         
  -1   8   7         98.81         92.32         1.73 o                         
   0   8   7         81.41         82.00         1.39 o                         
   1   8   7        333.41        337.21         4.13 o                         
   2   8   7          9.31         11.24         0.47 o                         
   3   8   7         14.59         18.43         0.53 o                         
   4   8   7         83.12         83.78         1.29 o                         
   5   8   7        213.40        238.55         3.00 o                         
   6   8   7          5.63          3.41         0.63 o                         
   7   8   7         14.14         11.04         0.58 o                         
   8   8   7          0.40          1.73         0.35 o                         
  -5   9   7          0.71          0.00         0.72 o                         
  -4   9   7          0.03         -0.12         0.72 o                         
  -3   9   7         42.83         47.06         1.24 o                         
  -2   9   7         22.08         31.21         1.38 o                         
  -1   9   7        176.06        159.22         2.50 o                         
   0   9   7         49.36         54.70         1.35 o                         
   1   9   7         68.96         59.12         1.13 o                         
   2   9   7        131.55        148.63         2.23 o                         
   3   9   7         92.01         85.66         1.29 o                         
   4   9   7         44.98         47.75         0.89 o                         
   5   9   7         33.16         41.24         0.99 o                         
   6   9   7        114.34        119.87         1.79 o                         
   7   9   7         62.73         63.87         1.81 o                         
  -4  10   7         19.03         23.71         1.68 o                         
  -3  10   7          0.23          0.35         0.34 o                         
  -2  10   7          5.06          5.78         0.60 o                         
  -1  10   7         25.57         28.84         0.93 o                         
   0  10   7        109.47        111.88         2.07 o                         
   1  10   7         14.98         10.60         0.61 o                         
   2  10   7         24.78         19.20         0.78 o                         
   3  10   7         16.14          9.74         0.49 o                         
   4  10   7        103.55        113.69         1.90 o                         
   5  10   7         31.97         26.63         1.13 o                         
   6  10   7          1.18          0.09         0.57 o                         
  -2  11   7          8.23          9.62         0.73 o                         
  -1  11   7         52.67         55.74         1.38 o                         
   0  11   7          0.85         -0.21         0.51 o                         
   1  11   7          0.30         -0.23         0.37 o                         
   2  11   7         79.68         87.39         1.73 o                         
   3  11   7          4.62          3.15         0.46 o                         
   4  11   7         20.83         17.06         1.09 o                         
  -2  -8   8         47.61         45.87         2.51 o                         
  -1  -8   8         40.24         38.93         3.35 o                         
   0  -8   8          9.50         12.61         1.02 o                         
   1  -8   8        124.17        121.67         8.56 o                         
   2  -8   8         43.81         35.86         1.72 o                         
   3  -8   8          4.05          2.93         0.65 o                         
   4  -8   8          1.17          1.35         0.46 o                         
   5  -8   8         24.44         27.73         1.31 o                         
  -4  -7   8         19.71         17.96         1.56 o                         
  -2  -7   8          6.29          8.50         0.84 o                         
  -1  -7   8        139.17        125.77         8.26 o                         
   0  -7   8          1.27          1.11         0.55 o                         
   1  -7   8         39.99         28.82         2.04 o                         
   2  -7   8          0.08         -0.11         0.42 o                         
   3  -7   8        140.30        140.02         3.17 o                         
   4  -7   8          2.78          1.98         0.56 o                         
   5  -7   8          2.13          2.67         0.52 o                         
   6  -7   8         19.19         17.69         0.83 o                         
   7  -7   8          3.10          1.85         0.57 o                         
  -5  -6   8         12.13         11.89         1.42 o                         
  -4  -6   8          0.09          0.02         0.45 o                         
  -3  -6   8         30.70         28.87         1.05 o                         
  -2  -6   8          3.19          5.44         0.78 o                         
  -1  -6   8          8.01          5.06         0.48 o                         
   0  -6   8         12.22         15.65         1.38 o                         
   1  -6   8          1.51          0.75         0.90 o                         
   2  -6   8        120.56        117.94         4.19 o                         
   3  -6   8         24.26         22.94         0.93 o                         
   4  -6   8         17.80         18.41         0.81 o                         
   5  -6   8         72.24         59.81         1.42 o                         
   6  -6   8         37.08         32.33         1.09 o                         
   7  -6   8          0.18         -0.37         0.43 o                         
   8  -6   8         54.91         57.13         1.69 o                         
  -6  -5   8          1.71          1.68         0.73 o                         
  -5  -5   8         11.25          9.06         0.46 o                         
  -4  -5   8         50.17         49.07         1.51 o                         
  -3  -5   8          0.02          0.71         0.36 o                         
  -2  -5   8        182.55        162.46         3.24 o                         
  -1  -5   8         17.34         18.78         0.87 o                         
   0  -5   8          2.78          3.68         0.34 o                         
   1  -5   8          5.30          3.50         0.54 o                         
   2  -5   8         15.25         12.23         1.20 o                         
   3  -5   8         57.27         46.78         1.08 o                         
   4  -5   8         79.79         67.98         1.29 o                         
   5  -5   8         49.85         45.05         1.17 o                         
   6  -5   8         90.14         89.03         1.92 o                         
   7  -5   8          0.27          1.09         0.36 o                         
   8  -5   8         19.72         19.90         2.16 o                         
   9  -5   8        135.27        164.46         4.55 o                         
  -6  -4   8          3.47          1.03         0.41 o                         
  -5  -4   8         19.47         19.50         0.65 o                         
  -4  -4   8         42.28         41.36         1.34 o                         
  -3  -4   8         17.42         16.91         0.54 o                         
  -2  -4   8          6.52          6.21         0.86 o                         
  -1  -4   8         15.94         15.75         0.89 o                         
   0  -4   8        320.10        309.35         5.32 o                         
   1  -4   8          6.55          9.11         0.65 o                         
   2  -4   8        189.37        194.18         3.02 o                         
   3  -4   8        517.63        494.71         7.02 o                         
   4  -4   8         72.35         67.45         1.47 o                         
   5  -4   8         26.00         28.33         2.19 o                         
   6  -4   8        325.86        284.28         4.77 o                         
   7  -4   8         17.50         18.23         0.78 o                         
   8  -4   8          0.06          0.78         0.97 o                         
   9  -4   8         19.42         22.15         1.35 o                         
  -7  -3   8          0.00          0.69         0.55 o                         
  -6  -3   8          0.00         -0.54         0.54 o                         
  -5  -3   8        224.24        207.97         3.50 o                         
  -4  -3   8         31.57         32.04         1.04 o                         
  -3  -3   8        171.75        175.60         3.51 o                         
  -2  -3   8         77.63         82.13         1.54 o                         
  -1  -3   8        115.12        110.14         1.66 o                         
   0  -3   8        702.86        698.39         9.98 o                         
   1  -3   8         14.55         18.31         0.96 o                         
   2  -3   8        621.06        591.90         7.08 o                         
   3  -3   8        331.76        317.52         6.29 o                         
   4  -3   8         15.57         27.16         0.80 o                         
   5  -3   8         11.73         16.47         0.70 o                         
   6  -3   8         27.96         19.80         0.99 o                         
   7  -3   8          3.99          3.60         0.52 o                         
   8  -3   8        233.61        215.03         4.52 o                         
   9  -3   8          4.55          3.74         0.59 o                         
  10  -3   8         13.96         21.37         2.16 o                         
  -7  -2   8         15.64         14.44         0.76 o                         
  -6  -2   8         42.79         45.89         1.79 o                         
  -5  -2   8          3.63          3.09         0.36 o                         
  -4  -2   8          4.31          3.78         0.83 o                         
  -3  -2   8         83.51         83.22         1.67 o                         
  -2  -2   8        120.46        111.98         1.77 o                         
  -1  -2   8         80.71         83.25         1.66 o                         
   0  -2   8       2276.27       2290.53        25.29 o                         
   1  -2   8         76.32         87.40         1.26 o                         
   2  -2   8        239.19        303.77         3.49 o                         
   3  -2   8         77.40         80.92         1.24 o                         
   4  -2   8         38.53         50.03         0.83 o                         
   5  -2   8         12.48          9.68         0.44 o                         
   6  -2   8        128.57        117.80         2.12 o                         
   7  -2   8        175.38        188.99         2.88 o                         
   8  -2   8          0.82          0.80         0.33 o                         
   9  -2   8         24.67         22.97         1.26 o                         
  10  -2   8          3.20          1.56         0.59 o                         
  -7  -1   8          4.14          4.59         0.72 o                         
  -6  -1   8         32.35         40.73         1.55 o                         
  -5  -1   8          0.02          0.18         0.31 o                         
  -4  -1   8         19.97         16.68         0.97 o                         
  -3  -1   8        334.28        344.10         5.16 o                         
  -2  -1   8        407.26        434.61         7.38 o                         
  -1  -1   8         21.76         25.11         0.61 o                         
   0  -1   8         67.87         69.46         1.09 o                         
   1  -1   8        137.77        148.59         1.49 o                         
   2  -1   8        277.91        307.97         2.98 o                         
   3  -1   8        489.52        493.57         5.17 o                         
   4  -1   8          0.12          1.00         0.17 o                         
   5  -1   8        197.01        184.11         2.30 o                         
   6  -1   8          0.79          1.72         0.28 o                         
   7  -1   8         27.87         27.77         1.03 o                         
   8  -1   8          4.07          3.12         0.79 o                         
   9  -1   8          6.24          6.48         0.89 o                         
  10  -1   8          5.73          7.89         0.75 o                         
  -8   0   8          1.29          1.80         0.53 o                         
  -7   0   8          0.46          0.65         0.37 o                         
  -6   0   8          9.36          8.52         0.54 o                         
  -5   0   8          0.04         -0.04         0.35 o                         
  -4   0   8          5.09          4.93         0.43 o                         
  -3   0   8        266.44        249.00         7.01 o                         
  -2   0   8         22.16         19.20         0.59 o                         
  -1   0   8        205.48        236.10         3.60 o                         
   0   0   8       1367.54       1513.82        12.89 o                         
   1   0   8         51.62         51.56         0.72 o                         
   2   0   8        211.20        170.34         1.57 o                         
   3   0   8        110.54        100.46         1.18 o                         
   4   0   8          4.09          7.09         0.42 o                         
   5   0   8         76.42         84.06         1.02 o                         
   6   0   8        113.29         97.54         1.27 o                         
   7   0   8         67.05         53.96         1.71 o                         
   8   0   8         62.36         48.44         1.28 o                         
   9   0   8         39.59         40.89         1.30 o                         
  10   0   8         18.42         21.40         1.92 o                         
  -8   1   8         12.25         15.07         1.38 o                         
  -7   1   8         94.11         89.96         1.84 o                         
  -6   1   8        128.43        126.25         3.02 o                         
  -5   1   8         16.98         15.63         0.80 o                         
  -4   1   8          9.35          7.01         0.43 o                         
  -3   1   8         30.92         24.86         0.58 o                         
  -2   1   8         44.77         60.23         0.76 o                         
  -1   1   8        128.90        110.68         1.22 o                         
   0   1   8       1085.72       1161.31        11.48 o                         
   1   1   8         14.52          5.37         0.22 o                         
   2   1   8        474.29        509.00         4.40 o                         
   3   1   8        405.26        448.14         3.90 o                         
   4   1   8          0.59          2.70         0.19 o                         
   5   1   8         83.26         76.41         1.12 o                         
   6   1   8        370.30        366.50         3.80 o                         
   7   1   8         55.58         55.21         1.04 o                         
   8   1   8        100.80         91.92         1.25 o                         
   9   1   8         23.54         12.62         0.99 o                         
  10   1   8         14.09         14.00         2.03 o                         
  -8   2   8          2.03          4.10         0.51 o                         
  -7   2   8         21.26         27.37         1.09 o                         
  -6   2   8        185.15        177.74         2.27 o                         
  -5   2   8         88.60         72.27         1.14 o                         
  -4   2   8         44.82         38.81         0.91 o                         
  -3   2   8         15.48         14.18         0.61 o                         
  -2   2   8          0.56          0.47         0.14 o                         
  -1   2   8          8.39          5.26         0.20 o                         
   0   2   8        728.44        753.15         5.75 o                         
   1   2   8        297.49        303.47         3.11 o                         
   2   2   8        176.86        235.60         2.17 o                         
   3   2   8          0.44          0.59         0.26 o                         
   4   2   8        120.54         98.69         1.25 o                         
   5   2   8         14.25          8.34         0.32 o                         
   6   2   8        182.68        185.98         1.97 o                         
   7   2   8         55.98         50.77         0.99 o                         
   8   2   8         10.76         12.84         0.52 o                         
   9   2   8         63.18         58.15         1.15 o                         
  10   2   8         16.24         18.96         1.09 o                         
  -8   3   8          3.29          3.71         0.63 o                         
  -7   3   8          1.70          0.84         0.49 o                         
  -6   3   8          0.31          1.20         0.30 o                         
  -5   3   8         43.99         27.67         0.78 o                         
  -4   3   8          9.71          5.23         0.44 o                         
  -3   3   8        534.07        458.40         4.30 o                         
  -2   3   8          5.46          6.64         0.42 o                         
  -1   3   8        356.37        400.59         3.45 o                         
   0   3   8          0.03          1.54         0.13 o                         
   1   3   8        101.02        137.53         1.51 o                         
   2   3   8         88.09         67.01         0.84 o                         
   3   3   8        773.35        768.91         6.35 o                         
   4   3   8        215.60        229.44         2.17 o                         
   5   3   8         83.66         85.93         1.24 o                         
   6   3   8          7.49          9.12         0.63 o                         
   7   3   8         20.11         16.26         0.47 o                         
   8   3   8        106.06        116.08         1.42 o                         
   9   3   8          0.96          0.38         0.24 o                         
  10   3   8          9.64          5.50         0.53 o                         
  -7   4   8          8.75         14.13         1.32 o                         
  -6   4   8         21.83         24.50         0.83 o                         
  -5   4   8          0.13          2.73         0.24 o                         
  -4   4   8        294.10        267.79         2.69 o                         
  -3   4   8         37.97         38.87         0.77 o                         
  -2   4   8         17.05         15.10         0.47 o                         
  -1   4   8         71.63        102.69         1.04 o                         
   0   4   8        148.85        183.58         1.85 o                         
   1   4   8       1239.19       1217.75        10.09 o                         
   2   4   8       1907.87       1836.48        15.21 o                         
   3   4   8         41.88         37.11         0.61 o                         
   4   4   8        134.27        136.74         1.55 o                         
   5   4   8          6.28          4.21         0.48 o                         
   6   4   8        320.79        335.73         3.58 o                         
   7   4   8          4.92          4.26         0.27 o                         
   8   4   8         31.76         35.80         0.79 o                         
   9   4   8          4.88          5.29         0.41 o                         
  10   4   8         59.90         58.08         1.16 o                         
  -7   5   8         17.78         21.54         1.81 o                         
  -6   5   8         81.29         83.00         2.30 o                         
  -5   5   8          7.03          6.53         0.60 o                         
  -4   5   8          9.45         18.96         0.62 o                         
  -3   5   8         30.95         32.98         0.77 o                         
  -2   5   8        257.81        228.82         1.97 o                         
  -1   5   8        642.26        603.65         5.26 o                         
   0   5   8         50.77         58.11         0.79 o                         
   1   5   8         38.11         32.04         0.54 o                         
   2   5   8        627.52        646.51         5.85 o                         
   3   5   8       1295.58       1260.72        11.16 o                         
   4   5   8        812.45        806.40         7.32 o                         
   5   5   8        199.45        218.64         2.54 o                         
   6   5   8          0.58          2.07         0.19 o                         
   7   5   8          6.41          7.10         0.60 o                         
   8   5   8         69.53         71.49         1.19 o                         
   9   5   8          2.30          1.93         0.37 o                         
  10   5   8          0.41         -0.36         0.36 o                         
  -7   6   8          2.23          2.99         0.84 o                         
  -6   6   8         65.32         61.86         1.69 o                         
  -5   6   8         85.89         79.70         2.42 o                         
  -4   6   8        144.33        146.15         2.48 o                         
  -3   6   8         49.00         61.42         1.71 o                         
  -2   6   8        157.32        134.02         1.66 o                         
  -1   6   8         48.59         34.67         0.57 o                         
   0   6   8         86.01         85.26         1.11 o                         
   1   6   8        342.44        361.65         3.83 o                         
   2   6   8        133.50        130.62         1.44 o                         
   3   6   8          5.02          6.04         0.60 o                         
   4   6   8        104.63         85.18         1.15 o                         
   5   6   8        385.19        340.39         3.92 o                         
   6   6   8         71.34         77.76         1.49 o                         
   7   6   8         79.37         84.07         1.36 o                         
   8   6   8         49.42         55.50         1.08 o                         
   9   6   8         15.26         14.58         0.59 o                         
  -6   7   8          4.51          4.79         0.96 o                         
  -5   7   8          0.00         -0.42         0.57 o                         
  -4   7   8          1.73          0.64         0.44 o                         
  -3   7   8        297.18        277.65         4.12 o                         
  -2   7   8         76.76         59.91         1.18 o                         
  -1   7   8          2.77          1.13         0.26 o                         
   0   7   8         62.76         53.49         0.87 o                         
   1   7   8         53.79         45.67         0.84 o                         
   2   7   8         79.49         68.47         1.12 o                         
   3   7   8          0.07         -0.19         0.21 o                         
   4   7   8        226.65        219.34         2.63 o                         
   5   7   8          7.36         13.23         0.46 o                         
   6   7   8          6.86          4.24         0.45 o                         
   7   7   8          0.01         -0.17         0.33 o                         
   8   7   8         89.33        114.03         1.95 o                         
   9   7   8         14.69         17.06         0.80 o                         
  -6   8   8         24.06         22.04         1.68 o                         
  -5   8   8          1.43          0.00         1.44 o                         
  -4   8   8         98.10         85.52         2.18 o                         
  -3   8   8          0.95          1.52         0.56 o                         
  -2   8   8         64.11         74.50         1.67 o                         
  -1   8   8          3.20          4.90         0.33 o                         
   0   8   8        137.36        132.96         1.69 o                         
   1   8   8         97.37         97.14         1.52 o                         
   2   8   8         39.81         35.89         0.76 o                         
   3   8   8         30.98         23.30         0.67 o                         
   4   8   8          9.68         16.10         0.55 o                         
   5   8   8         28.18         33.62         0.79 o                         
   6   8   8         41.17         43.01         1.08 o                         
   7   8   8         27.78         32.69         1.39 o                         
   8   8   8          0.45          1.14         0.50 o                         
  -5   9   8          4.36          6.47         0.96 o                         
  -4   9   8          4.13          5.15         0.84 o                         
  -3   9   8          2.12          1.32         1.44 o                         
  -2   9   8         40.17         31.83         1.16 o                         
  -1   9   8        194.90        184.77         2.75 o                         
   0   9   8         86.43         98.49         1.54 o                         
   1   9   8          8.83          5.35         0.45 o                         
   2   9   8         38.19         42.36         0.93 o                         
   3   9   8          0.02         -0.25         0.25 o                         
   4   9   8         28.79         22.77         0.63 o                         
   5   9   8         42.16         43.11         0.94 o                         
   6   9   8         23.89         26.44         0.73 o                         
   7   9   8         20.28         21.18         0.84 o                         
  -3  10   8         19.15         26.71         2.16 o                         
  -2  10   8         18.72         21.97         0.79 o                         
  -1  10   8          0.87          1.18         0.43 o                         
   0  10   8         33.22         38.83         1.04 o                         
   1  10   8        124.75        127.61         1.95 o                         
   2  10   8         79.84         74.33         1.39 o                         
   3  10   8          9.87         15.52         0.69 o                         
   4  10   8          0.05         -0.11         0.33 o                         
   5  10   8          6.60          6.20         0.44 o                         
  -1  11   8          6.73          8.68         0.81 o                         
   0  11   8          0.20          0.67         0.49 o                         
   1  11   8         12.63          7.79         0.55 o                         
   2  11   8         35.91         39.40         1.35 o                         
   3  11   8          8.28          4.98         0.50 o                         
  -1  -8   9          0.26         -0.48         0.48 o                         
   0  -8   9         47.07         46.72         5.93 o                         
   1  -8   9         15.73         13.75         1.75 o                         
   2  -8   9         35.67         44.30         2.51 o                         
   3  -8   9          5.29          8.82         0.68 o                         
   4  -8   9          3.40          3.87         0.59 o                         
  -3  -7   9          1.60          1.44         0.72 o                         
  -2  -7   9          0.96          0.48         0.72 o                         
  -1  -7   9         18.41         18.20         3.83 o                         
   0  -7   9         39.04         24.65         1.02 o                         
   1  -7   9          5.08          3.92         0.67 o                         
   2  -7   9          1.05          2.22         0.77 o                         
   3  -7   9        109.61        121.89         3.59 o                         
   4  -7   9          8.65          8.71         0.99 o                         
   5  -7   9          2.56          6.22         1.14 o                         
   6  -7   9          5.12          5.99         0.72 o                         
  -4  -6   9          5.22          3.06         0.62 o                         
  -3  -6   9         96.00         87.44         4.11 o                         
  -2  -6   9         17.60         12.45         0.96 o                         
  -1  -6   9         13.83          8.98         0.72 o                         
   0  -6   9          0.05          2.80         0.90 o                         
   1  -6   9         33.86         36.75         1.86 o                         
   2  -6   9          0.91          0.90         0.42 o                         
   3  -6   9          3.21          1.61         0.55 o                         
   4  -6   9          0.36          1.13         0.55 o                         
   5  -6   9        115.59        126.73         2.74 o                         
   6  -6   9          2.55          3.20         0.78 o                         
   7  -6   9          2.30          1.52         0.43 o                         
  -5  -5   9          3.83          3.39         0.37 o                         
  -4  -5   9          0.02          1.04         0.41 o                         
  -3  -5   9         11.41          7.07         0.47 o                         
  -2  -5   9         17.02         18.93         1.94 o                         
  -1  -5   9         45.31         49.13         1.12 o                         
   0  -5   9         74.52         83.33         3.71 o                         
   1  -5   9         72.22         67.93         1.50 o                         
   2  -5   9         61.65         76.30         3.47 o                         
   3  -5   9          7.65          4.51         0.48 o                         
   4  -5   9          5.28          4.18         0.55 o                         
   5  -5   9          2.14          1.91         0.42 o                         
   6  -5   9         43.52         48.14         1.48 o                         
   7  -5   9          4.00          2.57         0.43 o                         
   8  -5   9         37.70         49.15         1.75 o                         
  -6  -4   9         36.78         39.83         2.33 o                         
  -5  -4   9         20.31         20.01         0.86 o                         
  -4  -4   9         13.79         14.98         0.82 o                         
  -3  -4   9          7.19          4.49         0.51 o                         
  -2  -4   9         42.93         44.04         1.32 o                         
  -1  -4   9          1.24          1.03         0.40 o                         
   0  -4   9         15.21         16.85         1.48 o                         
   1  -4   9          8.49          5.03         0.96 o                         
   2  -4   9        152.76        153.67         2.84 o                         
   3  -4   9         17.26         19.80         1.44 o                         
   4  -4   9         20.97         24.25         0.86 o                         
   5  -4   9         70.13         69.80         1.41 o                         
   6  -4   9          1.94          1.94         0.40 o                         
   7  -4   9          6.38          6.17         0.55 o                         
   8  -4   9         28.89         38.17         3.71 o                         
   9  -4   9         20.09         17.45         1.64 o                         
  -6  -3   9         10.38         10.06         0.96 o                         
  -5  -3   9         61.93         67.61         1.64 o                         
  -4  -3   9        172.44        168.70         3.19 o                         
  -3  -3   9        249.70        245.78         3.74 o                         
  -2  -3   9        215.06        211.06         3.71 o                         
  -1  -3   9         69.87         72.92         1.29 o                         
   0  -3   9        138.36        121.89         2.65 o                         
   1  -3   9         22.40         18.12         0.63 o                         
   2  -3   9        113.82        113.12         2.24 o                         
   3  -3   9        225.85        194.40         3.47 o                         
   4  -3   9        106.29         95.84         1.88 o                         
   5  -3   9        184.83        196.47         2.95 o                         
   6  -3   9         24.58         26.97         0.89 o                         
   7  -3   9         12.17         10.01         1.17 o                         
   8  -3   9         30.04         22.87         1.12 o                         
   9  -3   9         48.27         47.54         1.47 o                         
  -7  -2   9          0.38          0.03         0.91 o                         
  -6  -2   9         10.69         13.12         0.92 o                         
  -5  -2   9          0.17          0.75         0.38 o                         
  -4  -2   9         38.79         36.99         0.97 o                         
  -3  -2   9        541.05        516.02         7.19 o                         
  -2  -2   9        732.90        719.03        10.09 o                         
  -1  -2   9        454.07        456.66         6.49 o                         
   0  -2   9        389.56        383.21         6.09 o                         
   1  -2   9        404.34        411.11         6.02 o                         
   2  -2   9        245.72        236.98         3.41 o                         
   3  -2   9        122.37        118.90         1.49 o                         
   4  -2   9         34.29         23.60         0.59 o                         
   5  -2   9         74.05         72.27         1.38 o                         
   6  -2   9        114.33        129.08         2.00 o                         
   7  -2   9          6.13          9.11         0.50 o                         
   8  -2   9         68.84         76.36         1.69 o                         
   9  -2   9          3.10          4.71         0.65 o                         
  10  -2   9          1.84          0.90         1.14 o                         
  -7  -1   9          8.75          8.75         0.56 o                         
  -6  -1   9          0.06          1.12         0.42 o                         
  -5  -1   9          2.21          0.98         0.38 o                         
  -4  -1   9        161.79        168.77         3.71 o                         
  -3  -1   9         10.30          8.36         0.58 o                         
  -2  -1   9        365.63        370.37         5.90 o                         
  -1  -1   9        143.67        144.72         2.43 o                         
   0  -1   9        605.21        614.84         7.57 o                         
   1  -1   9        546.82        558.42         7.21 o                         
   2  -1   9         45.99         36.23         0.68 o                         
   3  -1   9        134.20        150.63         1.87 o                         
   4  -1   9         53.12         69.01         0.99 o                         
   5  -1   9         43.11         41.70         0.78 o                         
   6  -1   9         95.17         90.06         1.32 o                         
   7  -1   9          2.32          2.39         0.52 o                         
   8  -1   9         70.50         83.37         2.48 o                         
   9  -1   9          4.24          7.53         0.81 o                         
  10  -1   9          0.99         -0.30         0.55 o                         
  -7   0   9          2.45          3.08         0.46 o                         
  -6   0   9        100.76        101.16         2.05 o                         
  -5   0   9         86.00         93.88         2.91 o                         
  -4   0   9         69.25         77.78         1.87 o                         
  -3   0   9         45.11         45.19         1.24 o                         
  -2   0   9          0.74          0.20         0.43 o                         
  -1   0   9       1049.11       1024.68        10.96 o                         
   0   0   9         95.53         81.83         0.95 o                         
   1   0   9         66.08         60.82         0.95 o                         
   2   0   9        441.92        413.31         4.80 o                         
   3   0   9        384.49        389.64         4.14 o                         
   4   0   9        145.70        133.66         1.82 o                         
   5   0   9        299.91        287.56         3.49 o                         
   6   0   9        258.49        273.38         3.58 o                         
   7   0   9          0.65          2.91         0.43 o                         
   8   0   9         13.51          8.01         0.56 o                         
   9   0   9          5.94          7.66         0.66 o                         
  10   0   9         25.42         20.40         1.54 o                         
  -7   1   9        121.81        143.89         3.88 o                         
  -6   1   9         82.42         93.12         2.17 o                         
  -5   1   9        107.33        120.18         3.85 o                         
  -4   1   9        102.92        113.40         2.04 o                         
  -3   1   9         26.95         31.01         1.47 o                         
  -2   1   9          0.00         -0.36         0.36 o                         
  -1   1   9        533.80        530.35         5.06 o                         
   0   1   9        127.44        100.99         2.33 o                         
   1   1   9        659.98        638.68         6.44 o                         
   2   1   9        662.23        708.70         6.36 o                         
   3   1   9         15.30          9.17         0.47 o                         
   4   1   9         40.88         53.09         0.97 o                         
   5   1   9        255.16        240.63         2.42 o                         
   6   1   9        151.83        146.30         1.78 o                         
   7   1   9         26.97         28.29         0.73 o                         
   8   1   9        150.94        157.18         2.65 o                         
   9   1   9          5.12          3.91         0.51 o                         
  10   1   9         37.34         45.97         1.60 o                         
  -7   2   9         23.80         26.34         1.14 o                         
  -6   2   9         76.28         87.25         1.99 o                         
  -5   2   9        132.04        141.88         2.09 o                         
  -4   2   9        360.01        363.54         4.52 o                         
  -3   2   9        174.90        173.19         2.41 o                         
  -2   2   9         30.82         32.43         0.98 o                         
  -1   2   9         72.09         78.25         1.01 o                         
   0   2   9        432.89        414.90         3.39 o                         
   1   2   9        232.13        231.35         2.25 o                         
   2   2   9          8.61          5.13         0.38 o                         
   3   2   9        855.89        816.44         7.96 o                         
   4   2   9        210.24        243.63         2.45 o                         
   5   2   9        165.42        132.67         1.59 o                         
   6   2   9        175.21        163.51         2.03 o                         
   7   2   9         43.09         47.59         1.19 o                         
   8   2   9        146.47        147.23         1.94 o                         
   9   2   9         40.27         46.42         1.82 o                         
  10   2   9         42.62         50.11         1.59 o                         
  -7   3   9          1.13          0.23         0.48 o                         
  -6   3   9          5.18          2.54         0.42 o                         
  -5   3   9         25.08         33.01         0.81 o                         
  -4   3   9         94.17        101.24         1.59 o                         
  -3   3   9        532.53        564.93         5.71 o                         
  -2   3   9         45.53         46.18         0.80 o                         
  -1   3   9        356.82        390.29         4.08 o                         
   0   3   9        242.95        251.53         2.28 o                         
   1   3   9         33.02         28.49         0.51 o                         
   2   3   9        405.20        360.08         3.32 o                         
   3   3   9          1.55          1.52         0.17 o                         
   4   3   9        136.70        130.72         1.42 o                         
   5   3   9        491.34        466.74         4.62 o                         
   6   3   9         12.12         11.29         0.50 o                         
   7   3   9         15.36         13.50         0.61 o                         
   8   3   9          9.28          6.91         0.41 o                         
   9   3   9          0.16         -0.32         0.32 o                         
  10   3   9         18.65         19.18         0.83 o                         
  -7   4   9          0.74          0.60         1.80 o                         
  -6   4   9         46.15         47.08         2.01 o                         
  -5   4   9          0.77          0.10         0.31 o                         
  -4   4   9         40.44         48.76         0.85 o                         
  -3   4   9         10.42          5.99         0.39 o                         
  -2   4   9         40.90         34.06         0.71 o                         
  -1   4   9       1072.86       1032.10         8.89 o                         
   0   4   9         49.24         37.07         0.54 o                         
   1   4   9        373.13        347.25         3.24 o                         
   2   4   9        223.20        180.68         1.80 o                         
   3   4   9        446.76        463.16         4.28 o                         
   4   4   9        128.16        113.28         1.38 o                         
   5   4   9         79.02         75.46         1.02 o                         
   6   4   9         94.54         80.40         1.27 o                         
   7   4   9        127.06        119.25         1.51 o                         
   8   4   9          8.37         10.91         0.62 o                         
   9   4   9          5.49          6.34         0.36 o                         
  10   4   9         21.45         22.26         0.86 o                         
  -7   5   9         30.93         30.90         2.51 o                         
  -6   5   9          5.60          8.98         1.08 o                         
  -5   5   9         14.08         15.60         1.08 o                         
  -4   5   9          3.36          0.67         0.26 o                         
  -3   5   9          4.84          5.09         0.35 o                         
  -2   5   9        297.02        301.00         4.08 o                         
  -1   5   9        113.97        116.10         1.48 o                         
   0   5   9       1470.23       1392.95        13.31 o                         
   1   5   9         35.48         27.38         0.95 o                         
   2   5   9        206.16        207.79         2.26 o                         
   3   5   9         62.30         58.95         0.87 o                         
   4   5   9        101.67         83.19         1.01 o                         
   5   5   9         40.05         35.69         0.68 o                         
   6   5   9          6.38          6.48         0.48 o                         
   7   5   9          0.12         -0.17         0.33 o                         
   8   5   9        200.80        211.07         2.83 o                         
   9   5   9         65.04         61.00         1.41 o                         
  -6   6   9          4.95          9.16         0.80 o                         
  -5   6   9          7.12         13.78         0.85 o                         
  -4   6   9        152.64        145.97         2.67 o                         
  -3   6   9        184.73        146.47         2.23 o                         
  -2   6   9          8.69          6.62         0.50 o                         
  -1   6   9          3.96          2.91         0.44 o                         
   0   6   9         37.68         28.46         0.62 o                         
   1   6   9         59.95         46.14         0.81 o                         
   2   6   9        785.88        773.35         7.06 o                         
   3   6   9        172.66        145.75         1.60 o                         
   4   6   9        430.20        415.30         4.31 o                         
   5   6   9        181.89        209.92         2.33 o                         
   6   6   9          1.76          1.90         0.40 o                         
   7   6   9        196.15        186.43         2.48 o                         
   8   6   9         53.30         59.48         1.47 o                         
   9   6   9         47.28         47.47         1.27 o                         
  -6   7   9          6.08          5.15         0.84 o                         
  -5   7   9         16.17         17.39         1.12 o                         
  -4   7   9         37.03         43.08         1.24 o                         
  -3   7   9        416.61        444.41         6.43 o                         
  -2   7   9         40.01         44.02         1.26 o                         
  -1   7   9         66.83         62.07         1.11 o                         
   0   7   9         26.80         30.12         0.69 o                         
   1   7   9        173.68        163.80         2.25 o                         
   2   7   9        288.12        274.72         2.86 o                         
   3   7   9         98.57         92.42         1.58 o                         
   4   7   9         13.91         11.08         0.45 o                         
   5   7   9          5.67          3.07         0.27 o                         
   6   7   9         55.17         59.48         1.18 o                         
   7   7   9        119.55        118.04         2.08 o                         
   8   7   9         24.77         26.64         1.08 o                         
  -5   8   9          0.40          0.84         0.72 o                         
  -4   8   9          2.22          8.52         0.90 o                         
  -3   8   9         20.38         15.73         0.75 o                         
  -2   8   9          0.10         -0.21         0.46 o                         
  -1   8   9        133.97        139.80         2.05 o                         
   0   8   9         29.66         26.15         0.87 o                         
   1   8   9          0.55          0.46         0.31 o                         
   2   8   9          9.04          7.30         0.38 o                         
   3   8   9         16.69         13.76         0.57 o                         
   4   8   9        206.88        214.00         2.57 o                         
   5   8   9         14.26         16.81         0.75 o                         
   6   8   9          0.01         -0.32         0.32 o                         
   7   8   9          0.15         -0.25         0.36 o                         
   8   8   9         20.95         18.48         0.82 o                         
  -4   9   9         14.56         11.50         1.08 o                         
  -3   9   9          1.24          1.80         1.68 o                         
  -2   9   9         51.71         70.64         5.39 o                         
  -1   9   9          6.23         10.50         0.51 o                         
   0   9   9         40.95         48.13         1.04 o                         
   1   9   9         48.65         45.56         0.97 o                         
   2   9   9          6.97          3.49         0.44 o                         
   3   9   9        110.75        109.22         1.62 o                         
   4   9   9          0.88          2.23         0.35 o                         
   5   9   9         33.98         34.31         0.81 o                         
   6   9   9          1.80          1.16         0.38 o                         
   7   9   9          4.51          6.11         0.55 o                         
  -3  10   9         21.94         11.62         1.68 o                         
  -2  10   9          6.93          6.67         0.88 o                         
  -1  10   9         59.70         74.70         1.50 o                         
   0  10   9         13.69         12.90         1.20 o                         
   1  10   9         16.00         15.36         0.68 o                         
   2  10   9          5.44          3.36         0.41 o                         
   3  10   9         97.21         85.62         1.49 o                         
   4  10   9          1.11          0.42         0.31 o                         
   5  10   9          3.23          3.85         0.45 o                         
  -1  11   9         14.94         14.53         0.82 o                         
   0  11   9         26.36         19.15         0.89 o                         
   1  11   9        107.33        114.41         2.11 o                         
   2  11   9         40.30         39.78         1.32 o                         
   3  11   9          1.41          0.36         0.59 o                         
  -2  -7  10         54.76         58.08         3.95 o                         
  -1  -7  10          9.02          9.34         1.08 o                         
   0  -7  10          0.15          0.08         0.90 o                         
   1  -7  10         36.53         41.16         2.87 o                         
   2  -7  10         39.76         33.00         2.40 o                         
   3  -7  10          1.32          1.13         0.46 o                         
   4  -7  10          9.25          8.67         0.75 o                         
   5  -7  10          4.82          6.43         1.44 o                         
  -3  -6  10          7.07          8.98         0.84 o                         
  -2  -6  10          1.12          0.48         2.28 o                         
  -1  -6  10          8.05          7.07         1.20 o                         
   0  -6  10        117.70        121.09         4.01 o                         
   1  -6  10          8.50         13.67         0.75 o                         
   2  -6  10         30.26         29.45         0.97 o                         
   3  -6  10         37.90         36.78         1.62 o                         
   4  -6  10         10.54          6.08         0.72 o                         
   5  -6  10         12.31         11.15         0.77 o                         
   6  -6  10          8.14          7.08         0.68 o                         
   7  -6  10          1.81          0.91         0.66 o                         
  -4  -5  10          9.33          7.07         0.77 o                         
  -3  -5  10          2.18          2.07         0.53 o                         
  -2  -5  10         23.73         34.82         1.98 o                         
  -1  -5  10         29.42         30.18         2.16 o                         
   0  -5  10         87.15         75.75         3.47 o                         
   1  -5  10         25.16         27.89         2.34 o                         
   2  -5  10          1.46          1.68         0.37 o                         
   3  -5  10         60.99         67.55         2.45 o                         
   4  -5  10          0.09         -0.24         0.72 o                         
   5  -5  10          4.96          3.80         0.51 o                         
   6  -5  10         12.42         12.31         1.08 o                         
   7  -5  10          4.82          5.37         1.14 o                         
   8  -5  10         14.37         16.41         1.56 o                         
  -5  -4  10          0.22          0.08         0.33 o                         
  -4  -4  10         27.76         31.57         1.45 o                         
  -3  -4  10         56.75         49.89         1.54 o                         
  -2  -4  10         98.76        105.79         2.22 o                         
  -1  -4  10         31.41         29.26         1.77 o                         
   0  -4  10         14.54         17.27         0.69 o                         
   1  -4  10        121.79        131.25         4.55 o                         
   2  -4  10          4.07          4.43         0.42 o                         
   3  -4  10        347.23        341.47         7.25 o                         
   4  -4  10        204.21        179.34         4.07 o                         
   5  -4  10          1.58          3.87         0.56 o                         
   6  -4  10          1.00          1.89         0.54 o                         
   7  -4  10          6.53          8.82         0.91 o                         
   8  -4  10         58.43         57.46         2.14 o                         
   9  -4  10          0.05          1.92         0.84 o                         
  -6  -3  10          0.90          0.36         0.84 o                         
  -5  -3  10          6.58          7.80         0.56 o                         
  -4  -3  10          5.25          5.89         0.50 o                         
  -3  -3  10          7.80          6.28         0.57 o                         
  -2  -3  10          0.79          0.39         0.35 o                         
  -1  -3  10         19.33         19.34         0.95 o                         
   0  -3  10         74.96         73.80         1.29 o                         
   1  -3  10         51.78         45.45         1.88 o                         
   2  -3  10        817.36        779.52        11.49 o                         
   3  -3  10        479.29        513.35         9.55 o                         
   4  -3  10        218.60        198.69         6.05 o                         
   5  -3  10         12.93         17.22         0.89 o                         
   6  -3  10          1.21          3.47         0.39 o                         
   7  -3  10          7.50          9.24         0.72 o                         
   8  -3  10         49.05         38.31         1.76 o                         
   9  -3  10         21.83         19.69         1.14 o                         
  -6  -2  10         31.68         29.02         1.18 o                         
  -5  -2  10         24.65         32.56         1.27 o                         
  -4  -2  10         33.03         38.91         1.21 o                         
  -3  -2  10          1.98          2.74         0.65 o                         
  -2  -2  10          3.60          4.22         0.57 o                         
  -1  -2  10        205.53        210.91         4.39 o                         
   0  -2  10        125.58        128.45         2.45 o                         
   1  -2  10         17.89         13.83         0.63 o                         
   2  -2  10        224.89        212.29         3.71 o                         
   3  -2  10        326.67        351.98         4.95 o                         
   4  -2  10        145.28        152.55         3.10 o                         
   5  -2  10        891.49        822.71        11.93 o                         
   6  -2  10          3.38          0.33         0.29 o                         
   7  -2  10          1.25          1.52         0.36 o                         
   8  -2  10         36.48         40.07         1.40 o                         
   9  -2  10          2.83          1.01         1.26 o                         
  -6  -1  10          7.19          4.18         0.61 o                         
  -5  -1  10         43.61         39.96         1.14 o                         
  -4  -1  10         43.56         46.34         1.49 o                         
  -3  -1  10        290.46        284.67         4.80 o                         
  -2  -1  10         22.74         17.31         1.07 o                         
  -1  -1  10         37.70         33.72         1.10 o                         
   0  -1  10        590.25        598.38         8.65 o                         
   1  -1  10          5.09         12.29         0.74 o                         
   2  -1  10         16.17         14.08         0.90 o                         
   3  -1  10          5.00         15.83         0.80 o                         
   4  -1  10         92.52         77.14         1.31 o                         
   5  -1  10        107.66         96.03         1.44 o                         
   6  -1  10        251.40        217.01         2.73 o                         
   7  -1  10         59.35         50.56         1.39 o                         
   8  -1  10         34.67         27.02         1.45 o                         
   9  -1  10          0.64          1.29         0.90 o                         
  10  -1  10         14.90         13.50         0.89 o                         
  -7   0  10          3.69          3.27         0.52 o                         
  -6   0  10        107.97        113.28         2.38 o                         
  -5   0  10         85.93         74.54         1.63 o                         
  -4   0  10          5.92          6.34         0.51 o                         
  -3   0  10          0.05          0.08         0.52 o                         
  -2   0  10         11.81          7.17         0.53 o                         
  -1   0  10        386.56        367.46         5.67 o                         
   0   0  10        334.40        351.57         3.64 o                         
   1   0  10          3.96          2.91         0.35 o                         
   2   0  10        721.05        721.66         8.79 o                         
   3   0  10         65.57         76.66         1.21 o                         
   4   0  10        172.99        184.41         2.60 o                         
   5   0  10        167.79        140.65         2.02 o                         
   6   0  10         41.42         27.22         0.94 o                         
   7   0  10          2.49          6.56         0.52 o                         
   8   0  10         69.52         70.23         1.76 o                         
   9   0  10          0.01          0.06         0.72 o                         
  10   0  10          9.05         12.78         0.90 o                         
  -7   1  10          9.40          5.45         0.64 o                         
  -6   1  10          4.55          7.59         0.67 o                         
  -5   1  10         14.14          8.60         0.85 o                         
  -4   1  10         90.81         74.95         1.39 o                         
  -3   1  10        176.63        165.95         4.48 o                         
  -2   1  10          7.56         10.70         0.43 o                         
  -1   1  10       1195.57       1193.42        12.74 o                         
   0   1  10         10.24         16.51         0.42 o                         
   1   1  10        323.52        343.00         4.18 o                         
   2   1  10         98.29        117.24         2.11 o                         
   3   1  10         67.00         78.22         1.16 o                         
   4   1  10         38.98         50.18         0.91 o                         
   5   1  10          3.29          4.83         0.40 o                         
   6   1  10        121.05        147.82         2.19 o                         
   7   1  10         23.17         13.92         0.68 o                         
   8   1  10         37.92         34.32         1.23 o                         
   9   1  10         22.34         23.38         1.01 o                         
  10   1  10          5.76          6.39         0.72 o                         
  -7   2  10          8.39          5.73         0.57 o                         
  -6   2  10          1.08          0.97         0.47 o                         
  -5   2  10          1.27          1.20         1.02 o                         
  -4   2  10         70.56         65.30         1.14 o                         
  -3   2  10          0.02         -0.17         0.31 o                         
  -2   2  10          2.74          2.17         0.28 o                         
  -1   2  10        673.12        693.31         7.73 o                         
   0   2  10        462.30        479.72         5.06 o                         
   1   2  10        788.01        777.34         9.73 o                         
   2   2  10        198.54        190.91         1.96 o                         
   3   2  10         16.06         18.54         0.55 o                         
   4   2  10         13.42         31.64         1.02 o                         
   5   2  10        933.61        986.93         9.44 o                         
   6   2  10        322.41        295.79         3.54 o                         
   7   2  10         56.80         54.17         1.21 o                         
   8   2  10         12.37         14.80         0.95 o                         
   9   2  10          9.36          8.38         0.77 o                         
  10   2  10         57.68         62.28         2.25 o                         
  -7   3  10         78.07         76.78         3.35 o                         
  -6   3  10         43.33         52.90         1.45 o                         
  -5   3  10         10.88          5.61         0.54 o                         
  -4   3  10         10.53         11.70         0.62 o                         
  -3   3  10          7.40          2.51         0.55 o                         
  -2   3  10         70.96         60.21         1.01 o                         
  -1   3  10          4.88          3.53         0.31 o                         
   0   3  10         76.33         73.98         1.14 o                         
   1   3  10          0.03          0.72         0.20 o                         
   2   3  10       1264.69       1364.09        13.03 o                         
   3   3  10        923.27        898.29         8.12 o                         
   4   3  10        543.37        516.83         5.02 o                         
   5   3  10         32.98         40.08         0.68 o                         
   6   3  10        612.11        610.82         6.17 o                         
   7   3  10        190.06        195.63         2.24 o                         
   8   3  10        149.93        146.19         1.97 o                         
   9   3  10          3.56          1.93         0.57 o                         
  10   3  10         48.82         50.35         1.70 o                         
  -7   4  10          1.08         -0.48         1.20 o                         
  -6   4  10        122.14        125.97         4.07 o                         
  -5   4  10         22.57         28.49         0.95 o                         
  -4   4  10        104.52        112.00         2.13 o                         
  -3   4  10          0.01         -0.08         0.26 o                         
  -2   4  10        163.22        143.01         1.88 o                         
  -1   4  10          2.48          3.41         0.28 o                         
   0   4  10        109.08        104.93         1.13 o                         
   1   4  10        181.99        171.03         2.02 o                         
   2   4  10        702.05        678.74         6.35 o                         
   3   4  10        222.34        219.96         2.25 o                         
   4   4  10        571.06        567.67         5.62 o                         
   5   4  10        469.56        473.89         4.91 o                         
   6   4  10         53.89         62.96         1.10 o                         
   7   4  10        210.35        201.77         2.33 o                         
   8   4  10         60.90         70.07         1.11 o                         
   9   4  10         71.64         74.88         1.38 o                         
  10   4  10          2.72          0.60         0.60 o                         
  -6   5  10          1.40          2.51         0.84 o                         
  -5   5  10          0.01          0.72         2.99 o                         
  -4   5  10         68.43         53.80         1.77 o                         
  -3   5  10        154.62        145.60         2.66 o                         
  -2   5  10         39.31         44.86         1.11 o                         
  -1   5  10         13.19          8.87         0.54 o                         
   0   5  10        576.31        583.82         5.39 o                         
   1   5  10          7.09          7.27         0.82 o                         
   2   5  10         40.57         47.32         0.82 o                         
   3   5  10          9.27          8.05         0.33 o                         
   4   5  10        322.54        330.49         3.10 o                         
   5   5  10        107.70         99.12         1.36 o                         
   6   5  10          3.34          1.01         0.26 o                         
   7   5  10         30.86         27.54         0.72 o                         
   8   5  10        221.47        218.54         2.68 o                         
   9   5  10         47.57         44.90         1.38 o                         
  -6   6  10          0.20          0.96         0.72 o                         
  -5   6  10          7.16          3.71         0.84 o                         
  -4   6  10         54.55         54.43         1.47 o                         
  -3   6  10         44.47         42.01         0.96 o                         
  -2   6  10         55.51         47.40         1.14 o                         
  -1   6  10         36.91         30.52         0.91 o                         
   0   6  10         35.03         30.87         0.59 o                         
   1   6  10          8.43          6.70         0.30 o                         
   2   6  10        202.35        198.77         2.30 o                         
   3   6  10          0.86          0.85         0.27 o                         
   4   6  10         15.79         12.16         0.40 o                         
   5   6  10          6.44          8.37         0.35 o                         
   6   6  10         83.23         75.74         1.10 o                         
   7   6  10         22.02         30.05         1.09 o                         
   8   6  10          0.37         -0.13         0.45 o                         
   9   6  10          4.75          7.99         0.49 o                         
  -5   7  10         14.74         19.88         1.56 o                         
  -4   7  10         88.98         76.39         2.43 o                         
  -3   7  10         17.00         10.62         0.60 o                         
  -2   7  10          0.98         -0.08         0.33 o                         
  -1   7  10         96.06         97.68         1.36 o                         
   0   7  10          6.62          6.66         0.31 o                         
   1   7  10          1.54          1.43         0.28 o                         
   2   7  10        461.80        443.07         4.10 o                         
   3   7  10        268.67        269.13         2.72 o                         
   4   7  10         78.54         73.60         1.15 o                         
   5   7  10         43.61         36.54         0.76 o                         
   6   7  10          0.05         -0.18         0.29 o                         
   7   7  10          2.96          3.46         0.49 o                         
   8   7  10          6.47          5.82         0.69 o                         
  -5   8  10         12.52         17.36         1.68 o                         
  -4   8  10         89.85        105.13         3.35 o                         
  -3   8  10         66.12         65.43         1.94 o                         
  -2   8  10          0.82         -0.47         0.47 o                         
  -1   8  10         98.33         91.74         1.89 o                         
   0   8  10         44.16         40.77         0.91 o                         
   1   8  10        295.60        281.88         3.90 o                         
   2   8  10         10.28          8.75         0.51 o                         
   3   8  10          4.19          6.77         0.38 o                         
   4   8  10          0.21          0.28         0.32 o                         
   5   8  10        363.99        375.79         3.93 o                         
   6   8  10         94.19         96.38         1.55 o                         
   7   8  10         24.92         30.28         0.92 o                         
  -4   9  10          0.47          1.44         1.68 o                         
  -3   9  10         38.84         37.72         2.28 o                         
  -2   9  10          1.11          4.19         0.84 o                         
  -1   9  10         35.70         41.27         1.03 o                         
   0   9  10          0.64          0.29         0.34 o                         
   1   9  10          4.23          4.50         0.42 o                         
   2   9  10         44.40         57.31         1.30 o                         
   3   9  10         97.75         94.02         1.64 o                         
   4   9  10         59.67         54.70         1.10 o                         
   5   9  10         11.24          9.14         0.49 o                         
   6   9  10          9.25          9.14         0.52 o                         
  -2  10  10          0.72          0.44         0.66 o                         
  -1  10  10          0.39          1.19         0.65 o                         
   0  10  10          9.73          8.83         0.58 o                         
   1  10  10          0.15          0.15         0.36 o                         
   2  10  10          0.32          0.31         0.38 o                         
   3  10  10         61.69         60.23         1.33 o                         
   4  10  10          0.09         -0.03         0.36 o                         
   5  10  10         33.01         36.16         1.12 o                         
   1  11  10          4.32          4.06         0.72 o                         
   2  11  10         39.72         44.73         1.42 o                         
   0  -7  11          1.58          2.40         1.08 o                         
   1  -7  11         11.79          5.53         0.69 o                         
   2  -7  11          2.08          3.80         0.74 o                         
   3  -7  11          0.19          0.88         0.43 o                         
   4  -7  11          0.84          0.46         0.57 o                         
  -2  -6  11          0.01          0.48         0.72 o                         
  -1  -6  11         41.01         38.56         2.04 o                         
   0  -6  11         88.29         71.60         2.40 o                         
   1  -6  11         25.70         21.54         1.22 o                         
   2  -6  11          6.72         10.28         1.02 o                         
   3  -6  11         18.68         25.84         1.22 o                         
   4  -6  11          0.12          0.49         0.54 o                         
   5  -6  11          1.88          2.25         0.64 o                         
   6  -6  11         16.09         25.06         1.14 o                         
  -3  -5  11         47.26         50.18         2.32 o                         
  -2  -5  11         55.19         58.15         2.69 o                         
  -1  -5  11         35.73         30.66         5.99 o                         
   0  -5  11          0.48          0.24         0.48 o                         
   1  -5  11          8.80          8.52         0.63 o                         
   2  -5  11        144.34        125.59         3.59 o                         
   3  -5  11          5.12          5.95         0.83 o                         
   4  -5  11          6.11          1.64         0.52 o                         
   5  -5  11         48.21         57.75         1.80 o                         
   6  -5  11          0.24          1.45         0.66 o                         
   7  -5  11          0.10          1.02         1.04 o                         
  -4  -4  11         38.35         42.64         1.67 o                         
  -3  -4  11        158.95        161.59         3.77 o                         
  -2  -4  11          4.48          5.47         0.83 o                         
  -1  -4  11          0.10          1.54         2.99 o                         
   0  -4  11         19.92         20.05         0.91 o                         
   1  -4  11          5.41          5.25         0.46 o                         
   2  -4  11          0.42         -0.12         0.48 o                         
   3  -4  11        140.73        132.11         3.29 o                         
   4  -4  11          6.00          6.00         1.29 o                         
   5  -4  11          0.23          0.48         0.78 o                         
   6  -4  11         25.47         23.04         1.60 o                         
   7  -4  11         30.92         38.95         2.46 o                         
   8  -4  11         13.42         17.96         2.51 o                         
  -5  -3  11          3.53          3.99         0.57 o                         
  -4  -3  11          0.73          0.46         0.50 o                         
  -3  -3  11         14.37         13.37         1.10 o                         
  -2  -3  11          3.00          3.28         0.41 o                         
  -1  -3  11        175.86        162.99         3.77 o                         
   0  -3  11         36.57         40.28         1.65 o                         
   1  -3  11         94.78         90.13         1.73 o                         
   2  -3  11          6.70          3.99         0.52 o                         
   3  -3  11          2.74          2.92         0.97 o                         
   4  -3  11          7.29          7.62         1.44 o                         
   5  -3  11          1.15          0.48         0.45 o                         
   6  -3  11        100.28         82.46         1.95 o                         
   7  -3  11          0.41         -0.39         0.51 o                         
   8  -3  11         35.77         49.10         2.28 o                         
   9  -3  11          0.14          1.06         0.67 o                         
  -5  -2  11          4.93          5.21         0.47 o                         
  -4  -2  11         11.33          9.45         0.63 o                         
  -3  -2  11          5.79          6.61         0.68 o                         
  -2  -2  11         15.44         13.32         0.74 o                         
  -1  -2  11          4.43          4.33         0.64 o                         
   0  -2  11        272.67        267.82         7.78 o                         
   1  -2  11        298.88        288.09         4.39 o                         
   2  -2  11         19.56         13.67         0.90 o                         
   3  -2  11         16.29         18.74         1.54 o                         
   4  -2  11         96.75         90.03         4.19 o                         
   5  -2  11        192.38        211.17         5.87 o                         
   6  -2  11        103.71         93.47         3.05 o                         
   7  -2  11          2.74          3.59         1.08 o                         
   8  -2  11         13.72         13.88         1.07 o                         
   9  -2  11          3.64          4.48         0.78 o                         
  -6  -1  11          9.29         10.39         0.75 o                         
  -5  -1  11         43.82         51.15         1.32 o                         
  -4  -1  11         86.46         80.87         2.51 o                         
  -3  -1  11         12.94         14.05         0.93 o                         
  -2  -1  11         96.77        103.14         4.25 o                         
  -1  -1  11         87.99         89.27         1.82 o                         
   0  -1  11         59.58         61.69         1.47 o                         
   1  -1  11         27.65         20.97         0.68 o                         
   2  -1  11        100.74         93.18         2.08 o                         
   3  -1  11       1048.67        951.91        12.84 o                         
   4  -1  11          0.80          1.52         0.70 o                         
   5  -1  11        106.18        116.86         2.20 o                         
   6  -1  11        119.90        127.61         2.97 o                         
   7  -1  11        117.89        127.11         2.46 o                         
   8  -1  11          0.46         -0.52         0.52 o                         
   9  -1  11         31.16         33.31         1.78 o                         
  -6   0  11          6.40          9.02         0.85 o                         
  -5   0  11          1.03          0.92         0.35 o                         
  -4   0  11         19.43         18.69         0.91 o                         
  -3   0  11        245.70        264.42        10.08 o                         
  -2   0  11        157.85        163.42         4.11 o                         
  -1   0  11         48.13         54.51         1.71 o                         
   0   0  11        390.59        362.13         5.11 o                         
   1   0  11        325.22        291.44         3.87 o                         
   2   0  11        325.44        317.31         4.38 o                         
   3   0  11         77.96         69.86         1.47 o                         
   4   0  11         65.41         42.73         1.26 o                         
   5   0  11        140.53        126.88         1.94 o                         
   6   0  11         56.37         51.68         1.31 o                         
   7   0  11        116.14        120.99         1.84 o                         
   8   0  11        174.32        189.97         3.79 o                         
   9   0  11          0.46         -0.76         0.76 o                         
  10   0  11          0.92          0.87         0.95 o                         
  -6   1  11         29.67         32.77         1.80 o                         
  -5   1  11          3.64          6.42         0.65 o                         
  -4   1  11         48.77         51.45         1.90 o                         
  -3   1  11          7.68          6.06         0.61 o                         
  -2   1  11          6.44          7.36         0.82 o                         
  -1   1  11          1.19          0.58         0.40 o                         
   0   1  11        531.11        476.09         6.37 o                         
   1   1  11         20.93         13.17         0.60 o                         
   2   1  11         76.50         61.33         1.27 o                         
   3   1  11        120.67        125.34         2.15 o                         
   4   1  11        593.10        567.18         7.42 o                         
   5   1  11        105.30         90.12         1.39 o                         
   6   1  11        175.81        139.32         2.20 o                         
   7   1  11          0.10          0.95         0.73 o                         
   8   1  11         15.42         18.28         0.96 o                         
   9   1  11         17.21         20.86         1.26 o                         
  10   1  11         22.79         25.27         1.48 o                         
  -6   2  11         32.54         37.60         1.15 o                         
  -5   2  11          0.54         -0.02         0.39 o                         
  -4   2  11          0.08          0.49         0.53 o                         
  -3   2  11         27.46         26.52         0.87 o                         
  -2   2  11        356.88        323.55         4.93 o                         
  -1   2  11        319.41        275.19         3.47 o                         
   0   2  11        330.12        324.34         4.11 o                         
   1   2  11         79.39         95.58         1.59 o                         
   2   2  11         15.32         10.68         0.50 o                         
   3   2  11         66.72         47.02         1.16 o                         
   4   2  11         29.15         50.10         0.99 o                         
   5   2  11        488.98        441.69         5.64 o                         
   6   2  11         32.73         35.67         1.05 o                         
   7   2  11          4.90          6.92         0.46 o                         
   8   2  11         34.13         34.86         1.02 o                         
   9   2  11          9.54         12.66         0.87 o                         
  10   2  11          0.30          0.85         0.70 o                         
  -6   3  11          1.24          2.32         0.46 o                         
  -5   3  11          1.07         -0.32         0.32 o                         
  -4   3  11         79.64         77.22         2.11 o                         
  -3   3  11          8.06          5.53         0.57 o                         
  -2   3  11          0.24         -0.14         0.35 o                         
  -1   3  11        119.01        118.50         2.32 o                         
   0   3  11        297.59        263.47         3.14 o                         
   1   3  11         54.32         45.44         0.99 o                         
   2   3  11          1.75         -0.05         0.24 o                         
   3   3  11          5.34          7.00         0.32 o                         
   4   3  11          0.21         -0.27         0.27 o                         
   5   3  11         47.31         45.18         0.86 o                         
   6   3  11        140.53        132.50         1.53 o                         
   7   3  11         72.50         69.00         1.18 o                         
   8   3  11        267.27        260.53         3.48 o                         
   9   3  11          1.82          5.35         0.72 o                         
  10   3  11         24.56         26.32         2.11 o                         
  -6   4  11         20.29         33.77         2.16 o                         
  -5   4  11          2.38          2.56         0.78 o                         
  -4   4  11         43.84         37.12         1.11 o                         
  -3   4  11          0.21          0.40         0.23 o                         
  -2   4  11         35.58         35.17         0.80 o                         
  -1   4  11          5.47          2.23         0.29 o                         
   0   4  11         19.23         35.00         0.75 o                         
   1   4  11        209.82        213.20         3.06 o                         
   2   4  11       1376.68       1255.34        13.25 o                         
   3   4  11         56.72         52.00         0.86 o                         
   4   4  11        289.40        274.31         2.82 o                         
   5   4  11          4.66          3.55         0.27 o                         
   6   4  11          2.34          1.35         0.29 o                         
   7   4  11         57.93         68.72         1.08 o                         
   8   4  11         72.46         66.43         1.23 o                         
   9   4  11         43.14         49.87         2.23 o                         
  -6   5  11         43.34         44.31         2.28 o                         
  -5   5  11         15.07         15.33         5.99 o                         
  -4   5  11         58.37         74.86         1.66 o                         
  -3   5  11          0.20          1.38         0.48 o                         
  -2   5  11          0.94          0.63         0.32 o                         
  -1   5  11         71.95         62.26         1.11 o                         
   0   5  11         22.77         24.63         0.61 o                         
   1   5  11          3.47          5.42         0.31 o                         
   2   5  11        287.80        321.27         3.22 o                         
   3   5  11        194.96        205.74         2.37 o                         
   4   5  11        156.96        134.01         1.60 o                         
   5   5  11        162.78        145.89         1.77 o                         
   6   5  11         31.81         36.63         0.72 o                         
   7   5  11          5.79          9.67         0.45 o                         
   8   5  11          0.31          1.81         0.33 o                         
   9   5  11          2.43          2.01         0.73 o                         
  -5   6  11          0.12          1.56         0.84 o                         
  -4   6  11         16.87         14.58         0.97 o                         
  -3   6  11         88.38         94.88         2.00 o                         
  -2   6  11         23.97         31.74         1.29 o                         
  -1   6  11        109.58        127.61         2.00 o                         
   0   6  11          1.24          0.91         0.24 o                         
   1   6  11         28.38         21.90         0.85 o                         
   2   6  11          2.28          0.99         0.41 o                         
   3   6  11         74.72         56.70         1.14 o                         
   4   6  11          0.05         -0.20         0.26 o                         
   5   6  11        251.96        214.37         2.43 o                         
   6   6  11         29.47         21.66         0.60 o                         
   7   6  11         47.28         50.18         0.92 o                         
   8   6  11         34.89         36.44         1.05 o                         
   9   6  11          5.29          4.85         0.69 o                         
  -5   7  11          0.83          0.48         0.72 o                         
  -4   7  11         73.84         82.86         2.99 o                         
  -3   7  11          0.09          0.52         0.56 o                         
  -2   7  11         16.64         11.24         0.66 o                         
  -1   7  11        110.49        118.74         2.07 o                         
   0   7  11         21.90         30.35         0.67 o                         
   1   7  11         10.64         12.34         0.43 o                         
   2   7  11         91.24         91.06         1.65 o                         
   3   7  11         49.20         53.93         1.14 o                         
   4   7  11         53.13         46.43         1.04 o                         
   5   7  11        219.36        244.25         2.52 o                         
   6   7  11         34.48         31.99         0.90 o                         
   7   7  11          7.65          6.64         0.47 o                         
   8   7  11         39.32         39.04         1.08 o                         
  -3   8  11          6.45          6.56         0.99 o                         
  -2   8  11         86.06        102.39         2.03 o                         
  -1   8  11         96.51        100.92         1.80 o                         
   0   8  11          5.75          6.48         0.49 o                         
   1   8  11         19.94         18.81         0.63 o                         
   2   8  11        168.90        161.86         2.28 o                         
   3   8  11         20.53         15.95         0.64 o                         
   4   8  11         15.02         15.97         0.68 o                         
   5   8  11          5.13          4.44         0.33 o                         
   6   8  11         41.18         34.27         0.83 o                         
   7   8  11        176.02        187.37         3.20 o                         
  -3   9  11          4.91          5.87         2.63 o                         
  -2   9  11          0.16          0.09         0.43 o                         
  -1   9  11        181.00        158.28         3.03 o                         
   0   9  11        126.55        136.02         2.24 o                         
   1   9  11         71.60         77.62         1.28 o                         
   2   9  11          5.73          7.19         0.48 o                         
   3   9  11         38.61         44.07         1.01 o                         
   4   9  11         22.42         18.84         0.84 o                         
   5   9  11         59.72         61.24         1.38 o                         
   6   9  11          7.25          8.94         0.52 o                         
  -1  10  11          0.92          0.78         0.51 o                         
   0  10  11          1.30          3.08         0.54 o                         
   1  10  11         63.55         72.01         1.65 o                         
   2  10  11         97.07        101.27         1.71 o                         
   3  10  11         25.68         22.49         1.54 o                         
   4  10  11         18.64         17.42         0.85 o                         
  -1  -6  12         33.44         30.78         2.75 o                         
   0  -6  12         50.55         59.16         2.87 o                         
   1  -6  12          7.83         10.06         0.84 o                         
   2  -6  12          8.13          7.66         0.88 o                         
   3  -6  12         47.55         52.54         5.14 o                         
   4  -6  12          0.79          0.98         0.46 o                         
   5  -6  12          4.62          5.55         1.14 o                         
  -2  -5  12          1.06          1.08         0.60 o                         
  -1  -5  12         13.61         14.85         2.51 o                         
   0  -5  12         21.64         29.34         2.28 o                         
   1  -5  12         59.87         72.37         3.71 o                         
   2  -5  12        123.54        134.15         5.75 o                         
   3  -5  12          6.94          8.17         0.92 o                         
   4  -5  12          1.19          1.15         0.48 o                         
   5  -5  12          8.61          8.62         0.83 o                         
   6  -5  12         15.18         11.54         1.08 o                         
  -3  -4  12          3.60          3.39         0.67 o                         
  -2  -4  12          0.12          0.51         0.49 o                         
  -1  -4  12          0.69          1.80         1.56 o                         
   0  -4  12         27.16         24.67         9.46 o                         
   1  -4  12         94.39         98.38         3.53 o                         
   2  -4  12          4.30          5.60         0.62 o                         
   3  -4  12        264.52        264.95         5.05 o                         
   4  -4  12         32.91         29.15         1.77 o                         
   5  -4  12          0.89          1.13         0.57 o                         
   6  -4  12         40.13         42.62         1.84 o                         
   7  -4  12          2.22          1.29         0.77 o                         
  -4  -3  12          4.00          2.70         0.95 o                         
  -3  -3  12        106.92        115.57         2.79 o                         
  -2  -3  12         20.76         23.23         1.14 o                         
  -1  -3  12         15.03         14.20         1.18 o                         
   0  -3  12          7.76          9.54         2.57 o                         
   1  -3  12         24.04         23.79         0.82 o                         
   2  -3  12         33.23         33.98         1.85 o                         
   3  -3  12         25.64         19.51         1.72 o                         
   4  -3  12         38.17         36.51         1.39 o                         
   5  -3  12        156.77        178.27         3.83 o                         
   6  -3  12          6.02          5.74         1.09 o                         
   7  -3  12          1.87          3.83         0.96 o                         
   8  -3  12          2.10          0.72         0.72 o                         
  -5  -2  12          0.07          0.48         1.68 o                         
  -4  -2  12          0.75          1.77         0.72 o                         
  -3  -2  12         29.23         26.99         1.28 o                         
  -2  -2  12          5.84          6.75         0.59 o                         
  -1  -2  12        195.31        183.32         4.15 o                         
   0  -2  12        250.06        249.97         5.38 o                         
   1  -2  12          0.06          0.76         0.38 o                         
   2  -2  12          9.97         11.07         0.86 o                         
   3  -2  12        181.43        164.24         2.89 o                         
   4  -2  12         57.28         57.67         3.11 o                         
   5  -2  12          1.01          7.97         0.96 o                         
   6  -2  12         97.22        109.70         2.79 o                         
   7  -2  12         17.82         11.26         1.92 o                         
   8  -2  12        101.04         87.65         5.03 o                         
   9  -2  12          0.03          1.20         1.20 o                         
  -5  -1  12          0.00          0.11         0.38 o                         
  -4  -1  12         40.78         39.71         1.74 o                         
  -3  -1  12         13.57         15.12         1.19 o                         
  -2  -1  12         32.78         34.30         2.46 o                         
  -1  -1  12         14.87         16.54         0.87 o                         
   0  -1  12         38.52         38.53         1.54 o                         
   1  -1  12        167.82        150.97         2.55 o                         
   2  -1  12        877.17        937.27        12.77 o                         
   3  -1  12        166.26        195.61         2.75 o                         
   4  -1  12          0.41          1.01         0.55 o                         
   5  -1  12         45.10         33.01         1.99 o                         
   6  -1  12          0.03          0.40         1.06 o                         
   7  -1  12          7.18          9.01         1.67 o                         
   8  -1  12         34.16         41.15         2.32 o                         
   9  -1  12          9.03         10.66         1.20 o                         
  -5   0  12          0.00         -0.07         0.44 o                         
  -4   0  12          1.00          0.55         0.44 o                         
  -3   0  12         59.23         56.10         1.68 o                         
  -2   0  12          2.10          3.72         1.07 o                         
  -1   0  12         72.88         76.10         1.61 o                         
   0   0  12        379.92        386.96         6.77 o                         
   1   0  12        185.43        187.59         2.85 o                         
   2   0  12          2.83          0.36         0.28 o                         
   3   0  12        163.63        175.71         3.79 o                         
   4   0  12        320.26        341.15         4.67 o                         
   5   0  12        503.37        498.90         6.10 o                         
   6   0  12         28.64         26.04         1.24 o                         
   7   0  12         75.14         72.52         2.08 o                         
   8   0  12         39.05         29.36         2.01 o                         
   9   0  12          3.89          3.95         0.86 o                         
  -6   1  12          7.40          7.97         1.20 o                         
  -5   1  12          6.95         10.22         0.88 o                         
  -4   1  12         44.62         46.54         1.31 o                         
  -3   1  12         59.33         54.15         1.80 o                         
  -2   1  12          8.40          8.68         0.74 o                         
  -1   1  12        138.05        141.74         2.22 o                         
   0   1  12         13.98         19.86         0.88 o                         
   1   1  12          0.14          0.25         0.35 o                         
   2   1  12        935.23        898.20        11.17 o                         
   3   1  12        167.53        167.82         2.96 o                         
   4   1  12        162.75        164.77         2.32 o                         
   5   1  12         22.07         28.45         0.98 o                         
   6   1  12        338.53        379.48         6.62 o                         
   7   1  12         63.10         60.11         1.40 o                         
   8   1  12         68.30         55.16         1.28 o                         
   9   1  12          0.89         -0.40         0.63 o                         
  -6   2  12         48.23         45.49         1.22 o                         
  -5   2  12         14.25         13.60         0.94 o                         
  -4   2  12         28.90         38.25         1.90 o                         
  -3   2  12         34.38         26.88         0.83 o                         
  -2   2  12         79.64         74.48         1.60 o                         
  -1   2  12         30.19         28.83         1.53 o                         
   0   2  12         42.82         42.04         1.03 o                         
   1   2  12          0.34         -0.28         0.28 o                         
   2   2  12         17.83         11.02         0.92 o                         
   3   2  12         33.53         32.28         2.44 o                         
   4   2  12        411.72        429.90         6.75 o                         
   5   2  12        279.02        294.57         4.71 o                         
   6   2  12          2.41          7.35         0.44 o                         
   7   2  12          0.97          0.22         0.39 o                         
   8   2  12        107.04        102.11         1.83 o                         
   9   2  12          1.83          0.66         0.72 o                         
  -6   3  12         35.99         28.70         1.31 o                         
  -5   3  12          6.52          3.66         0.60 o                         
  -4   3  12         68.51         66.57         1.55 o                         
  -3   3  12        125.74        141.14         2.16 o                         
  -2   3  12         24.19         25.47         0.93 o                         
  -1   3  12          0.69          0.20         0.33 o                         
   0   3  12         98.86        101.63         2.13 o                         
   1   3  12          0.26          0.33         0.28 o                         
   2   3  12          2.27          0.27         0.23 o                         
   3   3  12          0.00          0.70         0.33 o                         
   4   3  12        144.03        123.84         2.05 o                         
   5   3  12         51.68         48.17         0.99 o                         
   6   3  12         43.55         39.58         0.94 o                         
   7   3  12         74.27         83.02         1.72 o                         
   8   3  12          0.01          0.77         0.73 o                         
   9   3  12          1.45          4.92         1.10 o                         
  -5   4  12          0.09         -0.48         1.20 o                         
  -4   4  12          1.42          2.55         0.71 o                         
  -3   4  12          4.48          3.22         0.42 o                         
  -2   4  12         16.68         15.87         0.71 o                         
  -1   4  12        234.77        234.80         3.37 o                         
   0   4  12         28.97         20.05         0.81 o                         
   1   4  12          0.10          2.16         0.36 o                         
   2   4  12         96.67         91.71         2.25 o                         
   3   4  12          9.32          8.01         0.60 o                         
   4   4  12         50.91         49.57         0.91 o                         
   5   4  12         38.86         35.37         0.75 o                         
   6   4  12         20.10         22.13         0.64 o                         
   7   4  12          7.10          8.80         0.46 o                         
   8   4  12         26.11         33.51         1.43 o                         
   9   4  12         14.59          9.79         0.95 o                         
  -5   5  12         35.39         35.21        18.56 o                         
  -4   5  12         42.78         30.78         4.67 o                         
  -3   5  12          0.71          2.66         0.53 o                         
  -2   5  12         58.33         62.18         1.34 o                         
  -1   5  12          8.81          5.35         0.47 o                         
   0   5  12        145.74        152.94         3.15 o                         
   1   5  12          5.27          4.47         0.65 o                         
   2   5  12         58.49         53.79         1.00 o                         
   3   5  12        141.74        124.44         1.99 o                         
   4   5  12        565.45        576.20         5.71 o                         
   5   5  12         16.05         12.95         0.60 o                         
   6   5  12         74.91         76.87         1.16 o                         
   7   5  12         11.79          7.33         0.38 o                         
   8   5  12         20.41         27.36         1.09 o                         
   9   5  12          8.59          7.33         0.74 o                         
  -5   6  12          0.06          0.84         0.84 o                         
  -4   6  12         35.65         45.07         1.56 o                         
  -3   6  12         54.78         57.86         1.69 o                         
  -2   6  12          0.21          2.01         0.57 o                         
  -1   6  12          4.07          5.88         0.69 o                         
   0   6  12          5.25          3.61         0.54 o                         
   1   6  12        189.12        185.22         2.72 o                         
   2   6  12         38.41         44.13         1.40 o                         
   3   6  12        114.72        121.04         1.73 o                         
   4   6  12        100.06         98.64         1.17 o                         
   5   6  12        155.91        172.81         1.96 o                         
   6   6  12         23.68         33.04         0.73 o                         
   7   6  12         13.76          9.41         0.63 o                         
   8   6  12          0.92         -0.32         0.32 o                         
  -4   7  12         11.05         16.17         1.56 o                         
  -3   7  12         65.63         90.52         3.23 o                         
  -2   7  12         51.66         55.70         2.55 o                         
  -1   7  12          5.31          3.64         0.52 o                         
   0   7  12         79.75         79.50         1.44 o                         
   1   7  12         27.22         33.14         0.96 o                         
   2   7  12         36.57         43.10         0.99 o                         
   3   7  12          6.96          5.35         0.33 o                         
   4   7  12          1.85          0.41         0.23 o                         
   5   7  12          1.39          4.09         0.30 o                         
   6   7  12          3.06          4.38         0.36 o                         
   7   7  12         84.74         81.37         1.46 o                         
   8   7  12         46.16         56.55         1.11 o                         
  -3   8  12         57.56         62.02         3.11 o                         
  -2   8  12          1.15          0.75         0.61 o                         
  -1   8  12         67.04         77.81         2.45 o                         
   0   8  12        127.25        120.80         1.98 o                         
   1   8  12          0.10         -0.31         0.31 o                         
   2   8  12          0.30          0.00         0.33 o                         
   3   8  12          1.32         -0.22         0.22 o                         
   4   8  12         50.83         61.00         1.42 o                         
   5   8  12         30.29         32.21         0.87 o                         
   6   8  12          4.39          4.63         0.45 o                         
   7   8  12          3.50          3.34         0.40 o                         
  -2   9  12         54.37         62.60         2.67 o                         
  -1   9  12         19.64         26.40         1.45 o                         
   0   9  12          0.45          0.93         0.51 o                         
   1   9  12         50.11         51.67         1.37 o                         
   2   9  12         86.75         73.46         1.57 o                         
   3   9  12         14.75         19.04         0.94 o                         
   4   9  12          3.41          2.17         0.47 o                         
   5   9  12         52.01         61.47         1.06 o                         
   6   9  12          5.77          8.27         0.57 o                         
   0  10  12         42.25         39.53         1.38 o                         
   1  10  12         88.67         83.61         1.79 o                         
   2  10  12          2.48          1.47         0.37 o                         
   3  10  12         47.91         43.69         1.39 o                         
   4  10  12          4.60          1.87         0.61 o                         
  -1  -5  13         41.26         41.91         3.83 o                         
   0  -5  13          8.15          5.99         5.39 o                         
   1  -5  13         51.98         51.38         2.04 o                         
   2  -5  13         24.80         27.09         2.13 o                         
   3  -5  13          5.95          4.91         0.74 o                         
   4  -5  13         19.67         15.05         1.11 o                         
   5  -5  13         13.48         18.58         1.25 o                         
  -2  -4  13         42.90         51.49         4.43 o                         
  -1  -4  13        117.99        122.35         9.04 o                         
   0  -4  13         24.82         24.43         2.04 o                         
   1  -4  13         24.56         20.72         1.80 o                         
   2  -4  13         58.07         67.17         2.93 o                         
   3  -4  13          3.32          1.31         0.55 o                         
   4  -4  13          1.64          0.64         0.65 o                         
   5  -4  13          0.53          1.12         1.50 o                         
   6  -4  13          3.08          4.03         0.94 o                         
   7  -4  13          3.42          2.81         1.90 o                         
  -3  -3  13         27.95         31.35         1.57 o                         
  -2  -3  13         15.74         12.47         1.12 o                         
  -1  -3  13         88.88         88.07         5.45 o                         
   0  -3  13          0.45          0.85         0.51 o                         
   1  -3  13         62.78         58.61         4.59 o                         
   2  -3  13        130.12        123.38         3.41 o                         
   3  -3  13         88.89         78.65         3.77 o                         
   4  -3  13          2.14          6.06         2.04 o                         
   5  -3  13         43.57         42.48         2.40 o                         
   6  -3  13          1.16          1.39         0.57 o                         
   7  -3  13          9.46         17.60         3.47 o                         
   8  -3  13         17.17         20.84         3.83 o                         
  -4  -2  13         34.05         35.16         2.01 o                         
  -3  -2  13         10.21          9.26         0.77 o                         
  -2  -2  13         46.25         51.52         1.81 o                         
  -1  -2  13         18.25         19.87         1.14 o                         
   0  -2  13         42.22         41.08         3.89 o                         
   1  -2  13         47.10         42.76         1.77 o                         
   2  -2  13         18.35         21.16         1.11 o                         
   3  -2  13        140.58        140.93         4.49 o                         
   4  -2  13         13.12          6.67         1.02 o                         
   5  -2  13        120.37         92.56         2.59 o                         
   6  -2  13         73.85         67.04         1.81 o                         
   7  -2  13         20.21         22.15         1.92 o                         
   8  -2  13          9.89         15.21         1.56 o                         
  -4  -1  13          0.77          0.80         0.69 o                         
  -3  -1  13         76.81         77.88         1.76 o                         
  -2  -1  13        101.35        106.65         2.78 o                         
  -1  -1  13          5.86          8.95         0.96 o                         
   0  -1  13         58.34         60.83         1.61 o                         
   1  -1  13          1.26          1.12         0.52 o                         
   2  -1  13         60.08         51.64         1.57 o                         
   3  -1  13          0.73          4.51         0.46 o                         
   4  -1  13         52.69         52.97         1.31 o                         
   5  -1  13         25.60         18.60         1.06 o                         
   6  -1  13         51.30         41.72         1.59 o                         
   7  -1  13         10.20          7.90         1.92 o                         
   8  -1  13        101.85        110.25         3.62 o                         
   9  -1  13          3.78          7.19         1.08 o                         
  -5   0  13         16.85         14.83         0.90 o                         
  -4   0  13          6.44          8.09         0.67 o                         
  -3   0  13          1.60          1.41         0.50 o                         
  -2   0  13          3.46          6.41         0.78 o                         
  -1   0  13         23.94         25.71         1.18 o                         
   0   0  13        357.78        354.68         7.24 o                         
   1   0  13          0.83          0.60         0.42 o                         
   2   0  13         13.83          8.80         0.55 o                         
   3   0  13         38.60         24.57         1.07 o                         
   4   0  13          1.04          1.48         0.69 o                         
   5   0  13         46.92         44.97         1.82 o                         
   6   0  13         64.92         59.50         1.46 o                         
   7   0  13         33.26         35.38         1.74 o                         
   8   0  13         16.69         19.14         1.26 o                         
   9   0  13         15.34         15.33         1.44 o                         
  -5   1  13         27.30         33.66         1.74 o                         
  -4   1  13         22.20         23.16         1.09 o                         
  -3   1  13         19.80         23.51         1.50 o                         
  -2   1  13         23.34         22.41         1.59 o                         
  -1   1  13        520.61        518.86         8.66 o                         
   0   1  13        138.44        110.53         2.09 o                         
   1   1  13         33.21         37.22         1.36 o                         
   2   1  13        438.97        390.52         5.06 o                         
   3   1  13         57.67         59.54         1.60 o                         
   4   1  13         26.63         22.97         1.45 o                         
   5   1  13        127.90        127.25         2.39 o                         
   6   1  13         52.86         46.93         1.33 o                         
   7   1  13         45.85         47.92         1.30 o                         
   8   1  13         61.42         80.81         2.54 o                         
   9   1  13         10.03         10.18         1.20 o                         
  -5   2  13          4.91          5.36         0.81 o                         
  -4   2  13          1.69          0.62         0.62 o                         
  -3   2  13         11.90         17.12         0.96 o                         
  -2   2  13         28.86         23.99         1.18 o                         
  -1   2  13        109.29        103.75         2.55 o                         
   0   2  13        580.95        530.96         9.43 o                         
   1   2  13        721.30        699.73         9.48 o                         
   2   2  13        187.25        186.43         2.94 o                         
   3   2  13          2.82          3.65         0.59 o                         
   4   2  13         21.83         14.69         0.71 o                         
   5   2  13         66.43         73.81         2.58 o                         
   6   2  13         94.36         62.79         1.82 o                         
   7   2  13          4.75          6.47         0.70 o                         
   8   2  13         26.24         38.97         1.75 o                         
   9   2  13          5.07          8.03         1.19 o                         
  -5   3  13          3.71          7.35         0.80 o                         
  -4   3  13          2.70          4.25         0.41 o                         
  -3   3  13          4.02          3.45         0.88 o                         
  -2   3  13         40.52         29.48         1.56 o                         
  -1   3  13          8.52          8.43         0.48 o                         
   0   3  13          3.24          1.76         0.32 o                         
   1   3  13         99.28         82.62         1.54 o                         
   2   3  13        220.12        246.31         3.53 o                         
   3   3  13        554.28        541.28         8.55 o                         
   4   3  13        124.71         96.44         2.32 o                         
   5   3  13          7.93          6.90         0.50 o                         
   6   3  13         34.66         21.74         0.89 o                         
   7   3  13         14.42         14.93         0.78 o                         
   8   3  13          3.20          3.22         0.65 o                         
   9   3  13          0.54          1.61         0.58 o                         
  -5   4  13          2.40          1.56         0.96 o                         
  -4   4  13         42.58         53.89         2.51 o                         
  -3   4  13         13.03         17.60         1.68 o                         
  -2   4  13          3.04          3.19         0.43 o                         
  -1   4  13          0.20          1.88         0.73 o                         
   0   4  13         62.91         53.81         1.35 o                         
   1   4  13          6.19          6.01         0.39 o                         
   2   4  13        166.48        120.39         2.79 o                         
   3   4  13         39.03         31.47         1.13 o                         
   4   4  13          3.81          1.51         0.56 o                         
   5   4  13         79.21         87.80         2.00 o                         
   6   4  13         47.64         48.49         1.17 o                         
   7   4  13         76.45         56.07         1.81 o                         
   8   4  13         29.35         29.85         1.45 o                         
   9   4  13          0.39         -0.56         0.79 o                         
  -4   5  13         13.69         21.56         1.80 o                         
  -3   5  13         40.00         33.29         1.92 o                         
  -2   5  13         21.07         17.91         0.84 o                         
  -1   5  13         87.82         94.53         1.86 o                         
   0   5  13         12.10         15.36         0.78 o                         
   1   5  13         44.39         35.15         0.99 o                         
   2   5  13         21.53         15.76         0.85 o                         
   3   5  13        109.87        105.71         2.66 o                         
   4   5  13         85.37         64.52         1.38 o                         
   5   5  13         10.74          6.68         0.60 o                         
   6   5  13         22.01         28.39         1.01 o                         
   7   5  13          2.95          0.19         0.40 o                         
   8   5  13         29.43         26.01         1.83 o                         
  -4   6  13         28.54         22.63         3.83 o                         
  -3   6  13         64.39         64.46         2.28 o                         
  -2   6  13          6.41         10.38         0.88 o                         
  -1   6  13         94.87         84.01         1.63 o                         
   0   6  13         76.57         69.79         2.18 o                         
   1   6  13        127.39        124.07         1.91 o                         
   2   6  13        352.77        372.08         7.70 o                         
   3   6  13         25.07         24.52         0.94 o                         
   4   6  13          4.32          7.70         0.83 o                         
   5   6  13         21.20         27.38         0.97 o                         
   6   6  13          0.35         -0.15         0.35 o                         
   7   6  13         15.54         22.67         0.92 o                         
   8   6  13          0.18         -0.56         0.56 o                         
  -3   7  13         56.36         42.27         2.16 o                         
  -2   7  13         25.28         20.48         1.80 o                         
  -1   7  13        107.64        130.86         2.33 o                         
   0   7  13          0.24          0.10         1.17 o                         
   1   7  13          7.86          4.17         0.44 o                         
   2   7  13         99.14        108.15         2.00 o                         
   3   7  13        419.23        409.50         5.18 o                         
   4   7  13        281.51        273.98         3.33 o                         
   5   7  13         18.44         16.49         0.67 o                         
   6   7  13          2.94          5.54         0.42 o                         
   7   7  13          7.53          7.08         0.47 o                         
  -2   8  13          3.77          3.35         0.96 o                         
  -1   8  13          8.12          9.51         2.69 o                         
   0   8  13         27.25         29.50         4.29 o                         
   1   8  13        210.92        219.63         4.48 o                         
   2   8  13         86.55         80.87         1.71 o                         
   3   8  13          0.70         -0.52         0.52 o                         
   4   8  13          2.71          3.54         0.46 o                         
   5   8  13        125.04        135.15         1.75 o                         
   6   8  13         48.65         55.89         1.41 o                         
  -1   9  13          2.18          4.55         2.28 o                         
   0   9  13          9.42          8.87         2.20 o                         
   1   9  13          2.50          1.76         1.01 o                         
   2   9  13         64.21         81.28         2.30 o                         
   3   9  13         12.99         16.64         0.85 o                         
   4   9  13        114.60        124.46         2.23 o                         
   5   9  13         40.05         32.01         1.05 o                         
   3  -5  14         63.41         76.63         2.63 o                         
   0  -4  14         18.09         19.16         3.23 o                         
   1  -4  14         24.49         25.39         1.56 o                         
   2  -4  14          0.93          1.80         1.56 o                         
   3  -4  14         17.79         20.91         2.16 o                         
   4  -4  14          1.55          1.68         0.51 o                         
   5  -4  14         12.15         13.67         1.01 o                         
   6  -4  14          6.87          5.37         1.00 o                         
  -2  -3  14         16.85         18.15         1.32 o                         
  -1  -3  14         15.39         15.22         1.02 o                         
   0  -3  14         59.81         67.60         2.69 o                         
   1  -3  14         29.73         27.78         3.71 o                         
   2  -3  14         39.56         39.64         3.47 o                         
   3  -3  14         11.77         11.62         1.37 o                         
   4  -3  14          1.02          2.62         0.76 o                         
   5  -3  14          0.11         -1.49         1.74 o                         
   6  -3  14         11.21         12.14         1.11 o                         
   7  -3  14          1.31          1.92         0.96 o                         
  -3  -2  14          2.43          3.55         0.96 o                         
  -2  -2  14          1.81          1.21         0.79 o                         
  -1  -2  14         14.05         17.00         1.01 o                         
   0  -2  14         18.04         15.53         0.92 o                         
   1  -2  14          2.37          2.02         0.89 o                         
   2  -2  14        140.39        147.58         2.62 o                         
   3  -2  14         31.06         41.75         2.07 o                         
   4  -2  14          2.77          4.47         0.87 o                         
   5  -2  14        148.41        152.72         2.76 o                         
   6  -2  14          0.18         -0.48         1.26 o                         
   7  -2  14          6.47          1.56         0.84 o                         
  -3  -1  14          8.22         10.86         0.85 o                         
  -2  -1  14          7.56          6.06         0.79 o                         
  -1  -1  14         53.61         53.29         1.73 o                         
   0  -1  14          7.47          9.62         0.80 o                         
   1  -1  14          0.47          0.15         0.56 o                         
   2  -1  14         12.74         12.18         0.80 o                         
   3  -1  14         57.64         51.43         1.39 o                         
   4  -1  14         11.90         15.95         0.83 o                         
   5  -1  14         92.99        118.68         4.97 o                         
   6  -1  14         52.64         46.70         2.04 o                         
   7  -1  14        106.83         96.99         3.35 o                         
   8  -1  14         34.04         35.57         2.04 o                         
  -4   0  14          5.59          5.06         0.69 o                         
  -3   0  14          5.60          5.67         0.78 o                         
  -2   0  14          3.13          2.72         0.63 o                         
  -1   0  14         50.71         50.61         3.63 o                         
   0   0  14         47.86         52.60         2.07 o                         
   1   0  14          0.72          0.36         0.72 o                         
   2   0  14         41.78         45.96         1.20 o                         
   3   0  14          0.07          0.30         0.47 o                         
   4   0  14         57.40         51.07         1.86 o                         
   5   0  14          0.27          0.72         0.44 o                         
   6   0  14         17.24         14.01         1.32 o                         
   7   0  14         30.05         40.69         2.16 o                         
   8   0  14         46.02         51.61         3.23 o                         
  -4   1  14         11.06         10.97         0.71 o                         
  -3   1  14          1.83          2.81         1.05 o                         
  -2   1  14         15.08         10.24         0.82 o                         
  -1   1  14          1.85          1.86         0.51 o                         
   0   1  14         79.63         83.22         2.74 o                         
   1   1  14         18.41         19.58         0.87 o                         
   2   1  14          1.81          3.05         0.37 o                         
   3   1  14         44.40         49.78         1.57 o                         
   4   1  14         93.77         89.11         1.73 o                         
   5   1  14        265.14        272.49         4.14 o                         
   6   1  14          0.28          0.42         0.47 o                         
   7   1  14          5.66          2.90         0.63 o                         
   8   1  14          0.16          2.04         0.96 o                         
  -4   2  14          1.29         -0.20         0.51 o                         
  -3   2  14         27.01         25.07         1.80 o                         
  -2   2  14         54.59         67.43         2.18 o                         
  -1   2  14        150.74        158.77         3.22 o                         
   0   2  14         45.81         46.97         1.38 o                         
   1   2  14          2.82          4.32         1.02 o                         
   2   2  14          4.65          4.24         0.40 o                         
   3   2  14          5.24          4.48         0.43 o                         
   4   2  14         12.76          9.92         0.78 o                         
   5   2  14         57.23         62.71         1.63 o                         
   6   2  14         38.65         39.32         2.60 o                         
   7   2  14         50.52         53.66         1.59 o                         
   8   2  14         29.68         24.39         2.04 o                         
   9   2  14          0.93         -0.01         0.90 o                         
  -4   3  14          0.16         -0.27         0.71 o                         
  -3   3  14          1.78          1.98         0.38 o                         
  -2   3  14         13.40          9.57         0.83 o                         
  -1   3  14        276.24        270.07         4.03 o                         
   0   3  14         45.03         50.94         1.63 o                         
   1   3  14         75.16         73.07         1.88 o                         
   2   3  14        108.20         96.97         3.50 o                         
   3   3  14          0.33         -0.22         0.37 o                         
   4   3  14          6.63          9.29         0.80 o                         
   5   3  14          4.32          2.60         0.62 o                         
   6   3  14          0.15         -0.34         0.41 o                         
   7   3  14          1.24          1.43         0.72 o                         
   8   3  14        112.58        111.46         3.31 o                         
  -4   4  14         63.35         61.66         2.75 o                         
  -3   4  14          2.21          0.72         0.84 o                         
  -2   4  14          2.97          4.07         0.96 o                         
  -1   4  14          8.88         11.11         1.14 o                         
   0   4  14          5.61          5.64         0.62 o                         
   1   4  14         20.09         25.48         1.16 o                         
   2   4  14        160.33        154.74         2.79 o                         
   3   4  14        187.52        175.03         2.82 o                         
   4   4  14         33.75         43.74         1.31 o                         
   5   4  14          2.85          2.88         0.59 o                         
   6   4  14          1.66          0.62         0.51 o                         
   7   4  14         17.49         20.18         1.23 o                         
   8   4  14         25.22         25.91         1.98 o                         
  -4   5  14         59.21         69.45         2.99 o                         
  -3   5  14         27.56         34.01         2.04 o                         
  -2   5  14          6.84          9.46         3.23 o                         
  -1   5  14          0.12         -0.09         0.70 o                         
   0   5  14          1.74          5.24         1.01 o                         
   1   5  14        146.37        150.15         2.98 o                         
   2   5  14          2.55          3.92         0.49 o                         
   3   5  14          3.72          4.84         0.72 o                         
   4   5  14          3.76          5.74         0.50 o                         
   5   5  14        241.74        246.38         4.51 o                         
   6   5  14          0.22          0.50         0.55 o                         
   7   5  14          1.73          3.17         0.68 o                         
   8   5  14          0.21          0.41         1.40 o                         
  -3   6  14         27.25         31.26         2.04 o                         
  -2   6  14          6.00          9.92         1.10 o                         
  -1   6  14         38.33         47.48         1.98 o                         
   0   6  14          5.56          7.78         0.90 o                         
   1   6  14          9.92          9.66         0.64 o                         
   2   6  14         19.83         25.33         1.02 o                         
   3   6  14         29.60         31.98         1.31 o                         
   4   6  14         62.62         73.64         2.58 o                         
   5   6  14          9.05          5.57         0.72 o                         
   6   6  14          0.01         -0.02         0.63 o                         
   7   6  14         10.79         13.51         1.15 o                         
  -2   7  14          6.79          9.10         1.20 o                         
  -1   7  14          2.49          1.44         0.84 o                         
   0   7  14         36.87         37.75         1.77 o                         
   1   7  14         46.37         47.56         1.47 o                         
   2   7  14         50.67         44.43         1.75 o                         
   3   7  14          2.70          3.94         0.71 o                         
   4   7  14          3.32          3.62         0.88 o                         
   5   7  14          3.14          8.07         1.08 o                         
   6   7  14         71.17         83.81         2.85 o                         
   7   7  14         19.99         21.22         1.48 o                         
  -1   8  14        147.23        169.92         5.15 o                         
   0   8  14         30.98         32.69         2.16 o                         
   1   8  14          0.08         -0.12         0.84 o                         
   2   8  14        329.66        331.61         6.47 o                         
   3   8  14        118.93        105.96         2.99 o                         
   4   8  14          0.24          3.58         1.02 o                         
   5   8  14          9.51          8.63         1.09 o                         
   6   8  14          2.13         -0.18         0.68 o                         
   0   9  14        110.07        112.92         3.95 o                         
   1   9  14        120.96        122.02         4.07 o                         
   2   9  14         23.10         22.22         1.35 o                         
   3   9  14          0.47          1.56         0.76 o                         
   4   9  14         14.98         14.18         0.97 o                         
   3  -4  15         32.58         23.95         2.40 o                         
   0  -3  15          4.59          5.27         1.08 o                         
   1  -3  15          1.61          1.08         1.20 o                         
   2  -3  15         19.25         19.28         1.32 o                         
   3  -3  15          1.75          2.73         1.54 o                         
   4  -3  15         12.09         13.14         1.98 o                         
   5  -3  15          2.97          0.78         0.66 o                         
  -1  -2  15         12.31         11.02         1.12 o                         
   0  -2  15         16.75         18.58         1.62 o                         
   1  -2  15          0.05         -0.64         0.96 o                         
   2  -2  15          0.02          1.56         0.72 o                         
   3  -2  15          0.38          1.70         0.97 o                         
   4  -2  15         15.25         14.88         1.21 o                         
   5  -2  15         25.06         27.68         1.32 o                         
   6  -2  15          0.95          0.24         1.02 o                         
   7  -2  15         13.27         15.69         3.47 o                         
  -2  -1  15         19.00         17.39         1.92 o                         
  -1  -1  15         12.76         10.76         1.51 o                         
   0  -1  15         10.10         12.40         1.06 o                         
   1  -1  15          1.13          0.40         0.46 o                         
   2  -1  15         26.11         21.36         1.20 o                         
   3  -1  15         65.58         66.11         1.47 o                         
   4  -1  15          0.41          0.29         0.28 o                         
   5  -1  15          9.96          6.09         1.39 o                         
   6  -1  15          1.55         -0.84         0.84 o                         
   7  -1  15         11.24         16.41         1.56 o                         
  -3   0  15         13.54         18.92         1.32 o                         
  -2   0  15          0.05         -0.39         0.80 o                         
  -1   0  15          1.37          1.17         0.66 o                         
   0   0  15         18.57         11.39         0.85 o                         
   1   0  15         61.02         56.35         1.92 o                         
   2   0  15          4.13          5.19         0.63 o                         
   3   0  15         83.42         86.87         1.50 o                         
   4   0  15         57.60         50.97         2.44 o                         
   5   0  15        150.57        154.20         4.08 o                         
   6   0  15         10.51         12.57         1.56 o                         
   7   0  15         16.75         23.47         1.80 o                         
   8   0  15         13.10         11.02         1.20 o                         
  -3   1  15         41.19         50.74         3.43 o                         
  -2   1  15         17.95         27.42         1.33 o                         
  -1   1  15          0.34          1.05         0.74 o                         
   0   1  15         31.28         31.87         1.79 o                         
   1   1  15         12.57         13.20         0.81 o                         
   2   1  15         70.61         58.20         1.23 o                         
   3   1  15         19.91         25.12         0.98 o                         
   4   1  15         27.58         40.39         1.43 o                         
   5   1  15         13.90         17.52         1.21 o                         
   6   1  15         46.63         55.13         1.47 o                         
   7   1  15         14.85         11.71         0.89 o                         
   8   1  15         71.21         71.96         2.75 o                         
  -3   2  15          0.01          0.74         0.58 o                         
  -2   2  15          0.89          0.83         0.71 o                         
  -1   2  15         15.70         15.57         1.16 o                         
   0   2  15         84.48         86.16         1.74 o                         
   1   2  15          3.80          5.16         0.74 o                         
   2   2  15         68.16         70.81         2.94 o                         
   3   2  15          0.08         -0.19         0.55 o                         
   4   2  15          5.44          3.65         0.70 o                         
   5   2  15        188.31        177.50         4.73 o                         
   6   2  15         22.64         15.93         1.14 o                         
   7   2  15         17.49         22.05         1.65 o                         
   8   2  15          0.21          1.22         0.63 o                         
  -3   3  15         73.49         88.08         2.64 o                         
  -2   3  15         60.41         66.33         2.29 o                         
  -1   3  15         70.63         70.27         2.58 o                         
   0   3  15          2.91          3.38         0.53 o                         
   1   3  15          1.96          0.30         0.32 o                         
   2   3  15          2.64          3.48         0.49 o                         
   3   3  15          0.28         -0.15         0.43 o                         
   4   3  15          1.69          0.85         0.39 o                         
   5   3  15          0.26         -0.28         0.70 o                         
   6   3  15          8.16         16.17         0.87 o                         
   7   3  15         50.36         55.30         2.16 o                         
   8   3  15         30.45         29.38         2.90 o                         
  -3   4  15          0.01          0.24         1.08 o                         
  -2   4  15          5.62          4.67         1.08 o                         
  -1   4  15        132.62        140.94         4.55 o                         
   0   4  15        139.42        136.87         4.31 o                         
   1   4  15         87.17         83.27         1.87 o                         
   2   4  15         63.04         60.62         1.58 o                         
   3   4  15          9.45          8.85         0.74 o                         
   4   4  15          0.64          0.63         0.47 o                         
   5   4  15         17.27         20.44         1.08 o                         
   6   4  15          2.10          1.41         0.78 o                         
   7   4  15         34.27         34.44         2.41 o                         
   8   4  15          2.42          1.83         0.83 o                         
  -3   5  15         18.08         15.21         1.56 o                         
  -2   5  15         48.30         51.38         2.51 o                         
  -1   5  15         23.42         23.47         1.80 o                         
   0   5  15         48.98         53.11         1.65 o                         
   1   5  15         58.72         59.57         1.64 o                         
   2   5  15        235.03        246.54         4.74 o                         
   3   5  15         19.58         17.97         1.32 o                         
   4   5  15         33.26         30.57         1.09 o                         
   5   5  15          6.90          8.26         0.90 o                         
   6   5  15         54.88         75.18         2.03 o                         
   7   5  15          9.88         14.39         1.26 o                         
  -2   6  15         52.38         54.37         5.27 o                         
  -1   6  15         48.73         51.73         4.19 o                         
   0   6  15          7.39          9.38         1.02 o                         
   1   6  15         23.62         21.35         1.38 o                         
   2   6  15          2.20          4.15         0.63 o                         
   3   6  15         10.36         11.40         0.95 o                         
   4   6  15         94.91        111.09         3.06 o                         
   5   6  15         93.75        102.36         3.13 o                         
   6   6  15         17.59         14.43         1.35 o                         
   7   6  15         28.13         26.99         1.40 o                         
  -1   7  15         32.15         34.85         2.87 o                         
   0   7  15          6.93          8.14         1.68 o                         
   1   7  15          7.37         10.66         3.11 o                         
   2   7  15         88.49        104.06         6.95 o                         
   3   7  15         32.24         29.63         2.28 o                         
   4   7  15         37.76         34.93         4.73 o                         
   5   7  15          3.26          4.31         0.76 o                         
   6   7  15         18.92         26.15         1.48 o                         
   0   8  15          0.01         -0.12         1.80 o                         
   1   8  15          1.31          2.51         1.08 o                         
   2   8  15          0.21         -0.48         1.08 o                         
   3   8  15          8.11         11.06         1.04 o                         
   4   8  15         78.74        106.85         3.41 o                         
   5   8  15         56.88         71.06         2.24 o                         
   0  -2  16         11.74         14.18         2.51 o                         
   1  -2  16         26.76         29.34         2.28 o                         
   2  -2  16         17.01         17.36         1.44 o                         
   3  -2  16         18.44         14.97         1.56 o                         
   4  -2  16          1.25          1.45         0.72 o                         
   5  -2  16          9.10         13.94         1.31 o                         
  -1  -1  16          6.64          6.81         2.45 o                         
   0  -1  16          0.69          0.40         1.14 o                         
   1  -1  16          4.31          4.62         0.66 o                         
   2  -1  16         34.49         47.35         5.21 o                         
   3  -1  16          0.00          0.12         1.68 o                         
   4  -1  16          1.77          1.15         0.72 o                         
   5  -1  16         17.48         13.47         1.12 o                         
   6  -1  16          2.41          0.72         1.68 o                         
  -1   0  16          7.70         10.76         0.97 o                         
   0   0  16          9.58          6.51         1.01 o                         
   1   0  16         41.36         45.84         1.75 o                         
   2   0  16          9.42         15.01         1.06 o                         
   3   0  16         10.82          9.81         2.07 o                         
   4   0  16          4.66          5.34         0.53 o                         
   5   0  16         35.97         32.45         2.51 o                         
   6   0  16         14.22         10.06         2.99 o                         
   7   0  16         96.90        111.96         7.66 o                         
  -2   1  16          0.00          1.06         0.66 o                         
  -1   1  16        100.88        114.01         3.57 o                         
   0   1  16         51.87         67.55         2.21 o                         
   1   1  16          6.11          4.54         0.72 o                         
   2   1  16         31.80         38.50         1.62 o                         
   3   1  16         93.35         98.60         3.95 o                         
   4   1  16         19.16         15.90         1.06 o                         
   5   1  16          3.35          2.77         0.74 o                         
   6   1  16         43.66         50.90         3.10 o                         
   7   1  16         10.31         11.86         2.75 o                         
  -2   2  16          0.11          0.87         1.27 o                         
  -1   2  16          0.55          1.32         0.68 o                         
   0   2  16         28.93         26.16         1.70 o                         
   1   2  16        112.00        114.36         3.19 o                         
   2   2  16         97.94        113.41         2.67 o                         
   3   2  16          0.17          0.65         0.72 o                         
   4   2  16          0.86         -0.60         0.60 o                         
   5   2  16          6.63          8.92         1.57 o                         
   6   2  16         23.69         27.67         2.23 o                         
   7   2  16          4.79          6.27         0.97 o                         
  -2   3  16          0.03          0.18         1.92 o                         
  -1   3  16         12.67         16.22         2.10 o                         
   0   3  16         12.89          9.46         1.20 o                         
   1   3  16          8.75          6.95         1.08 o                         
   2   3  16          1.80          2.99         2.28 o                         
   3   3  16         74.24         77.75         2.73 o                         
   4   3  16        191.21        212.58         4.27 o                         
   5   3  16         36.60         35.90         1.56 o                         
   6   3  16         33.22         32.31         1.79 o                         
   7   3  16          6.50          7.64         1.10 o                         
  -2   4  16         44.74         42.63         2.51 o                         
  -1   4  16         45.23         40.72         5.51 o                         
   0   4  16          7.45          6.71         1.44 o                         
   1   4  16          0.16         -0.84         0.84 o                         
   2   4  16         59.54         65.09         2.03 o                         
   3   4  16         21.02         22.16         1.81 o                         
   4   4  16          2.62          4.47         0.58 o                         
   5   4  16        152.15        154.64         3.85 o                         
   6   4  16         34.79         45.94         3.91 o                         
   7   4  16         11.22         12.55         1.49 o                         
  -1   5  16         55.05         60.46         2.75 o                         
   0   5  16         67.87         68.61         2.99 o                         
   1   5  16         32.55         27.18         2.04 o                         
   2   5  16         24.83         20.67         1.56 o                         
   3   5  16          7.88          9.94         1.10 o                         
   4   5  16        108.34        130.96         4.11 o                         
   5   5  16          0.61         -0.57         0.72 o                         
   6   5  16          1.76          1.08         1.38 o                         
  -1   6  16         18.72         20.24         1.92 o                         
   0   6  16          0.02         -0.48         0.84 o                         
   1   6  16          0.78          2.28         1.32 o                         
   2   6  16        174.78        163.93         5.15 o                         
   3   6  16         51.18         47.02         2.17 o                         
   4   6  16         17.79         12.43         1.23 o                         
   5   6  16          0.01         -0.24         0.72 o                         
   6   6  16          1.41          2.16         0.82 o                         
   0   7  16         27.84         33.65         2.28 o                         
   1   7  16        114.95        120.10         4.07 o                         
   2   7  16          4.49          2.16         0.96 o                         
   3   7  16         49.17         57.03         1.77 o                         
   4   7  16        110.75         98.45         2.54 o                         
   5   7  16          6.02          4.06         0.86 o                         
   2  -1  17          6.00          6.21         0.68 o                         
   3  -1  17          3.69          4.79         2.63 o                         
   4  -1  17         10.48         14.73         1.80 o                         
   0   0  17         11.47         14.43         2.83 o                         
   1   0  17          3.71          3.05         0.90 o                         
   2   0  17          0.01          1.47         0.74 o                         
   3   0  17          9.11         14.59         1.01 o                         
   4   0  17          3.43          5.55         0.95 o                         
   5   0  17          1.12          1.20         0.84 o                         
   0   1  17         14.02         19.32         1.76 o                         
   1   1  17         32.42         35.71         3.59 o                         
   2   1  17         72.73         69.74         2.51 o                         
   3   1  17          0.01          0.82         0.77 o                         
   4   1  17          5.99          7.72         1.15 o                         
   5   1  17         14.19         12.44         1.36 o                         
   6   1  17          7.36          9.34         1.32 o                         
  -1   2  17        176.48        179.97         8.62 o                         
   0   2  17         47.73         49.92         3.17 o                         
   1   2  17          2.13          2.39         0.90 o                         
   2   2  17         39.87         48.38         2.51 o                         
   3   2  17         39.26         34.97         5.03 o                         
   4   2  17         13.90         17.76         2.10 o                         
   5   2  17         72.62         89.34         4.97 o                         
   6   2  17          9.07          4.41         0.82 o                         
  -1   3  17         83.98         83.94         3.35 o                         
   0   3  17        135.30        158.07         5.63 o                         
   1   3  17         79.08         86.69         4.55 o                         
   2   3  17        145.12        154.59         4.91 o                         
   3   3  17         61.96         57.36         2.75 o                         
   4   3  17          2.74          0.68         1.38 o                         
   5   3  17         23.25         25.78         3.25 o                         
   6   3  17         27.89         29.79         2.43 o                         
   0   4  17          8.69          7.31         1.32 o                         
   1   4  17          1.21          0.12         0.96 o                         
   2   4  17         25.28         35.69         5.39 o                         
   3   4  17         74.60         73.16         3.43 o                         
   4   4  17        126.25        121.93         3.25 o                         
   5   4  17         47.93         52.19         1.98 o                         
   6   4  17          0.69         -0.12         0.75 o                         
   0   5  17          3.88          3.23         1.32 o                         
   1   5  17         42.05         45.27         2.51 o                         
   2   5  17         36.07         31.50         2.16 o                         
   3   5  17          4.36          4.07         1.08 o                         
   4   5  17         32.07         25.69         2.99 o                         
   5   5  17         11.63         13.74         2.19 o                         
   1   6  17          3.96          7.07         1.68 o                         
   2   6  17          5.60          6.59         2.63 o                         
   3   6  17          1.22          1.68         0.96 o                         
   4   6  17         38.57         37.60         5.09 o                         
   2   2  18         13.13         20.60         1.92 o                         
   3   2  18          4.17          1.44         0.96 o                         
   4   2  18         25.61         33.29         5.39 o                         
   2   3  18          5.65         11.14         1.32 o                         
   3   3  18         14.44         17.84         1.92 o                         
   4   3  18          2.26          2.04         1.32 o                         
   2   4  18         16.14         10.66         1.32 o                         
   3   4  18          1.16         -0.36         0.84 o                         
                                                                                
